# Supplementary material for: Sustained IFN signaling is associated with delayed development of SARS-CoV-2-specific immunity
Source: Nat Commun. 2024 May 16;15:4177. doi: 10.1038/s41467-024-48556-y (PMC11522391; doi:10.1038/s41467-024-48556-y)
Supplement: Supplementary file 5 — Supplementary Data 2 [file 41467_2024_48556_MOESM5_ESM.xlsx]

## Sheet: 1vs2
Table S2: Phate effects. PHATE differential expression effect for each gene in each contrast is reported, including effect size estimates, p-values, FDRs (Benjamini-Hochberg and permutation-based), and t-statistics.
statistical testing: P-values were obtained from least squares linear regression models (two-tailed). False discovery rates were calculated using a permutation-based approach that derives the null empirically.
genes: HUGO gene ID
betas: effect size of infection effect (log2FC)
pvalues: p-value of the effect size
t_stat: t-statistic
Fdr_SAB: empirical FDR correction as described in "Modeling PHATE effects"
genes	betas	pvalues	t_stat	Fdr_SAB
IFI44L	3.22616	1.58925e-13	9.34877	0
IFI6	2.60402	1.65393e-13	9.33871	0
MX1	2.34086	2.98375e-12	8.61355	0
HERC5	2.13813	4.31205e-12	8.52178	0
XAF1	2.11476	5.35533e-12	8.46783	0
OAS1	2.00618	7.488e-12	8.38442	0
ISG15	2.84745	2.03866e-11	8.13555	0
OAS2	2.01248	2.65551e-11	8.06994	0
IFIT3	2.22008	2.8531e-11	8.05213	0
RSAD2	2.81021	3.06603e-11	8.03428	0
IFI35	1.43068	3.07629e-11	8.03345	0
EIF2AK2	1.35647	3.08651e-11	8.03262	0
IRF7	1.72521	3.64562e-11	7.99132	0
PARP10	1.32685	3.76227e-11	7.98351	0
ZBP1	1.3716	3.79843e-11	7.98114	0
FBXO6	1.30517	5.18617e-11	7.90391	0
LY6E	2.46642	5.34674e-11	7.89634	0
HELZ2	1.1848	7.1658e-11	7.82374	0
DHX58	1.62408	7.47409e-11	7.81329	0
IFIT1	2.75581	8.05753e-11	7.79466	0
OAS3	2.2785	1.17751e-10	7.70061	0
PARP12	1.34734	1.19241e-10	7.69749	0
EPSTI1	1.76681	1.44099e-10	7.65055	0
HERC6	1.63246	1.86802e-10	7.5862	0
IFI44	2.33097	1.90834e-10	7.58091	0
PHF11	0.836171	3.11539e-10	7.45937	0
SAMD9L	1.2794	3.13948e-10	7.45746	0
TDRD7	0.879964	6.75833e-10	7.26719	0
RTP4	1.86064	9.83137e-10	7.17409	0
PML	1.14798	1.37496e-09	7.0907	0
DDX60	1.72675	2.11247e-09	6.98383	0
CMTR1	0.811882	2.26689e-09	6.96626	0
SP100	0.612877	3.65532e-09	6.84714	0
PABPC1	-0.649145	3.86388e-09	-6.8333	0
CMPK2	1.97917	4.13664e-09	6.81627	0
TRIM38	0.752589	4.26582e-09	6.80859	0
NTNG2	1.18216	5.44901e-09	6.74743	0
IFI16	0.725245	5.47485e-09	6.74625	0
SPATS2L	1.89246	5.56456e-09	6.74219	0
APOL6	1.15563	6.15315e-09	6.71705	0
PARP14	1.12393	6.579e-09	6.70031	0
OASL	1.6699	8.95822e-09	6.62302	0
C19orf66	0.857759	9.43822e-09	6.60994	0
BST2	1.1612	1.16409e-08	6.55734	0
GRAMD1B	0.863907	1.25313e-08	6.53884	0
SERPING1	2.21516	1.34497e-08	6.52108	0
TOR1B	0.954001	1.7038e-08	6.46164	0
PARP9	0.921666	1.80425e-08	6.44723	0
EIF4B	-0.49037	3.22634e-08	-6.30072	0
STAT2	0.95362	3.70963e-08	6.26544	0
ODF3B	1.19176	3.82245e-08	6.25786	0
IFITM1	1.2416	4.64482e-08	6.20854	0
IRF9	0.677637	7.36985e-08	6.09137	0
USP18	2.39252	8.69967e-08	6.04915	0
SLC3A2	0.900552	8.83594e-08	6.04519	0
DDX58	1.06185	9.28581e-08	6.03254	0
MOV10	1.2515	9.98546e-08	6.01402	0
TRIM22	1.06323	1.08656e-07	5.99247	0
RNF213	0.840993	1.11352e-07	5.98622	0
DTX3L	0.793438	1.22946e-07	5.96092	0
UNC93B1	0.713827	1.48443e-07	5.91271	0
ZCCHC2	1.13686	1.75448e-07	5.86989	0
PLSCR1	1.07876	1.78023e-07	5.86615	0
MX2	0.932257	1.88296e-07	5.85175	0
IFIT5	1.28662	1.89797e-07	5.84972	0
SIGLEC1	3.02201	1.90534e-07	5.84872	0
SCO2	1.47534	2.20289e-07	5.81144	0
STAT1	0.846121	2.71531e-07	5.75761	0
MR1	0.473153	2.9986e-07	5.73202	0
SP110	0.742669	3.36851e-07	5.70198	0
SGK1	-0.935946	3.62869e-07	-5.68275	0
LAP3	1.21006	3.76598e-07	5.67314	0
RPS6KA5	-0.861884	4.16807e-07	-5.64688	0
DCP1A	0.462519	4.32684e-07	5.63719	0
KPTN	0.809249	5.06941e-07	5.5961	0
KIAA1958	1.25702	5.40676e-07	5.57936	0
TYMP	0.869278	5.83384e-07	5.55959	0
CD1C	-1.35897	5.83856e-07	-5.55938	0
IFI27	2.8826	5.87787e-07	5.55763	0
AGRN	1.48252	6.68484e-07	5.52412	0
APOL1	1.09879	7.49505e-07	5.49428	0
TRIM5	0.753565	7.58009e-07	5.49133	0
TIMM10	1.27421	7.86879e-07	5.48157	0
PNPT1	0.831953	8.68463e-07	5.45577	0
IFIH1	1.12985	8.85389e-07	5.45072	0
ADAR	0.614805	1.09106e-06	5.39597	0
PID1	-2.01406	1.19894e-06	-5.37119	0
TNFSF13B	0.939089	1.28773e-06	5.3524	0
TRIM56	0.728352	1.31785e-06	5.34631	0
TRAFD1	0.667289	1.34629e-06	5.34069	0
OTOF	3.52033	1.38523e-06	5.33318	0
CCNY	-0.523923	1.4643e-06	-5.31854	0
SLC26A8	0.898393	1.54805e-06	5.30387	0
TAP1	0.874344	1.65587e-06	5.28609	0
LGALS3BP	1.17423	1.70022e-06	5.2791	0
MDK	1.26267	2.00277e-06	5.23574	0
CPAMD8	-1.23942	2.76242e-06	-5.15025	0
EIF3L	-0.558848	2.80002e-06	-5.14665	0
CASS4	-1.02052	2.85959e-06	-5.14103	0
IFITM3	1.63808	2.88539e-06	5.13864	0
ZC3H12A	0.627599	2.9245e-06	5.13505	0
VIPR1	-0.892644	3.48076e-06	-5.0885	0
MAD2L1BP	0.409019	4.23892e-06	5.03565	0
DRAP1	0.640169	4.36354e-06	5.02786	0
ACOT9	0.452824	5.18166e-06	4.98158	0
TRIM21	0.611412	6.18721e-06	4.93365	0
TSPAN3	-0.559788	6.25255e-06	-4.9308	0
FANCA	0.650937	6.28839e-06	4.92925	0
UBE2L6	0.91261	7.37453e-06	4.88603	5.93907e-05
CCHCR1	0.602841	8.00917e-06	4.86357	0.000114577
C5orf56	0.719499	8.30257e-06	4.85378	0.000114577
UPB1	1.1113	8.4819e-06	4.84795	0.000114577
FFAR2	0.793903	8.61033e-06	4.84386	0.000114577
DTNBP1	0.483208	1.05757e-05	4.78767	0.000156619
EIF4EBP2	-0.313144	1.06219e-05	-4.78647	0.000156619
KLHDC7B	1.25831	1.06232e-05	4.78644	0.000156619
FAM46A	0.567594	1.16816e-05	4.7604	0.000156619
HSD3B7	1.13817	1.17917e-05	4.75782	0.000156619
VPS37C	-0.423303	1.19014e-05	-4.75528	0.000156619
SHISA5	0.804335	1.19298e-05	4.75462	0.000156619
GBP2	0.689905	1.20251e-05	4.75244	0.000156619
RAB4A	-0.48794	1.23928e-05	-4.74416	0.000156619
2022-09-04	1.75238	1.3395e-05	4.72276	0.000156619
EEF2	-0.643733	1.35097e-05	-4.72041	0.000156619
STOML1	0.568238	1.37517e-05	4.71552	0.0002023
NASP	0.417245	1.45409e-05	4.70013	0.0002023
BATF2	1.47103	1.48789e-05	4.69379	0.0002023
BLCAP	-0.288776	1.494e-05	-4.69266	0.0002023
SKI	-0.580751	1.60139e-05	-4.67347	0.000298781
TRIM14	0.578654	1.62456e-05	4.6695	0.000298781
HEXDC	0.547254	1.78569e-05	4.6433	0.000335667
MAP2K6	0.899851	1.81353e-05	4.63901	0.000335667
ISG20	0.654612	1.90261e-05	4.6257	0.000335667
CHRAC1	-0.382863	1.93261e-05	-4.62135	0.000335667
MIA3	0.378696	1.95661e-05	4.61792	0.000335667
RMI2	0.953329	2.0667e-05	4.6027	0.000367296
NKAP	0.336793	2.06965e-05	4.6023	0.000367296
NLRC5	0.529695	2.1124e-05	4.59661	0.000367296
TRIM69	0.665993	2.17611e-05	4.58833	0.000367296
SP140	0.606586	2.19003e-05	4.58655	0.000367296
RBCK1	0.585781	2.24793e-05	4.57927	0.000367296
MT-ND4L	-0.87112	2.28324e-05	-4.57492	0.000401809
ACAP1	0.544519	2.34074e-05	4.56798	0.000401809
LGALS9	0.861978	2.36929e-05	4.56459	0.000401809
NOV	-1.78285	2.37854e-05	-4.56351	0.000401809
RIPK3	0.520156	2.67067e-05	4.53109	0.000437405
APOL2	0.684026	2.69067e-05	4.529	0.000437405
GTPBP2	0.566165	2.8871e-05	4.50923	0.000437405
ELMOD3	0.342202	3.29536e-05	4.47202	0.000592354
MT2A	1.22999	3.37076e-05	4.46565	0.000592354
GBP1	1.21077	3.42255e-05	4.46135	0.000592354
PSMB8	0.502355	3.42756e-05	4.46093	0.000592354
NDUFAF1	0.444103	3.53929e-05	4.45188	0.000592354
RMND5A	-0.729268	3.56326e-05	-4.44997	0.000630544
COX15	0.295013	3.61386e-05	4.44599	0.000663958
IFIT2	1.26665	3.62855e-05	4.44484	0.000663958
IL27	0.966342	3.74726e-05	4.43574	0.000778469
MAD2L2	0.512848	3.79365e-05	4.43226	0.000778469
EXOC3L1	1.61322	3.85523e-05	4.4277	0.000794305
DYNLT1	0.6364	3.85828e-05	4.42748	0.000794305
REC8	0.636784	3.96199e-05	4.41997	0.000794305
CNP	0.554376	3.9967e-05	4.4175	0.000794305
SQRDL	0.555416	4.01021e-05	4.41654	0.000794305
SNX20	0.409	4.17232e-05	4.4053	0.000795002
MTF1	0.568369	4.19167e-05	4.40399	0.000795002
GSDMD	0.542737	4.20574e-05	4.40304	0.000795002
RTN1	-1.14229	4.32591e-05	-4.39504	0.000795002
SLC25A6	-0.509913	4.34082e-05	-4.39406	0.000795002
PSMB9	0.729714	4.38266e-05	4.39134	0.000795002
CCR4	-0.979651	4.39381e-05	-4.39062	0.000795002
LILRA1	-0.662126	4.51916e-05	-4.38262	0.000795002
DBF4B	0.546164	4.57502e-05	4.37913	0.000828017
TRNAU1AP	0.329784	4.76558e-05	4.36751	0.000855704
WDR59	-0.358875	4.86381e-05	-4.3617	0.000855704
CARS	0.39098	4.91112e-05	4.35894	0.000882762
NELL2	-1.25472	5.12278e-05	-4.3469	0.000882762
KPNA1	-0.401188	5.44741e-05	-4.32935	0.000914349
SSBP2	-0.496779	5.63757e-05	-4.31953	0.000981949
BBX	0.386205	5.85458e-05	4.30871	0.00104879
HMGXB4	0.370345	5.92623e-05	4.30522	0.00107893
DHRS9	1.07587	6.0579e-05	4.29892	0.00109662
PCBP2	-0.387286	6.18857e-05	-4.2928	0.00109662
IL1RN	0.70792	6.26714e-05	4.28917	0.00109662
DDAH2	0.835009	6.2869e-05	4.28827	0.00111976
TNFSF10	0.643267	6.31146e-05	4.28715	0.00111976
OAZ2	-0.496722	6.73169e-05	-4.26861	0.00129472
UBA7	0.486563	6.7877e-05	4.26623	0.00129472
CLEC10A	-1.31623	6.92078e-05	-4.26064	0.00129472
DDHD2	-0.485291	7.36688e-05	-4.24262	0.00129472
PLAC8	0.90881	7.36945e-05	4.24252	0.00129472
DUSP6	-0.78808	7.8391e-05	-4.22467	0.0014913
DUSP18	0.586771	8.62962e-05	4.19684	0.00168583
CSDE1	-0.467395	8.84861e-05	-4.18957	0.00185908
CTDSP2	-0.390387	8.89938e-05	-4.1879	0.00185908
KLF11	-0.813812	8.97311e-05	-4.18551	0.00185908
MT1F	0.694537	9.01166e-05	4.18426	0.00187307
ZDHHC19	2.1529	9.05435e-05	4.18289	0.00187307
STAC3	0.78374	9.25896e-05	4.17639	0.001929
CREBL2	-0.590836	9.71186e-05	-4.16249	0.00207155
TMEM62	0.411203	9.94915e-05	4.15546	0.00207155
PRKDC	-0.446137	9.98585e-05	-4.15438	0.00212566
COPS3	-0.525671	0.00010311	-4.14504	0.00221127
ANKFY1	0.430869	0.00010463	4.14076	0.00222133
TGFBI	-0.969084	0.000105632	-4.13798	0.00222133
SULF2	-0.801507	0.000112188	-4.12037	0.00243154
SH2B3	-0.497262	0.000117714	-4.10629	0.00252096
EEF1A1	-0.531252	0.000117983	-4.10562	0.00252096
ZC3HAV1	0.492367	0.000119059	4.10296	0.00252096
TBC1D8	0.799051	0.000123577	4.09202	0.0026328
LRCH3	0.350926	0.000126421	4.08534	0.00265109
TREX1	0.679216	0.0001283	4.081	0.00271769
ADCY4	0.668918	0.000130349	4.07634	0.00271769
EDEM2	0.396174	0.000136546	4.06266	0.00311579
CUL1	0.437531	0.000138147	4.05923	0.00311579
YBX1	-0.650906	0.000140628	-4.05397	0.00319163
SPTLC2	0.59563	0.000144931	4.04508	0.00326649
UNC119B	-0.373777	0.000146501	-4.04189	0.00326649
ZNF611	0.375506	0.000147246	4.04039	0.00326649
SMTNL1	1.44066	0.000148695	4.0375	0.00331069
AIM2	0.981326	0.000150806	4.03333	0.00338392
FAM63B	0.496779	0.000153477	4.02814	0.00342719
CEACAM1	0.947911	0.000156194	4.02294	0.0035284
GALM	0.826119	0.00017374	3.99135	0.00415122
SLBP	-0.327984	0.000177343	-3.98524	0.00424829
ATP2B1	-0.61285	0.000178346	-3.98356	0.00424918
BATF	0.583849	0.000179173	3.98219	0.00424918
TBC1D9	-0.70806	0.00017963	-3.98143	0.00424918
PEA15	-0.459844	0.000186939	-3.96955	0.0044009
PQLC3	-0.567237	0.000194146	-3.95826	0.0045513
PPFIA4	-1.24116	0.000198812	-3.95116	0.00461595
EMC9	0.467021	0.000201673	3.94689	0.00465987
CORO2A	0.657249	0.000203484	3.94422	0.00465987
SLC25A28	0.419298	0.000205678	3.94101	0.00466765
RHBDD3	0.452592	0.000207053	3.93902	0.0047307
JUP	1.48571	0.000209087	3.93609	0.00487585
CRTAP	-0.481443	0.000212037	-3.93189	0.00488262
TMCC1	-0.511856	0.000213929	-3.92923	0.00493611
VSIG1	-1.00987	0.000214049	-3.92906	0.00493611
LTBP2	-0.72158	0.000215351	-3.92725	0.00493611
TIAM1	-0.792797	0.000215912	-3.92646	0.00493611
HVCN1	-0.591924	0.000223839	-3.91565	0.00510366
SCAPER	0.360174	0.000224366	3.91494	0.00510932
NMI	0.480272	0.000225898	3.9129	0.00516821
OSCAR	0.560408	0.000228796	3.90907	0.00520009
KCNH3	-1.17523	0.000240844	-3.89363	0.00543365
KCTD15	-0.66035	0.000241983	-3.89221	0.00543365
EML2	0.430445	0.00024409	3.8896	0.00543365
MT-ATP8	-0.706978	0.000244983	-3.8885	0.00543365
AOC3	-0.724987	0.000246598	-3.88652	0.00543365
GPR84	1.21427	0.000248425	3.88429	0.0054896
ARSB	0.404058	0.000248859	3.88377	0.00551931
C17orf62	0.429332	0.000251997	3.87999	0.00565154
FAM104A	-0.819156	0.000257283	-3.87372	0.00575714
CCR1	0.70492	0.000265165	3.86461	0.00589198
CA5B	-0.431419	0.000268488	-3.86084	0.00589198
CERK	-0.360315	0.000269173	-3.86007	0.00589198
MTPAP	-0.343365	0.000271333	-3.85765	0.00591943
HSH2D	0.65758	0.000276707	3.85172	0.00605031
TTC9C	0.295472	0.000276775	3.85164	0.00605031
TRPM2	0.714286	0.000281188	3.84685	0.00605031
DNAJC1	0.434389	0.000286488	3.84119	0.00617595
MT-CO1	-0.770823	0.000292119	-3.83529	0.00627667
GRIPAP1	0.338346	0.000292236	3.83517	0.00627667
RDH5	0.583276	0.000292998	3.83438	0.00630194
RHBDF2	0.50251	0.000293725	3.83363	0.00630259
TTC9	-0.710677	0.000295324	-3.83198	0.00632757
CKAP4	0.737548	0.000301915	3.82527	0.00640085
ACSL5	0.390242	0.000305015	3.82217	0.00649774
KCND1	0.828292	0.000311606	3.81567	0.00654578
BLVRA	0.597091	0.00031561	3.81178	0.00661744
ZNF496	0.682405	0.000328101	3.79995	0.00687819
HIST1H3D	0.855884	0.000329271	3.79887	0.00687819
DTNB	0.458354	0.000335098	3.79352	0.00699527
AHR	-0.841612	0.000337589	-3.79126	0.00701699
LRSAM1	0.448151	0.000339469	3.78956	0.0070621
KPNB1	0.328014	0.000349541	3.78063	0.0071747
CDK5RAP2	0.865766	0.000350968	3.77938	0.0071747
ATP8B3	0.431281	0.000360184	3.77145	0.00745161
IDNK	0.781358	0.000361544	3.7703	0.00747131
STRAP	-0.303715	0.000372153	-3.76144	0.00769894
CST7	0.922679	0.000376942	3.75751	0.00775458
SLC27A3	0.461393	0.000378322	3.75639	0.00775458
MICAL2	-0.944332	0.000380824	-3.75437	0.00775458
APOBEC3G	0.370016	0.000382678	3.75288	0.00777286
UBE2E2	-0.618153	0.000384929	-3.75108	0.00783645
CCNI	-0.607867	0.000389255	-3.74765	0.00794486
PAQR8	-0.435302	0.000393504	-3.74431	0.00802996
KDM5A	0.292772	0.000417722	3.72593	0.00866121
LGALS8	0.373579	0.000418887	3.72508	0.00866121
RUNX1	0.503249	0.000420123	3.72417	0.00866121
ETV7	1.41947	0.000434064	3.7141	0.00876493
MBNL3	-1.32251	0.000441667	-3.70874	0.00891227
BTN3A1	0.662757	0.000445056	3.70638	0.00894813
ST13	-0.584258	0.000448898	-3.70372	0.00901913
SETD5	0.261027	0.000448998	3.70365	0.00901913
DDX60L	0.712503	0.000453885	3.70031	0.00915457
GPR183	-0.742511	0.000454333	-3.7	0.00915457
KIAA0141	-0.251097	0.000457959	-3.69754	0.00918902
TBC1D4	-1.10068	0.00046474	-3.69299	0.00935314
BMX	0.927952	0.000474472	3.68657	0.00944154
ACVR2A	-0.583271	0.000475053	-3.68619	0.00944154
PSME2	0.566845	0.000485524	3.67943	0.00967833
ZNF689	-0.296743	0.000488483	-3.67755	0.00967833
RCAN3	-0.618109	0.00049027	-3.67642	0.00968909
SRBD1	0.356012	0.000495252	3.67328	0.00974201
ABL2	0.487884	0.000497464	3.67189	0.00974201
MRC2	-1.64369	0.000497509	-3.67187	0.00974201
FHL1	-0.894914	0.000503462	-3.66817	0.00985751
MOAP1	-0.374958	0.000510499	-3.66386	0.0100561
KDM2B	-0.330858	0.000521092	-3.65747	0.010483
FAM192A	0.286284	0.00052584	3.65465	0.0105326
ULK2	-0.538902	0.00053266	-3.65063	0.0106856
SLC37A2	-0.878746	0.000536461	-3.64842	0.0107342
PPM1K	0.49451	0.000542947	3.64467	0.0108099
CHST7	-0.750216	0.000544298	-3.6439	0.0108099
GADD45B	0.465371	0.000563561	3.63304	0.0111092
C11orf68	0.457719	0.000563762	3.63293	0.0111092
MFNG	-0.326579	0.000578349	-3.62495	0.0114407
HIST1H2BD	1.02993	0.000587637	3.61997	0.0115063
CLEC4D	1.12275	0.000594179	3.6165	0.0117573
NCOA4	-0.966058	0.000595453	-3.61583	0.0117573
PIP4K2C	0.393004	0.000597553	3.61473	0.011761
MYL12A	0.370454	0.000607764	3.60942	0.011905
DISC1	0.514325	0.000618775	3.60379	0.0122079
ACVR1	-0.483402	0.000621972	-3.60217	0.0122301
BANK1	-0.848539	0.000642856	-3.5918	0.0126898
SLC17A5	0.315944	0.000643765	3.59136	0.0126898
INPP4B	-0.956381	0.000649498	-3.58857	0.0129274
SH3YL1	-0.69346	0.000656388	-3.58525	0.0131439
ASB13	-0.526821	0.000659712	-3.58366	0.0132022
CHMP4A	0.455066	0.000661783	3.58267	0.013221
EMC7	0.275484	0.000675748	3.5761	0.0133325
ZNFX1	0.446081	0.000676308	3.57584	0.0133325
ADM2	0.749938	0.000677316	3.57537	0.0133325
DHRS1	0.408133	0.000678253	3.57493	0.0133325
EXOSC4	0.708276	0.000679073	3.57455	0.0133325
ARL2BP	-0.283631	0.000701142	-3.56447	0.0137707
CD177	1.67112	0.000701339	3.56438	0.0137707
GLRX2	0.442325	0.000709966	3.56052	0.0138964
CAPG	0.621418	0.000712516	3.55939	0.0138964
MT-CO3	-0.754674	0.00071431	-3.55859	0.0138964
MS4A1	-1.16031	0.000720349	-3.55593	0.0139693
EBLN2	0.671478	0.000722719	3.55489	0.0140041
MPHOSPH8	0.350948	0.000741801	3.54665	0.0143774
HES4	1.3285	0.000749552	3.54336	0.0145609
EIF3F	-0.335045	0.000754869	-3.54112	0.0146123
BTN3A2	0.582379	0.000765974	3.5365	0.0149206
LEMD2	0.242918	0.000766948	3.53609	0.0149206
NUB1	0.438425	0.000772846	3.53366	0.0149206
PKIA	-0.769162	0.000774147	-3.53313	0.0149206
UPP1	0.602145	0.000774378	3.53304	0.0149206
TC2N	-0.894579	0.000785037	-3.5287	0.0150989
GPRASP1	-0.799484	0.000796005	-3.52429	0.0152945
TTC21A	0.654059	0.000807308	3.51982	0.0154637
CHD7	0.543686	0.000808195	3.51947	0.0154637
CIITA	-0.689756	0.000814752	-3.5169	0.0155584
RAI1	-0.417122	0.000816009	-3.51641	0.0155584
FAM122C	0.350801	0.000821981	3.51409	0.0156053
TOM1	0.525468	0.000838809	3.50764	0.0158929
CD28	-0.817969	0.000838885	-3.50761	0.0158929
HARBI1	0.372396	0.000842053	3.50641	0.0158929
VILL	0.404751	0.000844126	3.50563	0.0158929
SLC46A2	-0.797891	0.000846285	-3.50481	0.0158929
YPEL2	-0.540403	0.000847838	-3.50423	0.0158929
ITGB1	-0.620312	0.000848647	-3.50393	0.0158929
GTPBP1	0.381293	0.000853279	3.50219	0.0158929
PCYOX1L	-0.33477	0.000855737	-3.50127	0.0158929
ZFP36L2	-0.664723	0.000858913	-3.50009	0.015912
PMEPA1	-0.729367	0.000858913	-3.50009	0.015912
MT-ND5	-0.756797	0.000865101	-3.4978	0.0161315
UBE2E3	-0.354946	0.000877345	-3.49332	0.0162799
CHRNB1	0.289494	0.000890733	3.48849	0.0164972
ASPHD2	0.463007	0.000908745	3.48209	0.0168348
HK3	0.593317	0.000919165	3.47844	0.0169975
PCP2	0.697348	0.000922883	3.47715	0.0170212
CACNA1E	0.847147	0.000930922	3.47438	0.0171137
PDK4	-1.06152	0.000942985	-3.47025	0.0172115
PIK3C2B	-0.486369	0.000944054	-3.46989	0.0172115
NME6	0.325465	0.00094961	3.46801	0.0172344
RIPK1	0.261762	0.000997989	3.45207	0.0180579
DNAH17	0.627058	0.00100755	3.449	0.0181667
SLC2A3	0.579811	0.00100889	3.44858	0.0181667
ATAD5	0.365065	0.00101719	3.44594	0.0182883
KIAA1147	-0.635338	0.00102383	-3.44385	0.0183587
NRDE2	0.349496	0.00103319	3.44092	0.018484
APOBEC3F	0.417006	0.00103795	3.43944	0.018484
VPS33B	0.233007	0.00103982	3.43886	0.018484
MLH3	-0.419137	0.00104755	-3.43647	0.018572
ROM1	0.609506	0.00104847	3.43619	0.018572
MFSD7	0.509122	0.00105865	3.43308	0.0186301
USP42	0.322996	0.0010622	3.432	0.0186301
PRICKLE4	0.381399	0.00106278	3.43182	0.0186301
DYRK2	-0.644321	0.00106401	-3.43145	0.0186301
ZDHHC12	0.492359	0.00107334	3.42864	0.0187307
ATP13A1	0.375997	0.00111789	3.41551	0.0195847
BNIP3L	-1.22261	0.00114326	-3.40825	0.0200093
TLR5	0.614368	0.00115887	3.40386	0.0202644
ZC3H12D	-0.5608	0.00116476	-3.40222	0.0202644
STRADB	-1.49778	0.00116591	-3.4019	0.0202644
TTYH2	-0.666753	0.00118738	-3.39599	0.020586
MOB3C	0.449997	0.00120423	3.39141	0.0208414
MPEG1	-0.565178	0.00121631	-3.38817	0.0210794
BTBD11	-0.646753	0.00124223	-3.38132	0.021509
FBXO9	-0.740008	0.00125349	-3.37839	0.0215679
SNX22	-0.691645	0.00126795	-3.37466	0.0217704
CACNA2D4	-0.521915	0.00128118	-3.37128	0.0219339
TRIM24	-0.400789	0.00128176	-3.37113	0.0219339
HLA-F	0.462376	0.00129471	3.36786	0.0222926
SUDS3	-0.283747	0.00130035	-3.36644	0.0223806
FCGR1B	0.727779	0.00130354	3.36564	0.0223891
GID4	-0.628859	0.00131667	-3.36238	0.0224764
ZNF664	-0.459051	0.00134586	-3.35522	0.0230016
FAM117B	-0.55373	0.00134672	-3.35501	0.0230016
IDS	-0.378173	0.00134682	-3.35499	0.0230016
GBA	0.55771	0.00136684	3.35017	0.0234141
MICAL1	0.468548	0.00138104	3.34679	0.0235757
F13A1	-0.738719	0.00140245	-3.34176	0.0239849
CPVL	-0.722896	0.00140696	-3.34071	0.0239894
MRFAP1	-0.298305	0.00141504	-3.33883	0.0240756
AGTRAP	0.500145	0.00141828	3.33808	0.0240756
NCOR1	0.341624	0.0014242	3.33672	0.0240799
PSTPIP2	0.662564	0.00143187	3.33496	0.024165
GLIPR1	-0.39237	0.00143849	-3.33345	0.024165
SESN3	-1.04231	0.00144936	-3.33098	0.0243099
QSOX1	0.564261	0.00145823	3.32898	0.0243099
MAP3K7CL	-0.955249	0.00145923	-3.32876	0.0243099
CACNA1A	0.815155	0.00146077	3.32841	0.0243099
BRCA1	0.391455	0.00146152	3.32824	0.0243099
TP53I3	0.56964	0.0014632	3.32787	0.0243099
HAX1	0.335452	0.0014722	3.32585	0.0243738
FAM168B	-0.281316	0.00148678	-3.32262	0.0246056
TPGS2	-0.789173	0.0014892	-3.32208	0.0246056
FAM174A	-0.512675	0.00149436	-3.32095	0.0246385
KCNC3	-0.750992	0.00150448	-3.31873	0.0247011
KIAA0319L	0.532052	0.00151524	3.31639	0.0247633
PLGRKT	0.432747	0.00153066	3.31306	0.0248278
SCARB2	0.405146	0.00153203	3.31277	0.0248278
PARP6	0.351495	0.00153592	3.31193	0.0248598
UBE2S	0.518087	0.00155385	3.30811	0.0252308
GDE1	-0.440231	0.00156707	-3.30532	0.0254246
AMPD2	-0.523339	0.00156857	-3.30501	0.0254246
NMRK1	0.45889	0.00157666	3.30331	0.0254989
AMFR	-0.377871	0.00158718	-3.30112	0.0256167
BACH2	-0.617224	0.00159355	-3.2998	0.0256465
CDC42EP3	0.423943	0.00163379	3.29158	0.0262274
TBC1D7	0.368368	0.00163603	3.29113	0.0262274
IFI27L1	0.632426	0.00163841	3.29065	0.0262274
KCNE1	0.778632	0.00165172	3.28797	0.026429
ZNF622	0.263186	0.00165637	3.28704	0.0264374
2022-03-08	-1.02913	0.00166659	-3.28501	0.0264374
EIF2D	-0.301284	0.00166814	-3.2847	0.0264374
YIPF1	0.408318	0.00167141	3.28406	0.0264374
AP1G2	0.368116	0.00167157	3.28403	0.0264374
GRAMD1A	0.449686	0.00170862	3.27678	0.0271919
CHP1	-0.322006	0.001716	-3.27535	0.0272288
IL2RG	0.474288	0.0017165	3.27525	0.0272288
ADM	0.615161	0.00173579	3.27155	0.0274599
PHC1	-0.615108	0.00173607	-3.2715	0.0274599
HDAC9	-0.747911	0.00173927	-3.27089	0.0274599
BAIAP2	-0.549042	0.00174953	-3.26894	0.0274671
DUSP13	0.980519	0.00175046	3.26876	0.0274671
TPCN1	-0.459163	0.001763	-3.2664	0.0277019
MS4A14	-0.738018	0.00178146	-3.26294	0.0279497
DXO	0.353715	0.0018028	3.25899	0.0283306
NEXN	0.839271	0.00180564	3.25847	0.0283306
ATRN	-0.339861	0.00181507	-3.25674	0.0284921
BAK1	0.460168	0.00183065	3.2539	0.028639
PRTN3	1.60663	0.00184599	3.25112	0.028802
KATNBL1	-0.720965	0.00185745	-3.24907	0.028802
AHCTF1	-0.437042	0.00186106	-3.24842	0.028802
VPS16	0.273375	0.00186343	3.248	0.028802
MXD3	0.456641	0.00186606	3.24753	0.028802
TXNDC16	-0.494832	0.00187926	-3.24518	0.0289464
IL18R1	1.17625	0.00188791	3.24365	0.0289809
RNF11	-1.09833	0.00190007	-3.24152	0.0291652
SETD7	-0.567094	0.00191284	-3.23928	0.029253
FSTL3	0.703026	0.00191306	3.23925	0.029253
RHOB	-0.439916	0.00191311	-3.23924	0.029253
DUSP7	-0.36286	0.00193039	-3.23624	0.029293
POR	0.535933	0.00193085	3.23616	0.029293
PRKCE	0.642338	0.00194091	3.23443	0.0293801
ZMAT5	0.462052	0.00194395	3.23391	0.0293925
TMEM230	-0.343494	0.00194725	-3.23334	0.0293925
ZMYND8	0.352505	0.00196143	3.23092	0.0294834
DCLRE1C	0.295065	0.00196293	3.23066	0.0294834
PTGER4	-0.579889	0.00196657	-3.23005	0.0294834
DNAJB6	-0.344173	0.00197052	-3.22938	0.0294834
TRIP4	0.235603	0.0019906	3.22599	0.029686
RPGRIP1	-0.830272	0.00199141	-3.22586	0.029686
POLR3GL	0.351565	0.00199347	3.22551	0.029686
TNIP2	0.242202	0.00199805	3.22474	0.0296969
ITGA7	1.38771	0.00199982	3.22445	0.0296969
F12	0.605012	0.00201075	3.22263	0.0298468
MYCL	-0.809276	0.00201856	-3.22133	0.0299698
GALE	0.342403	0.00202701	3.21993	0.0299925
ADHFE1	-0.627751	0.00202857	-3.21968	0.0299925
ARHGEF10L	-0.814105	0.00205214	-3.21581	0.0302709
DDIT3	0.563655	0.00207511	3.21209	0.030678
CASP1	0.422226	0.00210003	3.20809	0.0309409
ARHGAP35	-0.322686	0.00212592	-3.20398	0.0311533
NANS	0.333894	0.00212595	3.20398	0.0311533
TRIB2	-0.637709	0.00213462	-3.20261	0.0312331
RP11-468E2.4	0.489916	0.0021425	3.20138	0.0312633
NRG1	-1.00153	0.00214313	-3.20128	0.0312633
POMP	0.413569	0.00214862	3.20042	0.0313168
ZFYVE27	0.279061	0.00217091	3.19696	0.0314486
MBP	-0.323501	0.00217309	-3.19662	0.0314486
SH3BGRL	-0.40399	0.00218649	-3.19455	0.0316416
NOL12	0.25131	0.00221518	3.19017	0.0319991
APOBEC3A	0.53735	0.00222823	3.1882	0.0321648
CSF1R	-0.744231	0.00223721	-3.18685	0.0322032
PATL1	0.376203	0.00227671	3.18095	0.0329243
MEF2C	-0.508065	0.00228908	-3.17913	0.0330241
ZBTB20	0.499968	0.00229576	3.17815	0.0330858
C14orf93	0.352886	0.00230749	3.17643	0.0332101
ANKRD22	1.12447	0.00234237	3.17137	0.0336601
DDB2	0.350958	0.00235541	3.1695	0.033883
SNCA	-1.4924	0.00237234	-3.16708	0.0340301
TOR1A	0.297239	0.00238418	3.1654	0.0340859
ARL8A	0.36286	0.00238795	3.16487	0.0340859
MT-ATP6	-0.655518	0.00242378	-3.15984	0.034356
TRIM25	0.439028	0.00243373	3.15845	0.0344142
UBE2O	-0.852889	0.00244284	-3.15719	0.0344969
CCDC30	0.487275	0.00245372	3.15568	0.0345793
MTMR2	-0.318754	0.00246713	-3.15384	0.0347432
BTF3	-0.542719	0.00247224	-3.15314	0.0347432
OGFR	0.408014	0.00248555	3.15132	0.0349353
SLC26A1	-0.518949	0.00249818	-3.1496	0.0350653
VAMP5	0.695139	0.00253485	3.14467	0.0354395
IL15RA	0.466134	0.00254502	3.14331	0.0354459
CCR2	-0.724513	0.00255248	-3.14232	0.0355377
EFCAB2	0.661567	0.00256406	3.14078	0.0357386
DCAF12	-1.1352	0.0025885	-3.13756	0.0360845
HDHD3	0.360988	0.00261713	3.13383	0.0363247
PPM1N	0.835672	0.00261827	3.13368	0.0363247
PTPN1	0.320738	0.00262953	3.13222	0.036435
RNF31	0.341981	0.00263757	3.13118	0.036435
NUDT18	0.373347	0.00263853	3.13106	0.036435
KAT2B	-0.756252	0.00264181	-3.13064	0.0364515
RNASE2	0.77187	0.00265128	3.12942	0.0365278
ZFYVE19	0.286054	0.00265959	3.12836	0.0365287
BMP2K	-0.786457	0.00265981	-3.12833	0.0365287
THEM4	-0.446942	0.00266416	-3.12777	0.0365287
ANXA4	0.278417	0.00268084	3.12565	0.0366678
VWCE	-1.35464	0.00268494	-3.12513	0.0366678
ALAS1	0.329233	0.00270031	3.12319	0.0368497
FLOT1	0.483303	0.0027166	3.12114	0.0370426
RNF125	-0.506566	0.00274112	-3.11808	0.0372761
MAP2K7	-0.436049	0.00274559	-3.11752	0.0372761
XYLT1	-0.46308	0.00274759	-3.11727	0.0372761
ZBTB17	0.273348	0.00275606	3.11623	0.0373142
CYBRD1	-0.746114	0.00276802	-3.11475	0.0374225
THOC2	0.241374	0.00281439	3.10908	0.0380338
PEX5	-0.301452	0.00282909	-3.1073	0.038165
BST1	0.398268	0.00282915	3.1073	0.038165
PRRC2C	0.353053	0.0028899	3.10004	0.0390162
EFEMP2	0.549276	0.00290293	3.0985	0.0391316
ADPRHL2	0.298771	0.0029076	3.09795	0.0391316
NCOA7	0.602046	0.00292462	3.09595	0.0392584
PLXND1	-0.533534	0.00293551	-3.09468	0.0392692
GLUL	-0.456567	0.00297023	-3.09065	0.0395672
YY1	-0.24776	0.00297232	-3.09041	0.0395672
STAT3	0.35633	0.00298023	3.0895	0.0396119
GTF2E2	0.239281	0.00300489	3.08668	0.039951
RELL1	-0.641696	0.00301114	-3.08597	0.039951
CAT	-0.63235	0.00301674	-3.08533	0.039951
KIAA0753	-0.350688	0.00302257	-3.08467	0.0399833
HLA-DMB	-0.715312	0.00303354	-3.08342	0.040118
GORASP1	0.273895	0.00304118	3.08256	0.0402068
OR2W3	-1.63938	0.00308945	-3.07716	0.0406587
CDK7	0.241099	0.0030967	3.07635	0.0407349
VPS53	0.273296	0.0031065	3.07527	0.0407881
DGUOK	0.241912	0.00314174	3.07139	0.0411084
METAP1	-0.294637	0.00314439	-3.0711	0.0411084
IL18RAP	0.859071	0.00315698	3.06973	0.041217
CDK5RAP3	0.355706	0.00317359	3.06792	0.0413098
RASGEF1A	0.614143	0.00317702	3.06755	0.0413098
NOL9	-0.275971	0.00318227	-3.06698	0.0413279
EPB41	-0.752203	0.00319019	-3.06613	0.0413572
NAP1L1	-0.402121	0.0032011	-3.06495	0.0414621
MKRN1	-0.791996	0.00321217	-3.06376	0.0414621
NAB2	-0.476326	0.00321485	-3.06348	0.0414621
RABGAP1L	-0.385437	0.0032165	-3.0633	0.0414621
MVP	0.368419	0.00326327	3.05832	0.0420728
CETP	0.544301	0.00326336	3.05832	0.0420728
ERP44	0.261108	0.00328879	3.05564	0.0421661
THYN1	0.31321	0.00329146	3.05536	0.0421661
SLC29A3	-0.461022	0.00329972	-3.05449	0.0421661
2022-09-02	-0.268406	0.00330164	-3.05429	0.0421661
ZNF551	-0.484284	0.00330611	-3.05383	0.0421661
GCSAM	-0.653832	0.00332182	-3.05219	0.0423467
RAB2B	-0.726624	0.00334082	-3.05022	0.0424501
WDR11	-0.394469	0.00335615	-3.04864	0.042575
AOC2	-0.592331	0.00336663	-3.04757	0.0426014
IGFBP7	0.433376	0.00339999	3.04416	0.0429581
POLR3E	-0.308181	0.00340609	-3.04354	0.0429581
GYPC	-1.1498	0.0034214	-3.04199	0.0430705
FBXO44	0.406252	0.00345283	3.03883	0.0432908
NPL	-0.311493	0.00348226	-3.03589	0.0438777
PKN1	0.388628	0.00349873	3.03425	0.0439148
IL7R	-0.735375	0.00349999	-3.03413	0.0439148
SMS	-0.254247	0.00350559	-3.03358	0.0439494
SPG11	0.282492	0.00353417	3.03076	0.0442093
IRAK2	0.602744	0.00354682	3.02953	0.0442862
GADD45G	0.700139	0.00359921	3.02444	0.0450583
ESYT2	-0.247987	0.0036084	-3.02355	0.0451231
KIF1B	0.448078	0.0036105	3.02335	0.0451231
KIAA0355	-0.39436	0.00366756	-3.01791	0.045741
LMNB1	0.401037	0.00368088	3.01665	0.0457935
LMAN2	0.289046	0.00371024	3.01389	0.0460792
FCGR1A	0.708485	0.0037262	3.01239	0.0461839
MT-ND1	-0.687555	0.00376071	-3.00919	0.0465633
POC1B	-0.656963	0.00377665	-3.00771	0.0466414
RAB24	0.452766	0.00378577	3.00687	0.0466414
MT-CYB	-0.677852	0.00378715	-3.00675	0.0466414
NAIP	0.544722	0.00379998	3.00557	0.0466791
MLKL	0.392749	0.00380044	3.00553	0.0466791
AHNAK	-0.445922	0.00382947	-3.00288	0.0470016
CAMK4	-0.767531	0.003842	-3.00174	0.047093
G0S2	0.811845	0.00385779	3.00031	0.0471989
DPYSL2	-0.354169	0.00386967	-2.99924	0.0471989
TNFRSF10B	-0.399535	0.0038705	-2.99916	0.0471989
LEF1	-0.610307	0.00388403	-2.99794	0.0473206
LRRC37A3	0.519249	0.00391624	2.99506	0.047418
AHCYL2	-0.281356	0.00392357	-2.99441	0.047418
USP46	-0.555727	0.00392661	-2.99414	0.047418
MICALCL	-1.00756	0.00393078	-2.99377	0.047418
BHLHE40	-0.470278	0.00393602	-2.9933	0.047418
PRSS33	-2.09507	0.00395174	-2.99191	0.0474627
ACSL6	-1.16223	0.00395518	-2.99161	0.0474627
CYP2S1	-0.940093	0.00397227	-2.9901	0.0476132
CAMK1D	-0.626965	0.00398035	-2.98939	0.0476812
PLEKHG4	-0.556661	0.00398842	-2.98868	0.0477286
MUS81	0.18918	0.00402954	2.9851	0.0482047
STAU1	-0.295339	0.00408635	-2.9802	0.048674
RPL4	-0.39868	0.00408655	-2.98018	0.048674
MALSU1	0.287718	0.00409183	2.97973	0.0486891
RSBN1	0.35836	0.0041054	2.97857	0.0488001
CD302	-0.529551	0.00410883	-2.97828	0.0488001
ADIPOR1	-0.891039	0.00414428	-2.97527	0.0490905
GPD1L	-0.32392	0.00414478	-2.97523	0.0490905
IRF1	0.422557	0.0041463	2.9751	0.0490905
TIPRL	0.2749	0.00415217	2.9746	0.0490905
IFI27L2	0.530124	0.0041615	2.97382	0.0490989
PSMA5	0.284452	0.00416202	2.97377	0.0490989
MRPL44	0.251865	0.00416761	2.9733	0.0491131
SLC9A1	0.476652	0.00419976	2.97061	0.0493425
DNASE1	0.346171	0.00420075	2.97052	0.0493425
B3GAT3	0.355133	0.00420844	2.96988	0.0493425
AP1S2	-0.62907	0.00421146	-2.96963	0.0493425
CXorf65	0.484559	0.00421572	2.96928	0.0493425
FITM2	-0.325487	0.00423888	-2.96735	0.0493808
EPHB2	0.828853	0.00424615	2.96675	0.0493808
ZNF621	-0.572755	0.00424655	-2.96672	0.0493808
RPS4X	-0.366215	0.00425213	-2.96626	0.0493808
CDK8	-0.529032	0.00425271	-2.96621	0.0493808
ERN1	-0.401203	0.00426169	-2.96547	0.0494535
ATP6V1H	0.265088	0.00427108	2.9647	0.049457
HNMT	-0.822137	0.0042859	-2.96348	0.0496079
PRKRIP1	0.197208	0.00429081	2.96308	0.0496112
YBX3	-1.08955	0.00430143	-2.96221	0.0496341
MPRIP	-0.334099	0.00431345	-2.96123	0.0497449
VENTX	-0.634524	0.00434092	-2.959	0.0500605
IL10RA	-0.374879	0.00439253	-2.95484	0.0506968
SATB1	-0.380367	0.00440765	-2.95363	0.0507615
COL9A2	1.04329	0.00441791	2.95281	0.0507615
F2RL1	-0.775705	0.00442986	-2.95186	0.0507615
MPLKIP	0.191174	0.00443087	2.95178	0.0507615
MPZL3	-0.404908	0.00445449	-2.94991	0.0509147
KIAA0430	-0.418852	0.00445746	-2.94967	0.0509147
MED27	0.356565	0.00446107	2.94939	0.0509147
RNF25	0.316564	0.0044626	2.94927	0.0509147
TAF4	-0.271218	0.00447933	-2.94795	0.0509147
NR1D2	-0.599309	0.00447989	-2.9479	0.0509147
MAML2	-0.494403	0.00448493	-2.94751	0.050916
VRK2	0.354701	0.00450873	2.94564	0.0510429
INTS4	0.25667	0.00451119	2.94545	0.0510429
CHMP5	0.762303	0.00452445	2.94442	0.0510736
CXorf21	0.383664	0.00452894	2.94407	0.0510736
PAG1	0.450136	0.00459443	2.939	0.0513735
ENC1	-0.62594	0.00460066	-2.93852	0.0513735
MTHFS	0.433011	0.00460081	2.93851	0.0513735
ADCK4	0.359457	0.00460442	2.93823	0.0513735
PI3	-1.42746	0.00460452	-2.93823	0.0513735
ELMO2	0.403252	0.0046058	2.93813	0.0513735
MAFG	0.397618	0.00460591	2.93812	0.0513735
PABPN1	0.221063	0.00462438	2.93671	0.0514782
APOBR	0.507974	0.00462641	2.93655	0.0514782
INTS12	0.212246	0.00464529	2.93511	0.0516196
SUN1	-0.435626	0.00465508	-2.93437	0.051648
PLA2G7	-0.926169	0.00467082	-2.93317	0.0517138
KLF6	0.365677	0.0047211	2.92939	0.0523126
HP1BP3	-0.379304	0.00473185	-2.92858	0.0523398
LIMK2	0.457845	0.00474403	2.92767	0.052423
SDF2	0.251169	0.00475881	2.92657	0.0524584
NLRP7	0.698121	0.00476366	2.92621	0.0524584
PSME1	0.417415	0.00479751	2.92371	0.0528661
IER2	0.419955	0.00483281	2.92111	0.0532448
CD300A	0.362697	0.00485532	2.91946	0.0533634
SETD6	-0.344289	0.00486331	-2.91888	0.0533634
CNIH1	-0.440222	0.00486985	-2.9184	0.0533634
MT-ND4	-0.622919	0.00487829	-2.91779	0.0533634
MAP3K14	-0.36263	0.00488139	-2.91756	0.0533634
DHRS12	0.601133	0.00488923	2.91699	0.0533887
GSTM1	3.20642	0.00493093	2.91398	0.0537629
SLTM	0.167162	0.00495049	2.91258	0.0539068
FAM214B	-0.493536	0.00496779	-2.91134	0.0540046
CLIC1	0.276727	0.00498292	2.91026	0.0541444
SLC4A1	-1.54407	0.00498997	-2.90976	0.0541444
SOCS1	0.660642	0.00502699	2.90713	0.0544602
CORO1C	-0.247258	0.00503792	-2.90636	0.0544929
MRPL16	0.226168	0.00505563	2.90511	0.0546527
CTCF	-0.223726	0.00507965	-2.90342	0.054826
NSUN5	0.356391	0.00507974	2.90342	0.054826
TNK2	0.285137	0.00510224	2.90185	0.0549984
AFF3	-0.996	0.0051044	-2.9017	0.0549984
GPR162	-0.790141	0.00512425	-2.90031	0.0550165
MXI1	-1.0542	0.00512474	-2.90028	0.0550165
TRABD	0.299543	0.00513713	2.89942	0.0551831
INTS3	0.272711	0.00514893	2.8986	0.0551916
GSPT1	-0.992094	0.00515013	-2.89852	0.0551916
PPP1R12B	-0.621137	0.00518163	-2.89635	0.0555007
INADL	-0.438604	0.00520769	-2.89456	0.0557552
OPLAH	0.738592	0.00522468	2.8934	0.0558928
ALS2CL	-0.659978	0.00524004	-2.89236	0.0559675
PLEKHJ1	0.339378	0.00525414	2.8914	0.0560509
KCNAB3	0.443614	0.00528446	2.88935	0.0561666
SLC22A18	0.535623	0.00528696	2.88918	0.0561666
ZBTB44	-0.470245	0.00529147	-2.88887	0.0561666
ETV6	0.314908	0.00532172	2.88684	0.0564355
SERPINB1	0.508572	0.00533696	2.88582	0.0564405
SIRT7	0.262893	0.00533814	2.88574	0.0564405
SLC6A8	-1.2368	0.0053607	-2.88423	0.0566001
KIAA0368	0.205997	0.0053818	2.88283	0.0566001
CTSS	-0.369444	0.00538465	-2.88264	0.0566001
HTATIP2	0.30606	0.00538492	2.88262	0.0566001
BRD7	0.193065	0.00539774	2.88177	0.0566001
GPA33	-0.838062	0.00540215	-2.88148	0.0566001
HAGH	-0.986498	0.00541572	-2.88059	0.0566001
GGT1	0.4984	0.00541944	2.88034	0.0566001
USF1	0.314815	0.00543901	2.87905	0.056718
IFT27	0.274992	0.00544477	2.87867	0.056718
DNAJC7	0.233276	0.00546182	2.87756	0.0567898
GRAMD1C	-0.863407	0.00547439	-2.87673	0.0568788
TCIRG1	0.370526	0.00550553	2.8747	0.0570805
MFSD6	-0.401231	0.00553389	-2.87286	0.057205
SLC41A3	-0.307173	0.00553527	-2.87278	0.057205
FIBP	0.363587	0.00557346	2.87031	0.0574834
HSD17B7	0.2508	0.00559231	2.8691	0.0576236
ABLIM1	-0.386873	0.0055984	-2.86871	0.0576236
ASCC2	-0.894148	0.00562152	-2.86724	0.0578485
TRAK2	-0.881486	0.00566871	-2.86424	0.0583139
KLRB1	-0.890203	0.00567249	-2.864	0.0583139
ZNF202	-0.298144	0.00567998	-2.86353	0.0583567
BACE1	-0.342673	0.0056947	-2.8626	0.0584595
COMMD4	0.340585	0.00571476	2.86134	0.0586305
PHOSPHO1	-0.90755	0.00572293	-2.86083	0.0586471
GNG5	0.388778	0.00574795	2.85926	0.0587052
FCER1A	-1.54891	0.00575098	-2.85907	0.0587052
DDX3Y	-1.01438	0.00575831	-2.85861	0.0587052
CPT2	0.230791	0.00580131	2.85594	0.0590779
MT-ND2	-0.615857	0.00581006	-2.8554	0.0590779
JMJD6	0.331223	0.00582978	2.85418	0.0592295
HIST1H4H	0.778214	0.00587755	2.85125	0.0596265
STYXL1	0.417835	0.00588409	2.85085	0.0596332
TMEM60	0.343095	0.00589528	2.85016	0.059638
TCF4	0.42783	0.00589886	2.84995	0.059638
ZNF703	-0.947168	0.00591199	-2.84915	0.0597374
SLC4A7	-0.723757	0.00592474	-2.84837	0.0597607
DIAPH2	0.257057	0.00597242	2.84549	0.0602296
ZBTB14	-0.474339	0.0059884	-2.84452	0.0602664
RPIA	-0.619113	0.00598901	-2.84449	0.0602664
HIBADH	-0.38444	0.00599496	-2.84413	0.0602806
NR6A1	-0.424772	0.00601379	-2.843	0.0603783
GTF2I	-0.223105	0.00602683	-2.84222	0.0604341
IRF8	-0.43785	0.00607755	-2.8392	0.0608651
TSPAN5	-1.17294	0.00611344	-2.83708	0.0611367
SPTB	-0.824178	0.00612574	-2.83635	0.0611662
DCAF17	-0.42413	0.00617517	-2.83345	0.0615904
ABCD1	0.425419	0.00618193	2.83306	0.0615904
PON2	-0.371178	0.00621342	-2.83122	0.0616716
ACER3	0.38019	0.00622518	2.83054	0.0616716
PPM1A	-0.663854	0.00623439	-2.83	0.0616716
CDC14A	-0.653815	0.00623525	-2.82995	0.0616716
C3AR1	0.707628	0.00625322	2.82891	0.0616716
KCTD20	-0.240085	0.0062569	-2.8287	0.0616716
S1PR3	-0.563021	0.00625757	-2.82866	0.0616716
ISCA1	-0.902913	0.00626234	-2.82839	0.0616716
AP2A1	-0.500247	0.00628137	-2.82729	0.061815
HNRNPA0	-0.251544	0.00629668	-2.82641	0.061876
LRRC47	-0.199063	0.00631316	-2.82547	0.0619615
ZNF354B	-0.476683	0.00632749	-2.82465	0.0620385
N4BP1	0.331841	0.0063455	2.82362	0.0621644
EPS8L1	0.607649	0.00638551	2.82134	0.062407
FOXN3	-0.215775	0.00638788	-2.82121	0.062407
VTI1B	-0.492276	0.00640318	-2.82034	0.0624913
TPPP3	-0.962469	0.0064388	-2.81833	0.062797
FMO5	-0.396202	0.00644384	-2.81805	0.062797
MAL	-0.680113	0.00651248	-2.81421	0.0635044
RFT1	0.239915	0.00657544	2.81072	0.06404
RETN	1.17559	0.00661385	2.80861	0.0642441
TMEM140	0.574144	0.00661533	2.80853	0.0642441
SELL	0.452587	0.00661829	2.80836	0.0642441
CNIH4	0.494712	0.0066392	2.80722	0.0643579
SLC16A3	0.389514	0.00664711	2.80679	0.0643579
GPD2	0.420663	0.00668599	2.80467	0.0647359
CIPC	-0.419912	0.00671125	-2.8033	0.0649204
FOXO4	-0.561629	0.00673068	-2.80225	0.0650243
DOCK9	-0.520351	0.00682538	-2.79717	0.0657017
C2CD3	0.296351	0.0068325	2.79679	0.0657017
FKRP	-0.227638	0.00683779	-2.79651	0.0657017
MSI2	-0.354092	0.0068603	-2.79531	0.0658108
MITD1	0.41314	0.00686943	2.79483	0.0658108
RNF44	-0.399097	0.00687751	-2.7944	0.0658334
TCTN1	-0.591545	0.00689575	-2.79343	0.0658638
CCND3	0.34202	0.00690467	2.79296	0.0659006
PCSK5	-0.654511	0.00691279	-2.79253	0.0659006
LDOC1L	-0.54568	0.00691928	-2.79219	0.065915
PGAP2	0.283891	0.00694012	2.7911	0.0660006
PHYKPL	0.257182	0.00697417	2.78931	0.066228
EXO5	0.380572	0.00700115	2.78791	0.0663444
FAM198B	-0.71559	0.00701893	-2.78698	0.0664113
AP5Z1	0.257677	0.0070216	2.78684	0.0664113
PRKD2	0.41947	0.00703759	2.78601	0.0664229
INVS	0.228972	0.00704178	2.7858	0.0664229
XIAP	0.277722	0.00709474	2.78306	0.0669225
ING2	-0.347109	0.00710706	-2.78243	0.0669511
PSMA6	0.422601	0.00713416	2.78104	0.0670395
JAK3	0.363114	0.0071343	2.78103	0.0670395
CD63	0.477476	0.00717355	2.77903	0.0673097
ZDHHC2	-0.549821	0.00718621	-2.77838	0.0673456
CUL4A	-0.422114	0.00720313	-2.77752	0.0673891
TIFA	0.563907	0.00725844	2.77473	0.0676019
MASTL	0.39541	0.00726753	2.77427	0.0676019
TSHZ1	-0.333647	0.00727007	-2.77414	0.0676019
LRIG1	-0.489312	0.00727466	-2.77391	0.0676019
NAAA	-0.520322	0.00728067	-2.77361	0.0676019
LGALS1	0.437906	0.00728337	2.77347	0.0676019
EXOSC3	0.224288	0.00729676	2.7728	0.0676679
LIME1	0.375247	0.00734325	2.77048	0.067965
ICOSLG	-0.582609	0.00737853	-2.76872	0.0681767
CACNA1I	-0.612445	0.00744509	-2.76543	0.0686783
CUL7	0.230386	0.00745878	2.76476	0.0686783
MPZ	0.436428	0.00746561	2.76442	0.0686783
EVI5	-0.484446	0.00750653	-2.76242	0.0690031
FRY	-0.477427	0.00753077	-2.76124	0.0691587
PCBP1	-0.235323	0.00756144	-2.75975	0.0691836
AAGAB	0.227541	0.00756277	2.75968	0.0691836
XK	-1.1028	0.00756627	-2.75951	0.0691836
ATXN7	0.339479	0.007569	2.75938	0.0691836
PNRC1	-0.383234	0.00757482	-2.7591	0.0691936
BIK	0.480009	0.00759741	2.75801	0.0693631
NDUFA9	0.339558	0.00760608	2.75759	0.0693729
CDK2AP1	-0.345235	0.0076381	-2.75604	0.0695816
TTL	-0.274649	0.0076405	-2.75593	0.0695816
ATRIP	0.280579	0.00768157	2.75396	0.069948
PIP5K1B	-0.66703	0.00768765	-2.75367	0.069948
FAM177A1	0.274003	0.00773476	2.75142	0.0703127
PTGS2	-0.883526	0.00774047	-2.75115	0.0703127
PSMF1	-0.704541	0.0077625	-2.75011	0.0703373
LIPA	-0.349454	0.0077635	-2.75006	0.0703373
FAM102A	-0.506928	0.00780855	-2.74793	0.0707075
OSBP2	-1.23121	0.00781852	-2.74746	0.0707075
BMF	-0.411618	0.00782775	-2.74703	0.0707075
ABCC1	-0.245314	0.00785501	-2.74575	0.0708652
MT-ND3	-0.538407	0.00786188	-2.74543	0.0708731
BCL2A1	0.940459	0.00787895	2.74463	0.0708821
MED8	0.198505	0.00788377	2.7444	0.0708821
OS9	0.359961	0.00789432	2.74391	0.0708821
CCDC137	0.232306	0.007899	2.74369	0.0708821
VAV2	-0.554659	0.00796041	-2.74084	0.0713728
ISY1	0.237818	0.00796271	2.74073	0.0713728
SIK2	-0.234453	0.00797787	-2.74003	0.071424
OXSR1	-0.29019	0.00799865	-2.73907	0.071424
FDPS	0.306177	0.00799946	2.73904	0.071424
CARS2	0.261344	0.00803908	2.73722	0.0715416
CD2BP2	0.25806	0.00804	2.73717	0.0715416
JAZF1	-0.59405	0.00806945	-2.73582	0.0717551
VNN1	0.906641	0.00809394	2.73471	0.0719901
THEMIS	-0.851315	0.00812859	-2.73313	0.0722467
TEF	-0.514832	0.00816159	-2.73164	0.0723851
TRIT1	-0.28894	0.00818637	-2.73052	0.0725453
HEATR3	-0.375561	0.00820313	-2.72976	0.0725878
GLUD1	-0.24832	0.00823936	-2.72813	0.0728425
DAZAP2	-0.277621	0.00829874	-2.72548	0.0732795
PAIP2	-0.290925	0.00834768	-2.7233	0.073596
B4GALT5	0.488677	0.00835085	2.72316	0.073596
BAZ1A	0.410635	0.00836492	2.72254	0.0736516
TNFRSF13C	-0.718731	0.00837838	-2.72194	0.0737071
MAF1	-0.609732	0.00840268	-2.72087	0.0737916
GBP4	0.757359	0.00842629	2.71983	0.0739413
CD93	-0.482348	0.00843337	-2.71952	0.0739455
TIGD3	-0.799316	0.00846495	-2.71814	0.0741566
SLC39A10	-0.583001	0.00847631	-2.71764	0.0741566
SELENBP1	-1.54062	0.00851101	-2.71613	0.0743414
KCNH2	-1.00041	0.0085285	-2.71537	0.0744174
RRNAD1	0.24495	0.00855078	2.7144	0.0744463
NFKBIB	0.335929	0.00855343	2.71429	0.0744463
BCL2L13	-0.32962	0.00857094	-2.71353	0.0744463
POLL	-0.701819	0.00857465	-2.71337	0.0744463
PANK2	0.213733	0.00859587	2.71245	0.0745037
FAN1	-0.339342	0.00859631	-2.71243	0.0745037
LBH	-0.570086	0.00864086	-2.71051	0.0747366
QARS	-0.245376	0.00866607	-2.70943	0.0748831
CEACAM3	0.482152	0.0086931	2.70828	0.0749863
CC2D1B	0.212913	0.00870539	2.70775	0.075025
ZNF74	-0.384132	0.00871651	-2.70728	0.0750494
RNF123	-0.660643	0.00876745	-2.70511	0.0754087
ABCC5	-0.426638	0.0088014	-2.70368	0.075556
OSTF1	0.248692	0.0088074	2.70343	0.075556
ETS1	-0.470078	0.00881407	-2.70314	0.0755583
LRPAP1	0.377334	0.00883729	2.70217	0.0756955
TBX19	0.314479	0.0088552	2.70141	0.0757211
ALPK1	0.361057	0.00885994	2.70121	0.0757211
PSMA7	0.255355	0.00889508	2.69974	0.0759568
OPN3	-0.422906	0.00895041	-2.69744	0.0764533
TNS1	-1.35761	0.00898118	-2.69616	0.0766029
SNX30	-0.444627	0.00905766	-2.693	0.0772252
BCL2L1	-1.06766	0.00906156	-2.69284	0.0772252
ZFYVE21	-0.263644	0.00914774	-2.68931	0.0779434
MRPS18A	0.332955	0.00916221	2.68872	0.0779572
PDSS1	0.443311	0.00918211	2.68791	0.0780482
DTD1	-0.240193	0.00921464	-2.6866	0.0781805
CELF1	0.24762	0.0092191	2.68642	0.0781805
KCNJ15	0.414131	0.00925121	2.68512	0.0783899
TMUB2	0.279568	0.00930611	2.68291	0.0786967
CASD1	-0.534062	0.0093726	-2.68025	0.0791496
STX10	0.31248	0.00940553	2.67894	0.0792805
SORT1	0.520882	0.00942032	2.67835	0.079298
TUBB6	-0.532332	0.00942813	-2.67804	0.079298
FPR1	0.473739	0.0094521	2.67709	0.0793968
FAM13A	-0.316196	0.00946655	-2.67652	0.0793968
HAUS4	0.417395	0.00947005	2.67638	0.0793968
ANGEL1	-0.350214	0.00947791	-2.67607	0.0794089
GMPR2	0.248838	0.00953064	2.674	0.0797994
PFDN6	0.3188	0.00953424	2.67386	0.0797994
RCE1	0.230156	0.00955865	2.6729	0.0799215
OGFRL1	-0.516623	0.00958947	-2.67169	0.0799995
SIN3A	-0.236361	0.00959083	-2.67164	0.0799995
TAF12	0.22021	0.00962888	2.67016	0.0802587
FAM210B	-1.10172	0.00966279	-2.66884	0.0803781
RBM25	0.259127	0.00966666	2.66869	0.0803781
SLC35D2	-0.253841	0.00968005	-2.66817	0.0803781
KLF12	-0.617729	0.00968848	-2.66785	0.0803781
SFT2D1	0.280966	0.00970899	2.66706	0.0804848
GPR146	-1.11221	0.00973869	-2.66591	0.0806803
BCL2L12	0.317368	0.00976498	2.6649	0.0807592
LRRC29	0.392351	0.00980172	2.66349	0.0808244
RPRD1B	-0.277097	0.00980418	-2.6634	0.0808244
AIDA	-0.516823	0.00980471	-2.66338	0.0808244
PRNP	-0.577745	0.00981431	-2.66301	0.0808279
MVB12B	0.346149	0.00984395	2.66188	0.0809504
R3HCC1L	0.216115	0.00984869	2.6617	0.0809504
ANO6	-0.353739	0.0098602	-2.66126	0.0809606
MALT1	-0.431088	0.00989029	-2.66012	0.0811008
BLOC1S1	0.486352	0.00993454	2.65844	0.0811008
NPAT	-0.290366	0.00993579	-2.65839	0.0811008
CRYL1	-0.351145	0.00994783	-2.65794	0.0811008
PLXNB2	-0.47278	0.00994989	-2.65786	0.0811008
CNNM3	-0.297409	0.00995172	-2.65779	0.0811008
HLA-DRA	-0.619273	0.00995989	-2.65748	0.0811008
RGL4	0.701309	0.00996342	2.65735	0.0811008
CCDC149	-0.490557	0.00997836	-2.65679	0.0811008
ATP6V1A	-0.343305	0.00997961	-2.65674	0.0811008
SLC14A1	-1.24202	0.00998517	-2.65653	0.0811008
HBA2	-1.33497	0.00999051	-2.65633	0.0811008
NAIF1	0.226044	0.010017	2.65534	0.0812044
TMEM8B	-0.429632	0.010056	-2.65387	0.0814415
FOXO3	-0.754642	0.010072	-2.65328	0.0815044
ITK	-0.595765	0.010121	-2.65145	0.0817216
WIPF2	0.330695	0.0101224	2.6514	0.0817216
PDE8A	-0.347384	0.0101292	-2.65115	0.0817216
ARNTL	-0.326113	0.0101341	-2.65097	0.0817216
ZNF230	0.363257	0.0102366	2.64718	0.0824436
TNFRSF8	-0.403336	0.0102395	-2.64707	0.0824436
FAM129C	-0.838798	0.0103173	-2.64422	0.0830556
QTRTD1	-0.298166	0.010348	-2.6431	0.0832886
GPT2	0.687521	0.0103829	2.64183	0.0835278
NADK	0.329129	0.0104014	2.64116	0.0835687
WDR82	-0.171109	0.0104052	-2.64102	0.0835687
WARS	0.517803	0.0104294	2.64015	0.0836485
SGMS2	-0.632045	0.0105916	-2.63432	0.0848861
ADAM28	-0.540975	0.010619	-2.63335	0.0848861
GALNT14	0.642902	0.0106247	2.63314	0.0848861
WSB1	0.52203	0.0106264	2.63308	0.0848861
CD86	-0.494968	0.0106373	-2.63269	0.0849182
GUCD1	-0.408916	0.0106868	-2.63094	0.0851974
MXD4	-0.489783	0.0106869	-2.63094	0.0851974
EIF2S3	-0.158961	0.0106936	-2.6307	0.0851974
RASA3	-0.34045	0.0107226	-2.62968	0.0853925
SPATA33	0.269842	0.0107885	2.62736	0.0857571
ELK3	-0.445691	0.0108421	-2.62548	0.0860948
TMEM218	-0.246302	0.0108652	-2.62468	0.0862819
PRKRA	-0.238977	0.0108788	-2.6242	0.0863557
PARP11	0.444826	0.0108931	2.62371	0.0863557
RBM15B	-0.194724	0.0110057	-2.61981	0.0872114
USP12	-0.927433	0.0110505	-2.61827	0.0874421
SNRNP35	0.244989	0.0110634	2.61783	0.0874484
LZTFL1	-0.498895	0.011088	-2.61699	0.0874484
FAM46C	-1.03128	0.0110917	-2.61686	0.0874484
METTL20	0.425987	0.0110927	2.61683	0.0874484
TRMU	0.233765	0.0111111	2.6162	0.0875033
CHN2	-0.499248	0.0111341	-2.61542	0.0876032
ZKSCAN1	0.180607	0.0111478	2.61495	0.0876256
WNK1	-0.57484	0.0112033	-2.61306	0.0878825
ACOT8	0.255457	0.0112048	2.61301	0.0878825
SAT1	0.432863	0.0112439	2.61169	0.088019
CITED2	-0.423076	0.011245	-2.61165	0.088019
ZNF41	-0.393904	0.0112474	-2.61157	0.088019
WWP1	-0.444468	0.0112689	-2.61085	0.0880921
NUDT4	-0.777653	0.0113068	-2.60957	0.0881978
NMT1	0.211235	0.0113106	2.60945	0.0881978
FDXR	0.451445	0.0113169	2.60923	0.0881978
DUSP10	-0.367941	0.0113288	-2.60883	0.0881978
MTPN	-0.657835	0.0113703	-2.60744	0.0883874
KIAA1324	-0.865353	0.0113776	-2.6072	0.0883874
HBB	-1.29505	0.0114084	-2.60617	0.0885487
TRPC4AP	0.213519	0.0114855	2.60361	0.0890245
TMEM79	0.257471	0.0114989	2.60317	0.0890245
FCRLA	-0.850294	0.0115036	-2.60301	0.0890245
KCTD6	-0.31845	0.0115177	-2.60255	0.0890451
TFDP1	-0.593632	0.0115419	-2.60175	0.0891797
C20orf194	-0.364525	0.0115833	-2.60038	0.0893026
CAPN3	0.464191	0.0115848	2.60034	0.0893026
ZDHHC7	-0.222334	0.0116035	-2.59972	0.0894429
ROCK2	0.332233	0.0116664	2.59766	0.0898983
CD300LB	-0.44748	0.0116809	-2.59719	0.0899319
DYSF	0.457489	0.0116913	2.59685	0.0899319
SEC14L1	-0.373303	0.0117057	-2.59638	0.0899319
PTK2B	0.256991	0.0117247	2.59576	0.0899395
MFHAS1	-0.470117	0.011731	-2.59556	0.0899395
NAA15	0.211926	0.0118364	2.59215	0.0907557
LILRA5	0.585586	0.0118606	2.59137	0.090906
TRAF5	-0.426552	0.0118735	-2.59095	0.0909558
AP5B1	0.451958	0.0119683	2.58792	0.0913488
AGMAT	-0.396021	0.0119702	-2.58786	0.0913488
MAN1C1	-0.540905	0.0120383	-2.58569	0.0918475
LDLRAD4	-0.309539	0.0120758	-2.5845	0.0920522
ZRANB1	-0.477255	0.0121216	-2.58305	0.0922876
C7orf31	-0.319785	0.0121429	-2.58238	0.0923358
MTFR1	-0.448508	0.0121777	-2.58129	0.0925207
DEGS1	0.297481	0.0122	2.58059	0.0925996
ZNF324B	-0.29355	0.0122213	-2.57992	0.0926765
FYB	0.384137	0.0122274	2.57973	0.0926765
S100A9	0.612042	0.0123612	2.57556	0.0935666
HN1	0.364148	0.0123961	2.57448	0.0937123
FAXDC2	-0.951217	0.0124481	-2.57288	0.0939629
CASP4	0.292522	0.012482	2.57184	0.0940462
PSKH1	-0.20716	0.0124984	-2.57133	0.0940676
POU2F1	0.300055	0.0125107	2.57096	0.0940705
SNED1	-0.509855	0.0125643	-2.56932	0.0944799
DAPK3	0.319795	0.0126002	2.56822	0.0946785
PLEKHB2	-0.231278	0.0126312	-2.56728	0.0946785
PSMC1	0.230865	0.0126373	2.56709	0.0946785
TRIM58	-1.26014	0.0126713	-2.56606	0.0946785
TMEM203	-0.197745	0.0126797	-2.56581	0.0946785
CBLL1	-0.320984	0.0126802	-2.56579	0.0946785
GOLGA8A	-0.642644	0.0126971	-2.56528	0.0946785
GNAS	-0.39372	0.0126982	-2.56525	0.0946785
ZCCHC14	-0.320449	0.0127327	-2.56421	0.0946785
CIR1	0.344174	0.0127357	2.56411	0.0946785
TBC1D25	-0.33747	0.0127468	-2.56378	0.0946785
SLC51A	0.623589	0.0127498	2.56369	0.0946785
PLXDC1	-0.592698	0.01275	-2.56368	0.0946785
PDE1B	0.366286	0.0127576	2.56345	0.0946785
DENND1C	0.354614	0.0127691	2.56311	0.0946929
ERF	-0.306782	0.012804	-2.56206	0.0948954
BRWD3	-0.368121	0.0128237	-2.56147	0.0949016
C1orf122	0.349174	0.012842	2.56092	0.0949016
LDOC1	-0.59471	0.0128464	-2.56079	0.0949016
PPIH	0.2551	0.0129104	2.55888	0.0952784
FECH	-1.22588	0.0129921	-2.55645	0.0954332
FAM134A	-0.416456	0.0129951	-2.55636	0.0954332
RBM38	-0.899132	0.0130187	-2.55567	0.0954332
TMX2	0.222944	0.0130203	2.55562	0.0954332
NINJ2	-0.444322	0.0130248	-2.55548	0.0954332
GPKOW	0.276223	0.0130251	2.55548	0.0954332
XAB2	0.267591	0.013026	2.55545	0.0954332
CEACAM21	0.436545	0.0130376	2.55511	0.0954332
VPREB3	-0.964618	0.0130391	-2.55506	0.0954332
SLC7A6	-0.273827	0.0130573	-2.55452	0.0954332
P2RY10	-0.486682	0.0130772	-2.55394	0.0954332
CYBA	0.384715	0.0130832	2.55376	0.0954332
CCDC97	0.283434	0.0130834	2.55376	0.0954332
CXCR6	-0.744929	0.0130922	-2.5535	0.0954332
ADCY3	0.596519	0.0131288	2.55242	0.0956626
LGALS2	-1.31943	0.0131414	-2.55205	0.0956626
CPNE8	-0.61907	0.0132297	-2.54947	0.0961161
MT1X	0.509187	0.0132513	2.54884	0.096123
HLA-C	0.953613	0.0132997	2.54744	0.0963575
MROH6	0.576069	0.0133064	2.54724	0.0963575
RAB5B	-0.396656	0.0133129	-2.54705	0.0963575
HRH2	0.502137	0.0133268	2.54665	0.0963575
MSANTD2	-0.429966	0.0133689	-2.54544	0.0964488
STARD3	0.239561	0.0133825	2.54504	0.0964488
BAG1	-0.881243	0.0133835	-2.54501	0.0964488
OTX1	-0.689225	0.0133854	-2.54496	0.0964488
TFPT	0.332089	0.0134653	2.54266	0.0969699
CAPN5	-0.817882	0.0134925	-2.54188	0.0969699
NIT1	0.196651	0.0135014	2.54163	0.0969699
UBB	-0.864079	0.0135165	-2.5412	0.0969699
CNTROB	0.272833	0.0135276	2.54088	0.0969699
DNTTIP1	0.276591	0.0135623	2.53989	0.0969699
INIP	-0.179644	0.0135639	-2.53984	0.0969699
LDLR	0.487028	0.0135673	2.53975	0.0969699
ZNF587B	-0.274764	0.0135778	-2.53945	0.0969699
COPG1	0.291283	0.0135791	2.53941	0.0969699
HBG1	-1.41394	0.0135935	-2.539	0.0969699
TXNRD2	-0.346181	0.0135937	-2.539	0.0969699
SFXN5	0.296042	0.0136128	2.53845	0.0969699
DERL2	0.224999	0.0136172	2.53833	0.0969699
FAM43A	-0.355557	0.0136312	-2.53793	0.0969699
SCIMP	-0.469355	0.0136898	-2.53627	0.0972318
SREK1	0.21289	0.0137299	2.53514	0.0973769
PHIP	0.296712	0.0137582	2.53434	0.0975625
CTNND1	-0.306662	0.0137727	-2.53394	0.0975737
ZC3H3	0.341579	0.0138106	2.53287	0.0977877
PLEKHA1	-0.603257	0.0138481	-2.53182	0.0979492
PRKAG1	0.180591	0.0138667	2.5313	0.0979816
RNF181	0.340909	0.0138812	2.5309	0.0979816
BCL9	-0.28216	0.0138933	-2.53056	0.0979816
MSRB1	0.406433	0.0139199	2.52982	0.0980393
CYP4F12	-0.550082	0.0139279	-2.5296	0.0980393
KLF3	-0.487052	0.0139423	-2.5292	0.0980393
PDCD4	-0.256968	0.0139599	-2.52871	0.0980393
PPTC7	-0.491245	0.0139804	-2.52814	0.0980393
GPSM1	-0.450792	0.0139855	-2.528	0.0980393
PRKAR2A	0.235458	0.0139933	2.52778	0.0980393
GPANK1	0.316921	0.0140157	2.52716	0.0981206
IPO7	-0.368315	0.0140239	-2.52694	0.0981206
RGS3	0.260376	0.0140539	2.52611	0.0981206
ZNF791	0.248621	0.0140589	2.52597	0.0981206
GCC1	0.260602	0.0140606	2.52592	0.0981206
NCSTN	0.323507	0.0140914	2.52507	0.0981206
IL10RB	0.257187	0.0140947	2.52498	0.0981206
RFFL	-0.31307	0.01414	-2.52374	0.0981206
SLC39A11	0.237282	0.0141561	2.5233	0.0981206
SEC61A2	-0.345314	0.0141665	-2.52301	0.0981206
NDRG2	-0.46282	0.0141748	-2.52279	0.0981206
GPX1	-0.653139	0.0141772	-2.52272	0.0981206
RNMT	-0.20349	0.0141818	-2.52259	0.0981206
DUSP16	-0.434613	0.014188	-2.52243	0.0981206
EIF1	-0.331531	0.0141937	-2.52227	0.0981206
TBKBP1	0.466282	0.0142094	2.52184	0.0981206
FUCA1	-0.349427	0.0142108	-2.5218	0.0981206
PCMTD2	-0.674298	0.0142216	-2.52151	0.0981206
CCDC61	0.2471	0.0143002	2.51937	0.0986615
VPS72	0.247686	0.0144025	2.5166	0.0992297
CASP10	0.26663	0.01448	2.51451	0.0995166
ZNF385A	-0.533361	0.0144819	-2.51446	0.0995166
CTSO	-0.38129	0.0144829	-2.51443	0.0995166
PABPC4	-0.261224	0.0145206	-2.51342	0.0996001
DHCR24	0.496033	0.0145219	2.51339	0.0996001
PHF1	0.307233	0.0145347	2.51305	0.0996001
TMEM204	-0.542606	0.0145493	-2.51265	0.099626
ALKBH6	0.33868	0.0146086	2.51107	0.0999318
PNPLA1	0.524991	0.0146608	2.50968	0.100142
MARCKSL1	-0.416571	0.0146623	-2.50964	0.100142
PIP4K2A	-0.568291	0.0146738	-2.50934	0.100142
ADAT2	-0.429204	0.0147139	-2.50828	0.100179
GRAP	-0.472095	0.0147171	-2.50819	0.100179
DDX6	-0.42737	0.0147209	-2.50809	0.100179
TOMM20	-0.338925	0.0147504	-2.50731	0.100316
CHIC1	-0.55281	0.0147666	-2.50688	0.100396
RABGGTA	0.267084	0.014801	2.50598	0.100577
SLC25A35	0.284859	0.0148308	2.50519	0.100751
FAM220A	-0.275585	0.014855	-2.50456	0.100826
EIF2AK4	-0.228922	0.0149085	-2.50315	0.101013
AKT1S1	-0.492606	0.0149114	-2.50308	0.101013
BRCC3	-0.387223	0.0149352	-2.50246	0.101088
MVB12A	0.321224	0.0149558	2.50192	0.101178
PPP1CC	-0.283077	0.0149871	-2.50111	0.101252
RASSF4	-0.372197	0.0150454	-2.49959	0.101541
ENTPD5	-0.47358	0.0150737	-2.49886	0.101653
FAM98C	0.226812	0.0150938	2.49834	0.101699
TCP11L1	-0.235844	0.01515	-2.49689	0.101952
LINC00694	0.599033	0.015165	2.4965	0.101952
TSTD1	0.332219	0.0152129	2.49527	0.101952
DCUN1D1	-0.621296	0.0152139	-2.49524	0.101952
BAZ2B	0.328449	0.0152158	2.49519	0.101952
VSTM1	0.59153	0.0152674	2.49387	0.101952
SNAP23	-0.368991	0.0152772	-2.49362	0.101952
BCL11B	-0.504919	0.0152777	-2.49361	0.101952
ZNF710	-0.3162	0.0152785	-2.49359	0.101952
RPL10	-0.364505	0.0152862	-2.49339	0.101952
SMG5	0.310519	0.0152918	2.49325	0.101952
RP11-644F5.10	0.389046	0.0152999	2.49304	0.101952
TBL1X	-0.328942	0.015354	-2.49166	0.102237
E2F6	-0.309769	0.0153923	-2.49068	0.102429
FAM20B	-0.44191	0.0154409	-2.48945	0.102653
SLC24A1	-0.290505	0.0155229	-2.48738	0.103018
TMEM260	0.408805	0.0155334	2.48711	0.103018
GBP5	0.74492	0.0155487	2.48673	0.103029
TTC3	-0.25463	0.0155639	-2.48634	0.103035
UBE2G2	-0.187411	0.015591	-2.48566	0.103139
AGER	0.459272	0.0155996	2.48545	0.103139
LILRB3	0.408177	0.0156084	2.48523	0.103139
ZFYVE26	0.212261	0.0156355	2.48455	0.103259
XPR1	-0.271634	0.015678	-2.48348	0.103405
CD33	-0.347493	0.0156797	-2.48344	0.103405
C9orf84	0.620523	0.015752	2.48164	0.103669
UXS1	-0.221281	0.0157743	-2.48108	0.103669
SUGP1	0.239231	0.0157803	2.48093	0.103669
GPR108	0.313612	0.0157807	2.48092	0.103669
FCHSD1	0.293238	0.0157823	2.48088	0.103669
PLXNA2	-0.52829	0.0158268	-2.47978	0.103759
KCTD10	-0.158052	0.0158422	-2.4794	0.103759
CTU1	0.316597	0.0158582	2.479	0.103759
CDV3	-0.250909	0.0158613	-2.47893	0.103759
ARMC7	0.275501	0.0158682	2.47875	0.103759
FAM193B	0.267298	0.0158707	2.47869	0.103759
RBBP6	0.183815	0.0158952	2.47809	0.103802
ASGR1	-0.506993	0.0159245	-2.47736	0.103913
LFNG	-0.342522	0.0159428	-2.47691	0.103913
RBMX2	0.212845	0.015995	2.47563	0.104115
BRPF3	-0.259672	0.0160009	-2.47548	0.104115
GNA12	-0.559568	0.0160521	-2.47423	0.104397
MAGED2	0.314629	0.0160681	2.47384	0.104428
SH3GL1	-0.261976	0.0161209	-2.47255	0.104703
FBXO41	-0.342792	0.0161454	-2.47195	0.104771
SRSF6	-0.256912	0.0162842	-2.46859	0.105566
ANKRD42	-0.291005	0.0163273	-2.46755	0.105709
CCND2	0.346682	0.0163417	2.4672	0.105709
ZKSCAN5	0.163267	0.0163459	2.4671	0.105709
ZNF692	0.289571	0.0163611	2.46673	0.10576
LTB4R	0.332857	0.0164122	2.46551	0.1058
UPF3B	0.264395	0.0164248	2.4652	0.1058
TSPAN13	-0.580125	0.0164269	-2.46515	0.1058
RNASEH1	0.206497	0.0164272	2.46515	0.1058
CLCN6	-0.28261	0.0165213	-2.4629	0.106351
ENOX2	-0.281519	0.0166055	-2.46089	0.106707
ARID5B	0.33108	0.0166186	2.46058	0.106707
LYRM1	0.400394	0.0166412	2.46005	0.106707
LILRA6	0.403021	0.0166685	2.4594	0.106707
EPHB4	-0.558305	0.01667	-2.45937	0.106707
EFNB1	-0.364633	0.0166747	-2.45925	0.106707
SYP	0.433809	0.0166917	2.45885	0.106707
KDM3A	-0.33533	0.016693	-2.45882	0.106707
AKAP1	-0.284131	0.016698	-2.4587	0.106707
HOPX	-0.595746	0.0167767	-2.45685	0.107166
PRKACB	-0.556856	0.0167841	-2.45668	0.107166
MIIP	0.368889	0.016882	2.45438	0.107773
EIF2S2	0.224171	0.0168986	2.45399	0.107785
PLOD1	0.390342	0.0171127	2.44902	0.109047
OTUB1	0.278838	0.0171261	2.44871	0.109058
TAB2	-0.434411	0.0171686	-2.44773	0.109139
SCAF8	-0.236819	0.0171784	-2.4475	0.109139
RCBTB2	-0.408621	0.0171785	-2.4475	0.109139
PHKA2	0.244395	0.0171835	2.44739	0.109139
QSER1	-0.455365	0.0172638	-2.44554	0.109611
PRMT6	-0.462455	0.017319	-2.44428	0.10987
NBPF15	-0.474591	0.0173867	-2.44273	0.110196
TREM1	-0.447296	0.0173941	-2.44256	0.110196
PVRL2	0.821388	0.017433	2.44168	0.110319
HDGF	-0.488496	0.0174659	-2.44093	0.110412
CCNG1	-0.39991	0.0174711	-2.44081	0.110412
MTMR11	-0.55457	0.0174896	-2.44039	0.110468
NOD1	0.312775	0.0175142	2.43984	0.110571
GZMK	-0.789552	0.0176448	-2.43689	0.111429
SRI	0.17611	0.0176828	2.43604	0.1115
TRMT61B	-0.333016	0.0176863	-2.43596	0.1115
PC	-0.507238	0.0177103	-2.43542	0.1115
SNX29	-0.399099	0.0177124	-2.43538	0.1115
ADAMTSL4	0.379646	0.0177254	2.43508	0.1115
RASSF3	-0.458668	0.0177446	-2.43465	0.111545
UBE2Q2	-0.448042	0.0178457	-2.4324	0.112153
PPP1R35	0.218818	0.0178833	2.43156	0.112335
CD274	0.773246	0.0179006	2.43118	0.112359
ZNF555	-0.370824	0.0179233	-2.43068	0.112433
BECN1	-0.2541	0.0179891	-2.42922	0.112732
TSNARE1	-0.32511	0.0180694	-2.42745	0.113066
PFDN2	0.286114	0.0181156	2.42643	0.113217
SNX33	-0.399938	0.0181233	-2.42627	0.113217
PSMA3	0.306108	0.0181333	2.42605	0.113217
DNAJC13	0.29778	0.0181635	2.42538	0.113283
EBP	0.353596	0.0181668	2.42531	0.113283
COA6	0.310318	0.0182416	2.42368	0.113607
MRPL27	0.311534	0.0182556	2.42337	0.113607
CD4	-0.586739	0.0182792	-2.42286	0.11365
RAPGEF2	-0.498499	0.0183315	-2.42172	0.113915
EIF2AK1	-0.625444	0.0183559	-2.42119	0.114008
C1R	0.349379	0.0183875	2.42051	0.114151
AC004824.2	0.62246	0.0184277	2.41964	0.114331
METTL7A	-0.359231	0.0184393	-2.41939	0.114331
MMP9	0.737539	0.018483	2.41844	0.114407
IMPACT	-0.447868	0.01849	-2.41829	0.114407
CRIP2	-0.757027	0.0184931	-2.41823	0.114407
NEURL1	-0.743955	0.0186197	-2.41551	0.115102
ARID5A	0.370793	0.0186991	2.41381	0.115396
PINK1	-0.507917	0.0187037	-2.41371	0.115396
MRPS11	0.252307	0.0187129	2.41351	0.115396
PDP1	-0.684097	0.0187477	-2.41277	0.115522
ZCRB1	0.299704	0.0187683	2.41233	0.115558
CCDC85B	0.361133	0.0188115	2.41141	0.115684
RPL7A	-0.301285	0.018839	-2.41083	0.115731
LGALS3	-0.670192	0.0188616	-2.41035	0.115731
PGBD2	-0.383883	0.0188625	-2.41034	0.115731
TTYH3	-0.394588	0.0188968	-2.40961	0.115758
MYO7B	-0.625089	0.018905	-2.40944	0.115758
ASF1B	-0.349205	0.0189074	-2.40939	0.115758
TNFSF8	-0.441898	0.0190162	-2.40709	0.116291
BICD2	-0.36169	0.0190264	-2.40688	0.116291
NOL3	0.379695	0.0191335	2.40463	0.116832
ZNF219	-0.342517	0.0191402	-2.40449	0.116832
EXOSC9	0.267624	0.0191902	2.40345	0.117049
ZMYND11	-0.467738	0.0192234	-2.40276	0.117049
TCP11L2	-0.660463	0.0192242	-2.40274	0.117049
MTURN	-0.495475	0.0192317	-2.40259	0.117049
PVR	-0.316796	0.0194193	-2.3987	0.118181
MTMR12	-0.260353	0.0194403	-2.39827	0.11822
ASCC1	0.239211	0.0194548	2.39797	0.118223
FBXL16	-0.565998	0.0194941	-2.39716	0.118404
GRN	0.397879	0.0195441	2.39613	0.118669
FAM122A	-0.204054	0.0196101	-2.39478	0.118993
ALDH1A1	-0.752307	0.0196289	-2.3944	0.11903
ZBTB4	-0.298482	0.0196799	-2.39336	0.119196
NHLRC3	0.274834	0.0197078	2.39279	0.119292
VPS39	0.192842	0.0197808	2.3913	0.119512
BTG1	-0.284546	0.0197986	-2.39094	0.119512
DDRGK1	0.26883	0.0198168	2.39057	0.119512
GRAMD4	-0.269285	0.0198209	-2.39049	0.119512
C12orf49	-0.22176	0.0198274	-2.39036	0.119512
BLVRB	-0.82228	0.0198854	-2.38919	0.11973
TRAF1	-0.291166	0.0199248	-2.38839	0.119964
RELB	0.418579	0.0199606	2.38767	0.119964
FAHD1	-0.41687	0.0199723	-2.38744	0.119964
MT1E	0.617458	0.0199726	2.38743	0.119964
ACAD10	0.216083	0.0199825	2.38723	0.119964
ARID4B	0.282642	0.0199895	2.38709	0.119964
GBP3	0.632858	0.0200465	2.38595	0.120116
DRG1	0.23254	0.0200641	2.38559	0.120116
SUMF1	-0.244529	0.020066	-2.38556	0.120116
S100A6	0.346878	0.0201116	2.38464	0.120269
KIAA0232	-0.362953	0.0201747	-2.38338	0.120499
KIAA0040	0.314844	0.0201958	2.38296	0.12056
TRAT1	-0.725147	0.0202271	-2.38234	0.12056
JAK1	-0.187058	0.0202334	-2.38221	0.12056
ZNF787	0.334887	0.0202466	2.38195	0.12056
KIF2A	-0.351005	0.0203226	-2.38044	0.120947
FBXO7	-0.827558	0.0203276	-2.38034	0.120947
USP9Y	-0.804726	0.0203417	-2.38007	0.120947
PDE3B	-0.423022	0.0203894	-2.37912	0.121155
UBE2L3	0.222704	0.0204051	2.37881	0.121181
SAFB	0.254401	0.0204311	2.3783	0.121235
MLLT6	0.326873	0.020483	2.37728	0.121444
CITED4	0.562797	0.0205571	2.37582	0.121769
SOGA1	-0.356538	0.0205731	-2.37551	0.121769
TCF7	-0.524613	0.020585	-2.37528	0.121769
CLEC4E	0.512815	0.0206041	2.3749	0.121794
TSPAN18	-0.506856	0.0206854	-2.37332	0.122145
FGFR1OP2	-0.643591	0.0207106	-2.37282	0.122204
KLF13	-0.314287	0.0207253	-2.37254	0.122204
PLEKHG3	-0.326095	0.0207338	-2.37237	0.122204
CMPK1	-0.510296	0.0208162	-2.37077	0.122521
SYNE1	0.324673	0.0208253	2.3706	0.122521
RORA	-0.540801	0.0208282	-2.37054	0.122521
KIAA0922	0.249823	0.0209345	2.36848	0.123098
NAA50	-0.385985	0.0209491	-2.3682	0.123141
AIM1	0.189535	0.0209898	2.36742	0.123217
TMEM38A	0.384208	0.0209997	2.36723	0.123217
CXXC1	0.236564	0.0210404	2.36645	0.123326
GLCE	-0.426767	0.0210983	-2.36534	0.123502
WIPI2	-0.249842	0.021155	-2.36425	0.123729
TTF1	0.241973	0.0211689	2.36398	0.123729
COX11	-0.22707	0.0211894	-2.3636	0.123733
MTSS1	-0.40628	0.0211938	-2.36351	0.123733
ATMIN	-0.252451	0.0212718	-2.36202	0.124015
RORC	-0.57407	0.0212863	-2.36175	0.124015
SURF6	-0.238614	0.0212876	-2.36173	0.124015
ZFAND4	-0.462601	0.0213295	-2.36093	0.124212
EIF4G2	-0.311774	0.0213574	-2.3604	0.124212
TMEM234	0.294204	0.0213873	2.35983	0.124212
MAPK8	-0.386825	0.0213935	-2.35972	0.124212
STMN3	-0.342612	0.0214239	-2.35914	0.124212
NDE1	-0.292172	0.0214273	-2.35908	0.124212
RNF14	-0.555722	0.0214332	-2.35897	0.124212
SEMA4A	0.417621	0.0214973	2.35776	0.124392
GUSB	0.245433	0.0215001	2.3577	0.124392
RPL3	-0.318547	0.021503	-2.35765	0.124392
ID3	-0.500451	0.0215362	-2.35703	0.124487
NFE2L3	-0.354054	0.021568	-2.35643	0.124487
CEACAM4	0.431021	0.021572	2.35635	0.124487
AAK1	0.398195	0.0215742	2.35631	0.124487
DCUN1D4	-0.507255	0.0215906	-2.356	0.12449
ABHD6	-0.274139	0.0216402	-2.35507	0.124515
CD82	0.411239	0.0216429	2.35502	0.124515
TCL1A	-1.27452	0.0216521	-2.35485	0.124515
GSPT2	-0.319345	0.0217065	-2.35383	0.124685
RASGRF2	-0.527341	0.0217123	-2.35372	0.124685
KIAA1143	-0.280081	0.0217751	-2.35255	0.12485
OPA1	-0.463552	0.0217848	-2.35237	0.12485
C7orf73	-0.55548	0.0218296	-2.35154	0.125054
RAD23A	-0.581131	0.0218522	-2.35112	0.125094
HLA-B	0.449929	0.0218833	2.35054	0.125153
VAV1	0.256792	0.021906	2.35012	0.125178
SPI1	0.420404	0.0219164	2.34993	0.125178
VCAN	-0.427758	0.0219569	-2.34918	0.125334
MARS	0.212706	0.0219742	2.34886	0.125355
AUH	-0.268712	0.022024	-2.34794	0.125543
ALDH9A1	-0.206244	0.0221415	-2.34578	0.125913
DHX57	-0.2561	0.02215	-2.34563	0.125913
MAP2K4	-0.265552	0.022157	-2.3455	0.125913
FAM117A	-0.609634	0.0221853	-2.34498	0.125913
TMEM183A	-0.279505	0.0221965	-2.34477	0.125913
CDC42SE2	-0.391257	0.022204	-2.34464	0.125913
CDADC1	0.458514	0.0222147	2.34444	0.125913
PGD	0.42809	0.0222311	2.34414	0.125913
TBC1D14	-0.540006	0.0222356	-2.34406	0.125913
AGAP6	-0.329035	0.0222646	-2.34353	0.125964
TMEM175	0.241506	0.0222827	2.3432	0.125964
ACP1	-0.490953	0.0223153	-2.3426	0.126058
DAPK1	-0.40444	0.0223501	-2.34197	0.126175
TMEM123	0.567099	0.0223844	2.34135	0.12623
CEP152	0.25263	0.0223878	2.34129	0.12623
NAPEPLD	-0.25884	0.022418	-2.34074	0.126292
ZBTB47	-0.317831	0.0224491	-2.34017	0.126381
PAX5	-0.764939	0.0224696	-2.3398	0.126397
PDZK1IP1	-1.13521	0.022501	-2.33923	0.126463
ATP6AP2	-0.272393	0.0225364	-2.33859	0.126611
RAP2A	-0.56559	0.0226129	-2.33721	0.126823
AP1S1	0.229558	0.0226197	2.33709	0.126823
CHTF18	0.31751	0.0226327	2.33686	0.126823
ALDH5A1	-0.696424	0.0226846	-2.33592	0.126823
SLC22A23	-0.557066	0.0226923	-2.33579	0.126823
BRD2	0.159144	0.0227072	2.33552	0.126823
SSBP3	-0.481785	0.0227165	-2.33535	0.126823
SAMSN1	0.548006	0.0227259	2.33518	0.126823
ARHGAP22	-0.494611	0.0227299	-2.33511	0.126823
MYBPC3	0.472999	0.0227901	2.33403	0.126823
SLC27A1	-0.354033	0.022791	-2.33402	0.126823
ZNF207	0.125368	0.0228316	2.33329	0.126823
BMP6	-0.413835	0.022841	-2.33312	0.126823
ABHD15	-0.281056	0.0228423	-2.3331	0.126823
CCDC17	0.409035	0.0228679	2.33264	0.126823
CLPX	-0.267321	0.0228908	-2.33224	0.126823
SPAG9	-0.306201	0.0228965	-2.33213	0.126823
APOBEC3B	0.680678	0.0229001	2.33207	0.126823
NFE2L1	0.241922	0.0229799	2.33065	0.12714
HLA-A	0.626742	0.0230711	2.32904	0.127431
TMEM150A	-0.274917	0.0230775	-2.32892	0.127431
RRBP1	0.37321	0.0230915	2.32867	0.127431
NT5C3A	0.499396	0.0230934	2.32864	0.127431
POLR2F	0.252838	0.0230968	2.32858	0.127431
MFAP3L	-0.584864	0.0231685	-2.32732	0.127567
FAM173B	-0.329122	0.023176	-2.32718	0.127567
VPS51	-0.303724	0.0231819	-2.32708	0.127567
CREB3	0.258965	0.0231881	2.32697	0.127567
LCMT2	-0.288718	0.023191	-2.32692	0.127567
FAM13B	-0.347896	0.0232268	-2.32629	0.12768
KIAA2013	0.300811	0.0232464	2.32594	0.127686
SRRD	-0.524116	0.0233385	-2.32433	0.127841
TSSC1	0.222215	0.0233389	2.32432	0.127841
ETFB	0.327716	0.0233389	2.32432	0.127841
GFM1	-0.182603	0.0234702	-2.32203	0.128304
ZBTB25	-0.374798	0.0234887	-2.32171	0.128304
CBLB	-0.361768	0.0234993	-2.32152	0.128304
FAM101B	-0.409789	0.0235019	-2.32148	0.128304
SCYL3	0.188323	0.0235056	2.32141	0.128304
PIK3IP1	-0.297907	0.0235208	-2.32115	0.128319
ZZZ3	-0.495258	0.0235421	-2.32078	0.128319
PRKRIR	-0.469862	0.0236392	-2.31909	0.12871
TARS2	0.244997	0.0237289	2.31755	0.129095
MARVELD1	-0.461913	0.0237873	-2.31654	0.129321
ST6GALNAC4	-0.697655	0.023826	-2.31587	0.129361
GLYCTK	0.214934	0.0238379	2.31567	0.129361
TSSK6	0.218205	0.0238417	2.3156	0.129361
CINP	0.234514	0.0238818	2.31491	0.129428
GABARAPL2	-0.487915	0.0238905	-2.31477	0.129428
HMGCL	0.230078	0.0239302	2.31408	0.1296
C7orf49	0.307016	0.0240149	2.31264	0.129977
RAD9A	0.269835	0.024029	2.3124	0.129977
WDR26	-0.464649	0.0240336	-2.31232	0.129977
CSRNP1	0.361767	0.0240509	2.31202	0.129995
RIOK3	-0.73114	0.0240863	-2.31142	0.130126
ACADSB	-0.379881	0.0241392	-2.31052	0.130248
FAM216A	-0.323299	0.024153	-2.31029	0.130248
DPM2	-0.698027	0.0242394	-2.30882	0.130624
TRAK1	-0.20736	0.0243179	-2.30749	0.130786
DOCK5	-0.327712	0.0243272	-2.30734	0.130786
GPATCH3	0.230036	0.0243295	2.3073	0.130786
PITHD1	-0.58838	0.0243509	-2.30694	0.130786
ZNF696	-0.327234	0.0243947	-2.3062	0.130786
NCF4	0.366055	0.024441	2.30542	0.130786
RAB20	0.482652	0.0244421	2.3054	0.130786
CCDC159	0.33388	0.0244439	2.30537	0.130786
NSRP1	0.192736	0.0244607	2.30509	0.130786
PPP1R7	0.273089	0.0244648	2.30502	0.130786
FAM96B	0.212413	0.024467	2.30498	0.130786
DCUN1D3	0.28386	0.0244851	2.30468	0.130789
FUT8	-0.293356	0.0245217	-2.30407	0.130869
TESC	-0.768887	0.0245373	-2.3038	0.130869
SLC1A5	-0.763832	0.0245808	-2.30308	0.130869
AKT1	-0.241323	0.0245909	-2.30291	0.130869
CAMSAP1	-0.243879	0.0246037	-2.30269	0.130869
RFX7	-0.406392	0.0246055	-2.30266	0.130869
ALOX5AP	0.435598	0.0246183	2.30245	0.130869
CYB561A3	-0.252853	0.0246418	-2.30206	0.130925
MRPL28	0.304668	0.0247663	2.29999	0.131516
NAA30	-0.391925	0.0248688	-2.29829	0.131899
TPT1	-0.664393	0.0249459	-2.29701	0.132024
EIF3A	-0.237251	0.024964	-2.29671	0.132024
DDB1	-0.365823	0.0249687	-2.29664	0.132024
FAM214A	-0.43676	0.0249696	-2.29662	0.132024
CARM1	-0.548563	0.0249812	-2.29643	0.132024
ARID3A	0.277893	0.0250036	2.29606	0.132061
TPP1	0.280063	0.0251418	2.29379	0.13256
LRG1	0.437704	0.0251439	2.29376	0.13256
NPHP4	-0.256512	0.0252386	-2.29221	0.132932
LSM14A	-0.176004	0.0252604	-2.29185	0.132955
KRTCAP2	0.223635	0.0253156	2.29095	0.133142
CCDC53	0.308352	0.0253964	2.28964	0.133441
CC2D1A	0.308934	0.0254167	2.28931	0.133441
CDK11B	0.215234	0.0254709	2.28843	0.133563
NARS	-0.218924	0.0254836	-2.28822	0.133563
SGSM2	-0.191237	0.0254978	-2.28799	0.133563
CD226	-0.477795	0.0255166	-2.28769	0.133563
ETV3	-0.265453	0.0255463	-2.28721	0.13362
GSTK1	0.296096	0.0255954	2.28642	0.133779
PHACTR1	0.397912	0.0256343	2.28579	0.133806
CALHM2	-0.37324	0.0256454	-2.28561	0.133806
TBL1XR1	-0.461018	0.0256622	-2.28534	0.133806
CAMK2D	-0.411859	0.0256735	-2.28516	0.133806
DRAXIN	0.491267	0.0256988	2.28475	0.133829
TOM1L2	-0.214233	0.0257518	-2.2839	0.134059
ATOX1	0.317972	0.0258421	2.28245	0.134359
PRDX2	-0.746172	0.0258437	-2.28243	0.134359
NAGK	0.286403	0.0258791	2.28186	0.134453
CD40LG	-0.511626	0.025959	-2.28059	0.134793
SIRT5	0.40962	0.026095	2.27842	0.135403
MANBAL	0.26688	0.0262306	2.27628	0.13592
UBC	0.407404	0.0262648	2.27574	0.13592
CTSD	0.422361	0.026295	2.27526	0.13592
SLC35E1	-0.175056	0.0263077	-2.27506	0.13592
SLAMF7	0.44346	0.0263129	2.27498	0.13592
CTSB	-0.36411	0.0263395	-2.27456	0.135966
SESN1	-0.442161	0.0263718	-2.27406	0.136021
SLC25A38	-0.450495	0.0264399	-2.27299	0.136324
MRPS27	-0.215418	0.0264645	-2.2726	0.136379
MOSPD3	0.403651	0.0264982	2.27207	0.136484
FCER1G	0.453079	0.0265548	2.27119	0.136689
UBE2G1	-0.205641	0.0266068	-2.27038	0.136715
SLC12A6	-0.402179	0.0266262	-2.27008	0.136715
MTAP	-0.230196	0.0266523	-2.26967	0.136715
SRXN1	-0.532062	0.0266569	-2.2696	0.136715
AGO2	-0.453174	0.0266852	-2.26916	0.136715
MEAF6	-0.174623	0.0266884	-2.26911	0.136715
SLC2A9	-0.379718	0.0266886	-2.2691	0.136715
GALK1	0.331412	0.0267543	2.26808	0.136891
SH3BP5	-0.435005	0.026778	-2.26772	0.136891
TTLL4	-0.280524	0.0268015	-2.26735	0.136891
TBCB	0.247384	0.0268138	2.26716	0.136891
GTF3C5	0.208091	0.0268202	2.26706	0.136891
TAPBPL	0.266978	0.0268526	2.26656	0.136891
MS4A4A	0.690221	0.0268583	2.26647	0.136891
POGLUT1	-0.2907	0.0269067	-2.26573	0.136965
MT-CO2	-0.468543	0.0269163	-2.26558	0.136965
DHX40	-0.274496	0.0271035	-2.2627	0.137749
TGFBR2	-0.316061	0.0271117	-2.26257	0.137749
MFSD1	-0.294331	0.0271463	-2.26204	0.137809
PDLIM5	0.222997	0.0271583	2.26186	0.137809
FCAR	0.475171	0.0272004	2.26122	0.137882
MSRB2	0.417898	0.0272303	2.26076	0.137935
SECTM1	0.471504	0.0272499	2.26046	0.13795
TUBB1	-0.666948	0.027273	-2.26011	0.138011
ZNF792	-0.321096	0.0274177	-2.25791	0.138617
IGFBP2	0.935799	0.0274899	2.25681	0.138749
HLX	0.346647	0.0275192	2.25637	0.138749
CEP85L	-0.494799	0.0275381	-2.25608	0.138749
TRABD2A	-0.486277	0.0275472	-2.25594	0.138749
TMOD1	-1.11556	0.0275965	-2.2552	0.138749
SPG21	-0.197739	0.0276068	-2.25504	0.138749
HMGB2	0.525169	0.0276181	2.25487	0.138749
SLC25A39	-0.998823	0.0276294	-2.2547	0.138749
SIPA1L2	0.483973	0.0276373	2.25458	0.138749
HBA1	-1.12143	0.0276454	-2.25446	0.138749
AMT	0.275042	0.0276597	2.25425	0.138749
AMD1	-0.278151	0.0276801	-2.25394	0.138749
ROMO1	0.396748	0.0277096	2.25349	0.138809
PSMC2	0.284353	0.027768	2.25262	0.138888
PRAM1	0.365284	0.0277785	2.25246	0.138888
SART1	0.324339	0.0277932	2.25224	0.138888
FMNL3	-0.285238	0.0278095	-2.252	0.138888
XXYLT1	-0.263694	0.0278276	-2.25172	0.13891
AAAS	0.235486	0.0278578	2.25127	0.138966
BRMS1	0.267748	0.0278732	2.25104	0.138972
SRSF11	0.208182	0.0278998	2.25064	0.138972
AGPAT2	0.319583	0.0279076	2.25053	0.138972
FBXL15	0.286512	0.0279538	2.24984	0.139117
IPP	0.207044	0.0279807	2.24943	0.139147
CREB3L2	0.240994	0.027998	2.24918	0.13915
ZNF831	-0.512512	0.0280248	-2.24878	0.139192
SAP130	-0.225197	0.0280533	-2.24835	0.139255
DET1	-0.244553	0.0281003	-2.24765	0.139373
SERPINA1	0.428958	0.028106	2.24757	0.139373
N6AMT1	-0.352556	0.0281487	-2.24694	0.13946
ACP2	0.254158	0.0283667	2.24371	0.140379
GLE1	0.125201	0.0284066	2.24313	0.140423
ARIH2	-0.177314	0.0284244	-2.24287	0.140423
FIG4	0.285013	0.0284286	2.2428	0.140423
TUFT1	0.402447	0.0285142	2.24155	0.140639
RBM3	-0.431976	0.0285864	-2.24049	0.140903
SPIB	-0.679838	0.0286167	-2.24005	0.140936
RNF145	0.23039	0.0286888	2.23899	0.141127
ATP6V0E1	0.273551	0.0288008	2.23736	0.141507
RAB3GAP2	0.241062	0.0288609	2.23649	0.141729
UNC13D	0.269265	0.0289735	2.23486	0.142169
ZBTB6	-0.549995	0.0290113	-2.23431	0.142254
FUT7	0.38098	0.0290375	2.23394	0.142274
DCUN1D2	-0.224872	0.0290805	-2.23332	0.142367
TP53I11	0.383391	0.0291202	2.23274	0.142367
KDM5B	0.211995	0.029125	2.23267	0.142367
HSPBAP1	-0.231865	0.0291371	-2.2325	0.142367
RNF214	-0.16054	0.0292171	-2.23135	0.142527
WBP4	0.331763	0.0292258	2.23123	0.142527
ANXA3	0.636725	0.029278	2.23048	0.142527
ARSD	0.220146	0.0293124	2.22998	0.142527
RNF4	-0.172603	0.0293208	-2.22986	0.142527
PATZ1	-0.247978	0.0293432	-2.22954	0.142527
ZNF217	-0.428534	0.029347	-2.22949	0.142527
FAM134B	0.363103	0.0293572	2.22934	0.142527
TBL2	0.203403	0.029358	2.22933	0.142527
DPP9	0.165743	0.0293602	2.2293	0.142527
MTR	-0.346698	0.0294594	-2.22789	0.142937
ATHL1	0.426377	0.0294676	2.22777	0.142937
PLD4	-0.782726	0.0294865	-2.2275	0.142941
EID1	-0.400676	0.0295174	-2.22706	0.143004
MRPS6	-0.230293	0.0295605	-2.22645	0.143079
HEBP1	-0.428996	0.0295805	-2.22616	0.143079
KLC4	0.248113	0.0295863	2.22608	0.143079
FCER2	-0.815643	0.029608	-2.22577	0.143098
ETAA1	-0.604154	0.0296304	-2.22546	0.143121
MIS18BP1	-0.413789	0.029749	-2.22378	0.143377
LIN37	0.295026	0.0297734	2.22343	0.143377
ZBTB32	0.546319	0.0297775	2.22337	0.143377
ZNF341	0.268335	0.0297804	2.22333	0.143377
CMTR2	-0.496838	0.029787	-2.22324	0.143377
TGIF1	-0.255433	0.0298751	-2.222	0.143724
SERTAD1	0.337325	0.0299472	2.22099	0.143986
HLA-E	0.304958	0.0299638	2.22075	0.143986
CCDC174	0.147129	0.0299854	2.22045	0.143986
POC1A	0.361749	0.0300221	2.21994	0.143986
RSF1	0.185146	0.030023	2.21992	0.143986
RPL10A	-0.304994	0.0300356	-2.21975	0.143986
YWHAQ	-0.193115	0.0300543	-2.21948	0.143986
RENBP	0.323106	0.0300772	2.21916	0.143997
IP6K2	0.143973	0.0301609	2.21799	0.144111
BPGM	-1.02601	0.0301891	-2.2176	0.144111
DTX1	-0.519984	0.0302012	-2.21743	0.144111
ZNF134	-0.223004	0.0302029	-2.21741	0.144111
KCTD12	-0.492921	0.0302473	-2.21679	0.144212
ST7L	0.284984	0.0302878	2.21623	0.144281
CDKN1B	-0.328331	0.0303294	-2.21565	0.144339
VAMP1	0.241075	0.0303571	2.21526	0.144389
NDUFB9	0.282042	0.0304629	2.2138	0.14477
C3orf17	-0.214219	0.0304781	-2.21359	0.14477
KCTD9	-0.356261	0.0305287	-2.21289	0.144793
PEX16	0.266404	0.0305546	2.21253	0.144793
MMADHC	0.273788	0.0305673	2.21236	0.144793
RPL23A	-0.302086	0.0305749	-2.21225	0.144793
BAX	0.221143	0.0305931	2.212	0.144793
BRD1	-0.322836	0.0306221	-2.2116	0.144793
HNRNPA1	-0.179166	0.0306445	-2.21129	0.144793
PGRMC1	-0.417455	0.0306461	-2.21127	0.144793
TRIM17	0.326398	0.0307084	2.21041	0.144939
TOX	-0.386204	0.0307425	-2.20995	0.144939
RPS2	-0.272278	0.0307429	-2.20994	0.144939
PMS2	-0.196704	0.030756	-2.20976	0.144939
GLA	0.297359	0.0307729	2.20953	0.144949
PPP1R11	0.309582	0.0308108	2.20901	0.145022
CD96	-0.38859	0.0310724	-2.20544	0.146094
DENND4A	-0.465478	0.0311052	-2.20499	0.146177
NBEAL2	0.264924	0.0311307	2.20465	0.146213
RUNX2	-0.38142	0.0311994	-2.20372	0.146433
MRPL17	0.257187	0.0312148	2.20351	0.146433
TFIP11	0.333422	0.0313036	2.20231	0.146732
WDR81	-0.253271	0.0313459	-2.20174	0.14683
MAPK14	0.380634	0.0313744	2.20135	0.146843
IFRD2	-0.337748	0.0314671	-2.2001	0.1471
COX5B	0.303501	0.0314708	2.20005	0.1471
LACTB	0.291284	0.0315381	2.19915	0.147258
TRAPPC4	0.182621	0.0315578	2.19889	0.147258
TNFRSF25	-0.495315	0.0315778	-2.19862	0.147258
CTC-479C5.12	0.284954	0.0315894	2.19846	0.147258
ZDHHC8	-0.265439	0.0316517	-2.19763	0.147386
NUP205	0.193395	0.031664	2.19746	0.147386
IFI30	0.312283	0.0318738	2.19467	0.148301
PRPF3	0.130767	0.0319398	2.19379	0.148479
PTCD1	0.206301	0.0319612	2.19351	0.148479
SARM1	-0.326024	0.0319728	-2.19335	0.148479
CNOT7	-0.251093	0.031996	-2.19304	0.148486
C10orf128	-0.481699	0.0320303	-2.19259	0.148552
DLG4	-0.394596	0.0320599	-2.1922	0.148606
SLFN13	0.264137	0.0321213	2.19139	0.148717
IKZF3	-0.558519	0.0321855	-2.19054	0.1489
PDE4B	-0.427912	0.032187	-2.19052	0.1489
ARL6IP5	-0.283254	0.0322071	-2.19026	0.148919
IL1RAP	-0.579047	0.032227	-2.18999	0.148923
WAS	0.36427	0.0322825	2.18926	0.149079
ARL10	-0.354469	0.0323395	-2.18851	0.149258
CORO1A	0.268825	0.0323799	2.18798	0.149306
LMO4	0.188086	0.0324089	2.1876	0.149306
RPL15	-0.278423	0.0324164	-2.18751	0.149306
DPP4	-0.537547	0.0324523	-2.18704	0.149306
GLTSCR2	-0.334238	0.032456	-2.18699	0.149306
ZNF438	0.364921	0.0324859	2.1866	0.149306
PAF1	0.318025	0.0324862	2.18659	0.149306
MFSD10	0.23598	0.0325142	2.18623	0.149313
FBXL4	-0.363718	0.0325398	-2.18589	0.149347
ADD2	-0.743168	0.0325868	-2.18528	0.149494
RTCB	0.228471	0.0326165	2.18489	0.149494
TADA3	0.255908	0.0326208	2.18484	0.149494
VTI1A	0.158261	0.032682	2.18404	0.149649
GAL3ST4	-0.445738	0.0327186	-2.18356	0.149697
LIMD1	-0.257844	0.0328463	-2.18191	0.150146
KIAA1191	-0.252209	0.0329366	-2.18074	0.150493
EPB42	-1.06288	0.0330409	-2.17939	0.15093
PER2	-0.269666	0.0331014	-2.17862	0.151121
LY86	-0.404543	0.0331382	-2.17814	0.151161
PAFAH1B1	0.149953	0.0331664	2.17778	0.151171
CHD8	0.177586	0.0332772	2.17636	0.151591
USP34	-0.302792	0.0334119	-2.17464	0.15206
FICD	0.244334	0.0334533	2.17411	0.152122
LMF2	0.198042	0.0335369	2.17305	0.152223
ZSWIM3	0.192565	0.0335554	2.17281	0.152223
ACSL3	0.261015	0.0335574	2.17279	0.152223
ALG13	-0.360724	0.0335582	-2.17278	0.152223
ZBTB3	0.161589	0.0337327	2.17056	0.152982
OSM	0.454676	0.0337853	2.1699	0.153098
TRMT5	-0.248914	0.0338018	-2.16969	0.153098
LENG9	0.271886	0.0338208	2.16945	0.153098
AKAP11	-0.465117	0.0338599	-2.16896	0.153186
GTPBP3	-0.234541	0.0339795	-2.16745	0.153553
PRPF38B	0.185603	0.0340113	2.16705	0.153607
CD1D	-0.36882	0.0340406	-2.16668	0.153645
TRANK1	0.355641	0.0341076	2.16584	0.153815
PRKAR2B	-0.582731	0.0341222	-2.16566	0.153815
GHITM	-0.212804	0.0343141	-2.16326	0.154541
FKBP15	0.217655	0.0343436	2.1629	0.154541
BCLAF1	-0.296343	0.0343772	-2.16248	0.154541
ANKRD50	-0.469365	0.0343799	-2.16244	0.154541
PURA	0.266815	0.0343945	2.16226	0.154541
FOXO1	-0.254349	0.0344068	-2.16211	0.154541
UQCRFS1	0.199273	0.0345172	2.16074	0.154898
SBNO2	0.30907	0.0345296	2.16058	0.154898
CEBPE	0.67464	0.0345851	2.1599	0.155014
ZBED4	-0.24578	0.0346222	-2.15944	0.155044
ZBTB2	-0.271627	0.0346299	-2.15934	0.155044
UPF2	0.168799	0.0346985	2.1585	0.155159
BTK	0.204225	0.0347117	2.15833	0.155159
SLC25A13	-0.254904	0.0347775	-2.15752	0.155322
SNRPB2	0.217849	0.0347944	2.15731	0.155325
ZFP3	-0.382053	0.0348501	-2.15663	0.155407
MICU1	0.269417	0.03486	2.15651	0.155407
IKBIP	-0.323155	0.0348995	-2.15602	0.155407
DMTN	-0.870946	0.0349033	-2.15597	0.155407
NDUFS2	0.200922	0.0349281	2.15567	0.155436
SON	0.147535	0.0349795	2.15504	0.155561
BEX4	-0.282984	0.035018	-2.15457	0.155561
TNPO3	0.227503	0.035022	2.15452	0.155561
PTPN4	-0.421593	0.0350569	-2.15409	0.155561
PTGDR2	-1.08768	0.0350634	-2.15401	0.155561
PRMT5	0.282721	0.0351504	2.15295	0.155781
LRFN1	0.426599	0.0351615	2.15282	0.155781
RBMS1	0.238545	0.0352208	2.15209	0.156026
HDAC10	0.336177	0.0352466	2.15178	0.156026
ITGAM	0.287571	0.0352923	2.15122	0.156059
ARID1B	-0.177466	0.0353068	-2.15105	0.156059
CHMP1A	0.245531	0.035409	2.14981	0.156304
FBXL14	-0.289889	0.0354481	-2.14933	0.156304
ITGAL	0.263009	0.0354565	2.14923	0.156304
CASP5	0.677587	0.035482	2.14892	0.156304
ATP5SL	0.19495	0.0355135	2.14854	0.156304
RAB5A	-0.344777	0.0355464	-2.14814	0.156304
AIM1L	0.335842	0.0355799	2.14774	0.156304
PKD1	-0.252412	0.0356125	-2.14734	0.156304
ZNF200	0.273972	0.0356414	2.14699	0.156304
ALOX15	-1.69412	0.0356456	-2.14694	0.156304
GGA2	-0.19336	0.0356573	-2.1468	0.156304
TTI2	0.2227	0.0356573	2.1468	0.156304
PCTP	-0.26139	0.0356642	-2.14672	0.156304
EIF1AD	0.127984	0.0356739	2.1466	0.156304
RAB6A	-0.320856	0.0357012	-2.14628	0.156304
HIST1H2BK	0.47228	0.0357073	2.1462	0.156304
DIEXF	-0.245321	0.0357292	-2.14594	0.156304
SLC25A43	-0.270207	0.0357384	-2.14583	0.156304
ZBTB16	0.791049	0.0357429	2.14577	0.156304
KRT1	-1.39713	0.0357587	-2.14558	0.156304
ODC1	-0.425228	0.0358358	-2.14466	0.156525
PRKAB2	-0.349667	0.0358943	-2.14396	0.15668
KIFC3	0.498949	0.0359379	2.14343	0.156762
C11orf95	-0.310304	0.0360699	-2.14186	0.157318
DOK3	0.338658	0.0361633	2.14074	0.157577
ATP6V1E1	0.184321	0.0361826	2.14051	0.157577
SRSF5	-0.188516	0.0361922	-2.1404	0.157577
TRIB3	0.375693	0.0362084	2.14021	0.157577
ICT1	0.242785	0.0362569	2.13963	0.157756
CAB39L	0.290734	0.0362897	2.13924	0.157822
TIMMDC1	0.141446	0.0363162	2.13893	0.157822
ZSCAN16	0.30959	0.0363459	2.13857	0.157822
TOP3B	0.195093	0.0363518	2.1385	0.157822
ZNF146	-0.412376	0.036399	-2.13795	0.157933
PPM1L	-0.288989	0.0364161	-2.13774	0.157933
SIN3B	-0.231162	0.0364328	-2.13755	0.157933
MAP2K1	-0.232814	0.0364817	-2.13697	0.158061
UBXN6	-0.739567	0.0365378	-2.13631	0.158135
EBPL	0.231656	0.0365907	2.13568	0.158244
SLFN12	0.341075	0.0366211	2.13532	0.158289
MS4A7	-0.500452	0.0366462	-2.13503	0.158299
IGF2BP2	-0.847848	0.0366851	-2.13457	0.158351
FBRSL1	-0.162476	0.0367519	-2.13379	0.158578
CBX1	-0.230843	0.0368046	-2.13317	0.158635
ISCA2	0.206554	0.0368072	2.13314	0.158635
IL1R2	0.741765	0.0368558	2.13257	0.158715
ADNP	-0.250432	0.0368717	-2.13238	0.158715
WDR3	-0.241595	0.0368871	-2.1322	0.158715
ALAS2	-1.11443	0.0369151	-2.13187	0.158715
FAM122B	-0.349073	0.0369274	-2.13173	0.158715
GCLC	-0.602099	0.0369586	-2.13137	0.158724
NUDT5	-0.242187	0.0370752	-2.13001	0.159146
ERVK3-1	-0.260652	0.037181	-2.12878	0.159433
MTG2	0.208838	0.0371843	2.12874	0.159433
B4GALT4	0.376026	0.0372425	2.12806	0.159528
CRISPLD2	0.424647	0.0372587	2.12787	0.159528
SGPL1	-0.180187	0.0372908	-2.1275	0.159572
RASGRP1	-0.44485	0.0374026	-2.12621	0.15994
LUC7L3	0.216958	0.0374273	2.12592	0.15994
SNAP29	0.162211	0.0374382	2.1258	0.15994
CHKB	0.322407	0.0374587	2.12556	0.159945
ARL14EP	-0.427485	0.0375368	-2.12466	0.160156
VPS4A	0.200047	0.0375401	2.12462	0.160156
ZNF561	-0.219316	0.0375837	-2.12412	0.160211
BLOC1S4	-0.132384	0.0375894	-2.12405	0.160211
TXNRD1	-0.291946	0.0376182	-2.12372	0.160233
SERBP1	-0.164302	0.03772	-2.12255	0.160363
HIST1H1C	0.561589	0.0377552	2.12215	0.160363
CD200R1	-0.57335	0.0377588	-2.12211	0.160363
C7orf55-LUC7L2	-0.175127	0.0377615	-2.12208	0.160363
GYLTL1B	-0.574653	0.0378213	-2.12139	0.160505
TOPORS	-0.320187	0.0378793	-2.12073	0.160616
PEF1	0.242313	0.0379042	2.12044	0.160616
ARHGAP10	-0.333807	0.0379248	-2.12021	0.160616
SOCS3	0.514295	0.0379575	2.11983	0.160634
DEF6	0.268891	0.0380528	2.11875	0.160933
SLAIN2	-0.242258	0.0381318	-2.11785	0.161159
ZNF614	-0.38073	0.0381586	-2.11755	0.161159
ZNF548	-0.391864	0.0382175	-2.11688	0.1613
IL17RA	0.269172	0.0382585	2.11641	0.161357
BUD31	0.250666	0.0383384	2.11551	0.161357
RGS10	-0.500591	0.0383771	-2.11507	0.161357
MPP1	-0.558105	0.0383862	-2.11497	0.161357
NUTM2G	0.425789	0.0384173	2.11461	0.161357
MEX3C	-0.451129	0.0384514	-2.11423	0.161357
TSN	-0.276889	0.0384516	-2.11423	0.161357
SPIN1	-0.357631	0.0384587	-2.11415	0.161357
GPATCH11	-0.372349	0.0384674	-2.11405	0.161357
RECQL4	0.393749	0.0384911	2.11378	0.161357
ANKMY1	-0.160806	0.038524	-2.11341	0.161357
PRR13	0.260202	0.0385378	2.11326	0.161357
RINL	0.15581	0.0385565	2.11305	0.161357
RANBP10	-0.598162	0.0385791	-2.11279	0.161357
CD22	-0.678897	0.0386003	-2.11255	0.161357
DLGAP4	0.231469	0.0386021	2.11253	0.161357
NECAP2	-0.162185	0.0386238	-2.11229	0.161357
EIF1AY	-0.969773	0.0386683	-2.11179	0.161503
TUBD1	0.186486	0.0386887	2.11156	0.161506
SERTAD2	-0.39272	0.0387603	-2.11076	0.161712
RBL2	-0.336049	0.0387977	-2.11034	0.161712
CCDC71L	0.401281	0.038807	2.11023	0.161712
PIK3R1	-0.326043	0.0388359	-2.10991	0.161712
ANKRD13C	-0.424756	0.0388418	-2.10984	0.161712
ZNF550	-0.461436	0.0388936	-2.10926	0.161795
RHOQ	-0.358224	0.0388998	-2.1092	0.161795
MTM1	-0.341744	0.0389286	-2.10887	0.161826
DEF8	-0.226528	0.0389605	-2.10852	0.161881
RTF1	0.211529	0.0390346	2.10769	0.161964
DENND6A	-0.345723	0.0390371	-2.10766	0.161964
C20orf24	0.230884	0.0390807	2.10718	0.161974
RAP2B	-0.221394	0.0390972	-2.107	0.161974
SET	-0.164598	0.039143	-2.10649	0.162095
LANCL1	-0.34817	0.0392948	-2.1048	0.162528
CSF1	0.432402	0.0393326	2.10438	0.162528
UTP11L	0.194358	0.0393339	2.10437	0.162528
CLIP4	-0.361663	0.0393677	-2.104	0.16253
GLG1	0.20676	0.0393802	2.10386	0.16253
TMEM91	0.347418	0.0394593	2.10298	0.162674
TESPA1	-0.379382	0.0394697	-2.10287	0.162674
KIAA0895L	0.31742	0.0395151	2.10237	0.1628
PKD2	-0.480649	0.0395382	-2.10211	0.162813
GNB2L1	-0.267534	0.039622	-2.10119	0.162922
FGGY	0.319421	0.0396379	2.10102	0.162922
FAM109A	-0.337416	0.0396737	-2.10062	0.162922
CNOT10	0.165124	0.0396763	2.1006	0.162922
TMEM9B	-0.212177	0.0396833	-2.10052	0.162922
MON1B	0.165507	0.0397022	2.10031	0.162922
ACO1	0.261917	0.0397265	2.10005	0.162922
SCNM1	0.297682	0.0397383	2.09992	0.162922
POP4	0.164971	0.0397814	2.09944	0.16299
C19orf38	0.300874	0.0398604	2.09858	0.16316
S100A11	0.408757	0.0398863	2.0983	0.16319
MORF4L1	-0.160631	0.0399701	-2.09738	0.163472
CCDC64	-0.441728	0.0400775	-2.09621	0.163651
FLCN	-0.393149	0.0400853	-2.09613	0.163651
RBBP9	-0.309927	0.0401039	-2.09592	0.163651
RPS23	-0.385224	0.0401135	-2.09582	0.163651
GFOD1	0.356645	0.0401334	2.0956	0.163651
SUCLG1	0.166608	0.0401758	2.09514	0.163762
WHSC1L1	-0.205349	0.0402184	-2.09468	0.163774
ADAT3	0.287233	0.0402197	2.09466	0.163774
RECQL5	0.200031	0.0402678	2.09414	0.163811
SLC38A10	0.276986	0.040303	2.09376	0.163811
CHCHD1	0.281208	0.0403037	2.09375	0.163811
MFSD11	0.157785	0.040411	2.09259	0.164152
ARRDC4	-0.643869	0.0405127	-2.09149	0.164422
PCMTD1	-0.562055	0.0405692	-2.09089	0.164518
ATF7IP2	-0.27215	0.0406463	-2.09006	0.164654
FAM160A2	0.248877	0.0406565	2.08995	0.164654
KEL	-0.884374	0.0407066	-2.08941	0.164742
F5	0.352269	0.0407259	2.0892	0.164742
BCL9L	-0.512638	0.0408151	-2.08824	0.164963
PDE4DIP	-0.238172	0.0408984	-2.08735	0.165125
DAP	-0.253578	0.0409079	-2.08725	0.165125
ZNF839	0.188026	0.0409492	2.08681	0.165125
NFIX	-0.817549	0.0409792	-2.08649	0.165125
NDUFS6	0.285751	0.0409802	2.08648	0.165125
PTK2	-0.386729	0.0409871	-2.08641	0.165125
TOB2	-0.192026	0.0410075	-2.08619	0.165127
ENGASE	-0.337442	0.0410401	-2.08584	0.165152
MTHFD1L	0.377602	0.0411022	2.08518	0.165325
SASH3	0.211101	0.0412387	2.08373	0.165637
TCEA1	-0.311711	0.0412443	-2.08367	0.165637
CYB561D2	0.175382	0.0413248	2.08281	0.165836
ABI2	-0.215519	0.041374	-2.08229	0.165964
DENND3	0.279284	0.041475	2.08122	0.166301
RBM10	0.200323	0.0415495	2.08044	0.166317
CDK11A	0.519492	0.0415584	2.08034	0.166317
INSL3	0.516718	0.0415725	2.08019	0.166317
GNS	0.233296	0.0416008	2.0799	0.166317
ZNF559	-0.333588	0.041644	-2.07944	0.166317
RNF113A	0.178445	0.0416698	2.07917	0.166317
DAD1	0.232595	0.0416956	2.0789	0.166317
CDR2	-0.306009	0.0416972	-2.07888	0.166317
NACA	-0.215335	0.0417008	-2.07884	0.166317
NDOR1	0.219336	0.0417133	2.07871	0.166317
PLD1	0.288759	0.0417694	2.07812	0.166317
CSNK2A1	-0.169661	0.0417725	-2.07809	0.166317
MAP4K5	-0.480603	0.0417756	-2.07806	0.166317
CDC42BPB	-0.309268	0.0418182	-2.07761	0.166317
KLC1	0.17994	0.0418347	2.07744	0.166317
VASH1	-0.476623	0.0418546	-2.07723	0.166317
DYM	-0.143708	0.041885	-2.07691	0.166317
PI16	-0.667564	0.0419174	-2.07657	0.166317
DNAJA4	-0.510751	0.041951	-2.07622	0.166317
IPCEF1	-0.251127	0.0419551	-2.07618	0.166317
ACACB	-0.273013	0.0419683	-2.07604	0.166317
ZFP90	-0.230852	0.0419729	-2.07599	0.166317
RUSC2	-0.369399	0.0420097	-2.07561	0.166384
BTN3A3	0.374385	0.042058	2.0751	0.166458
RNF141	-0.376314	0.0421119	-2.07454	0.166458
FAM126A	-0.401295	0.0421205	-2.07445	0.166458
RIC3	-0.34369	0.042155	-2.07409	0.166458
HSPA6	0.375396	0.0421581	2.07406	0.166458
MFSD9	0.428228	0.0422257	2.07335	0.16653
STX17	0.24335	0.0422363	2.07324	0.16653
C19orf54	0.247211	0.0422512	2.07309	0.16653
TROAP	0.519476	0.0423499	2.07206	0.166808
AURKAIP1	0.251144	0.0423675	2.07188	0.166808
MPO	0.888936	0.0424168	2.07137	0.166938
ZFHX3	-0.309131	0.0424506	-2.07102	0.166971
PPCDC	0.314647	0.0424904	2.07061	0.167047
SLC39A7	0.243126	0.0427115	2.06833	0.167712
PSMB2	0.222496	0.0427185	2.06825	0.167712
RBM43	0.33627	0.0428961	2.06643	0.168317
RFX3	-0.406968	0.0429222	-2.06616	0.168323
PAXIP1	-0.225635	0.0429894	-2.06547	0.168454
ASNS	0.304648	0.0430167	2.06519	0.168454
TNFAIP6	0.522006	0.0430424	2.06493	0.168454
RP11-192H23.4	0.286111	0.043091	2.06443	0.168454
ABCB1	-0.547288	0.0431027	-2.06431	0.168454
DNAJC10	-0.346516	0.0431445	-2.06388	0.168496
NDUFA12	0.231072	0.0431552	2.06378	0.168496
FANCF	-0.284282	0.0432271	-2.06304	0.168574
CCNJ	-0.361168	0.0432384	-2.06293	0.168574
TMBIM1	-0.195255	0.0432473	-2.06284	0.168574
SAMD9	0.505464	0.0433009	2.06229	0.168685
NBPF10	0.263294	0.0434223	2.06106	0.169008
SOX4	-0.37934	0.0434243	-2.06104	0.169008
CEP135	0.298083	0.0435117	2.06015	0.169173
TPRG1L	-0.252106	0.0435267	-2.06	0.169173
PRKCA	-0.289042	0.0436153	-2.0591	0.169488
ZFPL1	0.202339	0.0437109	2.05813	0.169696
TCN2	0.58885	0.0437155	2.05809	0.169696
RECK	-0.290262	0.0437355	-2.05789	0.169696
[truncated: 8,244 more rows]

## Sheet: 3vs4
genes	betas	pvalues	t_stat	Fdr_SAB
HERC6	2.1381	1.65841e-23	13.4435	0
CMTR1	1.11898	3.33326e-21	12.3026	0
SPATS2L	2.57458	1.22134e-20	12.0274	0
TRIM5	1.2845	2.06517e-20	11.9165	0
RTP4	2.14935	2.73546e-20	11.8573	0
PARP12	1.60652	3.23411e-20	11.822	0
DHX58	1.97237	3.49325e-20	11.8058	0
USP18	3.08125	8.49596e-20	11.6191	0
PHF11	1.04849	1.41373e-19	11.5124	0
CMPK2	2.66345	3.78764e-19	11.3064	0
RSAD2	3.41942	7.40091e-19	11.1668	0
TOR1B	1.2866	1.19152e-18	11.0677	0
OAS2	2.39901	1.23163e-18	11.0608	0
EIF2AK2	1.72982	1.66308e-18	10.9984	0
HERC5	2.4719	1.99726e-18	10.9604	0
MX2	1.43418	2.10464e-18	10.9495	0
C19orf66	1.05688	2.17195e-18	10.9429	0
ISG15	2.9753	2.72732e-18	10.8957	0
SP100	0.819027	3.04193e-18	10.873	0
TRIM14	0.963215	5.67783e-18	10.7437	0
XAF1	2.45229	8.72094e-18	10.6549	0
OAS3	2.86141	8.81887e-18	10.6526	0
IFI44L	3.48803	1.17158e-17	10.5938	0
MOV10	1.57825	1.19829e-17	10.5892	0
RNF213	1.21955	1.60969e-17	10.5282	0
IRF7	2.04954	2.43334e-17	10.4428	0
STAT2	1.40114	2.53836e-17	10.4341	0
NUB1	0.859834	2.5492e-17	10.4332	0
EXOC3L1	2.53936	2.75653e-17	10.4171	0
DTX3L	1.29056	4.08956e-17	10.3357	0
HELZ2	1.50523	4.64453e-17	10.3095	0
IFIT3	2.61742	5.80038e-17	10.2636	0
DDX58	1.5372	6.90521e-17	10.2277	0
IFIT1	3.01636	7.81429e-17	10.2022	0
IFIH1	1.73019	1.27303e-16	10.1017	0
UBE2L6	1.4135	1.52465e-16	10.0646	0
SAMD9L	1.6493	1.61214e-16	10.0531	0
MX1	2.51202	1.70265e-16	10.0419	0
IFI35	1.64868	1.88476e-16	10.0209	0
DDX60	2.11562	2.14253e-16	9.99457	0
PARP9	1.43691	2.34612e-16	9.9759	0
PLSCR1	1.68932	2.56913e-16	9.95722	0
TRIM69	1.10846	2.95391e-16	9.92851	0
C5orf56	0.962864	3.09544e-16	9.91889	0
IFIT2	2.20725	4.62307e-16	9.8364	0
IFI16	1.09404	4.98991e-16	9.82071	0
TDRD7	1.08882	7.70095e-16	9.73151	0
MT2A	1.87392	7.71476e-16	9.73115	0
PARP14	1.51545	9.57208e-16	9.68682	0
IFI6	2.50555	1.07591e-15	9.6628	0
BST2	1.18558	1.52898e-15	9.59059	0
ZNF496	1.0227	1.60599e-15	9.5805	0
AGRN	1.70889	1.80624e-15	9.55636	0
OAS1	2.09244	1.99754e-15	9.53568	0
STAT1	1.35659	2.65195e-15	9.47746	0
IFI44	2.6778	2.79903e-15	9.46637	0
SIGLEC1	3.70688	3.8614e-15	9.40028	0
NOD1	0.634245	4.97994e-15	9.34802	0
ZBP1	1.46046	5.18241e-15	9.33984	0
IFIT5	1.66873	5.30204e-15	9.33515	0
BRI3BP	-0.626604	5.38723e-15	-9.33187	0
PARP10	1.43708	5.99625e-15	9.30987	0
PML	1.36593	1.31006e-14	9.14929	0
TRIM38	0.796323	1.54107e-14	9.11591	0
IFITM1	1.32788	1.99705e-14	9.06264	0
ZC3HAV1	0.732759	2.29501e-14	9.03404	0
FBXO6	1.41525	2.40717e-14	9.02423	0
LGALS3BP	1.81271	2.52518e-14	9.01439	0
GTPBP2	0.771554	2.64343e-14	9.00498	0
PNPT1	1.09158	3.61644e-14	8.94052	0
OASL	1.989	4.43972e-14	8.89833	0
OTOF	4.00589	5.47692e-14	8.85512	0
ANKFY1	0.668876	6.00219e-14	8.83627	0
APOL6	1.39394	6.32244e-14	8.82557	0
SP110	0.944823	1.34441e-13	8.67017	0
EPSTI1	1.84755	1.71735e-13	8.6197	0
PARP11	1.00039	1.94341e-13	8.59419	0
ADAR	0.885563	1.94429e-13	8.5941	0
MIA3	0.547264	2.02483e-13	8.58573	0
CTSL	1.24024	2.16461e-13	8.57195	0
TMEM62	0.52443	2.37216e-13	8.55306	0
LAP3	1.36411	2.48938e-13	8.54311	0
ACOT9	0.619029	3.41266e-13	8.47798	0
TRAFD1	0.906352	4.84822e-13	8.40542	0
MOB3C	0.696442	5.40462e-13	8.38296	0
ZFYVE26	0.613873	6.27477e-13	8.35208	0
TMEM229B	0.873795	6.34998e-13	8.34962	0
KCNH3	-1.65525	6.9203e-13	-8.33182	0
PLAC8	1.02766	7.79469e-13	8.30719	0
APOL1	1.29128	8.7912e-13	8.28228	0
TRIM22	1.33933	9.61616e-13	8.26371	0
PPM1K	0.839097	1.20951e-12	8.21618	0
MDK	1.47084	1.21575e-12	8.21511	0
ZCCHC2	1.32161	1.25339e-12	8.20879	0
2022-09-04	1.90143	1.28761e-12	8.20321	0
GBP1	1.75456	1.50255e-12	8.17119	0
GBP4	1.25812	1.51729e-12	8.16917	0
GRAMD1B	0.924874	1.75231e-12	8.13928	0
SP140	0.899973	1.82001e-12	8.13142	0
DDX60L	1.26704	3.00551e-12	8.02719	0
BTN3A3	0.759008	3.41503e-12	8.00062	0
CUL1	0.62138	3.64428e-12	7.9871	0
CCRL2	1.03324	3.90673e-12	7.97262	0
MAD2L1BP	0.470276	4.44475e-12	7.94575	0
GTPBP1	0.640981	6.1439e-12	7.87826	0
LY6E	2.21453	7.16248e-12	7.84625	0
ETV7	2.55736	7.48635e-12	7.83702	0
TREX1	0.907318	7.8648e-12	7.82672	0
BATF2	2.09542	8.66869e-12	7.80639	0
MR1	0.479873	1.09106e-11	7.7583	0
C9orf91	0.651375	1.26326e-11	7.72764	0
EIF4B	-0.501887	1.37377e-11	-7.71008	0
SHISA5	1.11172	1.42352e-11	7.70263	0
GALM	1.15766	1.69576e-11	7.66596	0
SERPING1	2.64646	1.73176e-11	7.66156	0
TNFSF10	0.894974	1.95801e-11	7.6358	0
SOCS1	1.11479	2.20954e-11	7.61044	0
SCARB2	0.69627	2.60545e-11	7.57582	0
SAMHD1	0.556917	2.70871e-11	7.56765	0
PIGX	-0.667543	2.98721e-11	-7.54708	0
SLC9A9	0.446176	3.84803e-11	7.49378	0
SLC27A3	0.671644	3.90269e-11	7.49081	0
DRAP1	0.691946	5.04583e-11	7.43666	0
ADPRH	0.720627	6.96905e-11	7.36846	0
CCR1	1.29918	1.0369e-10	7.28435	0
TNFSF13B	0.995413	1.05317e-10	7.28105	0
RNF114	0.363513	1.14777e-10	7.26281	0
EIF3L	-0.640827	1.19674e-10	-7.25395	0
TIMM10	1.2545	1.295e-10	7.2372	0
PATL1	0.606793	1.30657e-10	7.23531	0
KIAA1958	1.16001	1.44818e-10	7.21345	0
IL15RA	0.629425	1.54392e-10	7.19985	0
BRD7	0.337075	2.44153e-10	7.10226	0
LGALS9	0.973559	2.92034e-10	7.06403	0
ACO1	0.680468	2.97994e-10	7.05971	0
TAP1	0.980808	3.13563e-10	7.04883	0
ATP10A	0.660169	3.19642e-10	7.04473	0
IFITM3	1.91815	3.27536e-10	7.03951	0
RPLP0	-0.815648	3.83995e-10	-7.00549	0
CNP	0.744859	4.04818e-10	6.99418	0
TRIM56	0.694982	4.18258e-10	6.98718	0
ODF3B	1.16896	4.64217e-10	6.96483	0
PLXNA2	-1.02374	4.67238e-10	-6.96344	0
SMTNL1	2.15989	4.70228e-10	6.96208	0
ASF1B	-0.796225	4.88759e-10	-6.95378	0
APOL2	0.886016	5.61146e-10	6.92414	0
SCO2	1.39966	7.11045e-10	6.87323	0
TOR1A	0.384537	7.27387e-10	6.86834	0
NEXN	1.25652	8.11175e-10	6.84486	0
STAC3	0.854556	8.25181e-10	6.84117	0
CMKLR1	0.960735	9.24869e-10	6.81657	0
AIM2	1.22227	1.01328e-09	6.79687	0
RUNX1	0.446291	1.01423e-09	6.79666	0
UNC93B1	0.691349	1.13556e-09	6.77225	0
CAPN2	0.479076	1.29207e-09	6.74432	0
TRIM21	0.761548	1.41425e-09	6.72475	0
KLHDC7B	1.28068	1.46924e-09	6.71649	0
IL27	1.20925	1.47533e-09	6.71559	0
SLC3A2	0.731877	1.54329e-09	6.70583	0
HSH2D	0.740281	1.61482e-09	6.696	0
KPNB1	0.497105	1.66753e-09	6.68904	0
CD1C	-1.11486	1.6815e-09	-6.68723	0
ZNFX1	0.758822	1.76499e-09	6.67671	0
CASP1	0.653709	1.85326e-09	6.66611	0
CNOT4	0.377468	2.44974e-09	6.60541	0
SAMD9	1.2309	2.74707e-09	6.58044	0
TMEM140	1.09897	3.06584e-09	6.55648	0
TLDC2	0.692562	3.07198e-09	6.55604	0
FAM122C	0.414232	3.12238e-09	6.55248	0
KIAA0319L	0.717598	3.27967e-09	6.54175	0
NCOA7	0.810931	3.4298e-09	6.53196	0
RGL1	0.950897	4.25565e-09	6.48473	0
APOBEC3F	0.598398	4.67252e-09	6.46424	0
RPL3	-0.680211	4.81967e-09	-6.45744	0
NUDT5	-0.370055	5.55297e-09	-6.42633	0
GIMAP4	0.469994	5.79753e-09	6.41685	0
GBP5	1.18624	5.96007e-09	6.41077	0
JUP	1.65379	6.17746e-09	6.40288	0
RBCK1	0.682896	6.66928e-09	6.38601	0
NMI	0.636484	6.68503e-09	6.38549	0
ACSL5	0.406113	6.9806e-09	6.37596	0
EIF3F	-0.439851	7.07219e-09	-6.37308	0
BLVRA	0.711597	7.38805e-09	6.36345	0
SLC25A5	-0.453087	7.58406e-09	-6.35767	0
ISG20	0.657292	8.13311e-09	6.34224	0
TCTN1	-0.589616	8.82672e-09	-6.32416	0
RPL4	-0.682821	9.08479e-09	-6.31778	0
PANK2	0.332515	1.18056e-08	6.25975	0
CYBRD1	-0.966659	1.25348e-08	-6.24645	0
NT5C3A	0.911397	1.34033e-08	6.23157	0
APOBEC3A	0.826515	1.35564e-08	6.22904	0
UBA7	0.561828	1.38254e-08	6.22467	0
RBM3	-0.850539	1.39146e-08	-6.22324	0
HES4	1.5113	1.49183e-08	6.20775	0
C16orf74	-0.725168	1.52243e-08	-6.20323	0
GORASP1	0.399567	1.5418e-08	6.20042	0
TRANK1	0.743614	1.56342e-08	6.19732	0
CAMK1D	-0.893727	1.60649e-08	-6.19126	0
BTN3A1	0.69796	1.70671e-08	6.17777	0
SSTR3	0.980158	1.73691e-08	6.17386	0
GCH1	0.815867	1.76701e-08	6.17003	0
QARS	-0.450367	1.87675e-08	-6.15659	0
PTGDS	1.3928	1.88478e-08	6.15563	0
SLC25A6	-0.534844	2.04591e-08	-6.13731	0
JADE2	0.496752	2.3279e-08	6.10842	0
H2AFV	-0.282357	2.33767e-08	-6.10748	0
MLKL	0.501805	2.6617e-08	6.07839	0
C2CD3	0.425629	2.68006e-08	6.07685	0
PHB2	-0.378083	2.70904e-08	-6.07444	0
MYOF	0.820741	2.72184e-08	6.07338	0
MRPL44	0.333165	2.83988e-08	6.06385	0
RNF31	0.51336	3.63524e-08	6.00831	0
SLA	0.638818	3.81078e-08	5.99768	0
GBP3	1.27149	3.89656e-08	5.99266	0
RPS4X	-0.546372	4.08055e-08	-5.98225	0
LAG3	1.07355	4.16359e-08	5.9777	0
TXNL4B	0.364652	4.47036e-08	5.96164	0
SRGAP2	0.517682	4.5984e-08	5.95525	0
DYNLT1	0.624119	4.65769e-08	5.95236	0
VAMP5	0.751945	4.86822e-08	5.94236	0
EEF1A1	-0.703762	4.9126e-08	-5.9403	0
GRAMD1C	-1.10616	4.92893e-08	-5.93955	0
TM2D2	0.263981	5.64008e-08	5.90901	0
RPS5	-0.665492	5.76799e-08	-5.90392	0
VENTX	-0.82722	5.80758e-08	-5.90237	0
ERP44	0.354909	5.99125e-08	5.8953	0
SPTLC2	0.510713	6.01533e-08	5.89439	0
LYRM1	0.498099	6.39455e-08	5.8805	0
STX17	0.475149	6.43051e-08	5.87923	0
S1PR5	0.935591	7.15402e-08	5.85497	0
NTNG2	0.947241	7.44006e-08	5.84604	0
TBC1D9	-0.534218	7.90056e-08	-5.83235	0
CETP	0.809928	8.20796e-08	5.82365	0
DHRS9	1.04308	8.54807e-08	5.81438	0
LYSMD2	0.536996	8.6741e-08	5.81104	0
TYMP	0.872726	9.05629e-08	5.80118	0
TLR7	0.635489	9.24542e-08	5.79646	0
DTD1	-0.364131	9.44056e-08	-5.79168	0
GZMB	0.918118	1.11712e-07	5.75313	0
GNGT2	0.534199	1.18724e-07	5.73916	2.05362e-05
AMPD2	-0.59221	1.22873e-07	-5.73127	2.05362e-05
SPG11	0.387487	1.2395e-07	5.72927	2.05362e-05
APOL3	0.483043	1.27637e-07	5.72253	2.05362e-05
BTN3A2	0.600655	1.29591e-07	5.71904	2.05362e-05
METTL21A	-0.412963	1.36514e-07	-5.70707	2.05362e-05
HEG1	0.607401	1.40518e-07	5.70041	2.05362e-05
RPL7A	-0.466258	1.44318e-07	-5.69427	2.05362e-05
SRBD1	0.380516	1.44947e-07	5.69326	2.05362e-05
CSRNP1	0.740089	1.51061e-07	5.68374	2.05362e-05
RARRES3	0.566551	1.53659e-07	5.67981	2.05362e-05
EIF2D	-0.335765	1.5387e-07	-5.6795	2.05362e-05
CHRAC1	-0.308364	1.56294e-07	-5.67589	2.05362e-05
BAIAP3	-1.346	1.58833e-07	-5.67217	2.05362e-05
ADPRHL2	0.396646	1.72622e-07	5.65295	2.05362e-05
PIP4K2C	0.423559	1.77881e-07	5.64601	2.05362e-05
RPL15	-0.553682	1.91117e-07	-5.62941	2.05362e-05
ZNF395	-0.407085	1.94316e-07	-5.62556	2.05362e-05
EPB41L3	0.672511	2.00073e-07	5.6188	2.05362e-05
IRF2	0.424428	2.04002e-07	5.61429	2.05362e-05
KBTBD11	-0.635636	2.2299e-07	-5.59365	2.05362e-05
SH2D2A	0.734554	2.27476e-07	5.58902	2.05362e-05
RPL10A	-0.526215	2.3429e-07	-5.58217	3.76137e-05
TBX19	0.407745	2.40694e-07	5.5759	3.76137e-05
PABPC4	-0.407324	2.42817e-07	-5.57386	3.76137e-05
PRF1	0.922124	2.45942e-07	5.57088	3.76137e-05
RPL10	-0.537615	2.45979e-07	-5.57085	3.76137e-05
SNX20	0.462326	2.69237e-07	5.54982	3.76137e-05
SMU1	0.222525	2.70978e-07	5.54832	3.76137e-05
RELL1	-0.698938	2.72138e-07	-5.54732	3.76137e-05
CD53	0.395663	2.75851e-07	5.54416	3.76137e-05
IRF9	0.669185	2.76694e-07	5.54345	3.76137e-05
IL1RN	0.936294	2.83127e-07	5.53809	3.76137e-05
USP25	0.598902	2.94708e-07	5.52874	3.76137e-05
LGALS8	0.333381	3.02634e-07	5.52255	3.76137e-05
RHBDF2	0.572769	3.04335e-07	5.52124	3.76137e-05
GBP2	0.666409	3.07512e-07	5.51881	3.76137e-05
FAM168B	-0.294477	3.22928e-07	-5.50738	3.76137e-05
VIPR1	-0.613396	3.29106e-07	-5.50295	3.76137e-05
GPD2	0.582305	3.3221e-07	5.50076	3.76137e-05
SAT1	0.55219	3.34692e-07	5.49902	3.76137e-05
IRF5	0.425434	3.44276e-07	5.49241	3.76137e-05
PDGFRB	1.02684	3.49587e-07	5.48882	3.76137e-05
PGP	-0.329813	3.58478e-07	-5.48294	3.76137e-05
PTPRA	0.224343	3.59889e-07	5.48202	3.76137e-05
RPS2	-0.48442	3.62308e-07	-5.48045	3.76137e-05
PHACTR2	0.538641	3.86993e-07	5.465	5.23774e-05
BMPR2	0.641423	3.94632e-07	5.46042	5.23774e-05
TIGD3	-1.02868	3.9911e-07	-5.45777	5.23774e-05
MAP2K6	0.693196	4.00886e-07	5.45672	5.23774e-05
DPEP3	-0.996316	4.01528e-07	-5.45635	5.23774e-05
CASZ1	0.470341	4.06164e-07	5.45365	5.23774e-05
FAM101B	-0.854892	4.26572e-07	-5.44214	5.23774e-05
RPS6KA5	-0.713323	4.42124e-07	-5.43372	5.23774e-05
EPHB2	1.12862	4.45683e-07	5.43183	5.23774e-05
FANCA	0.650337	4.50683e-07	5.42921	5.23774e-05
ABCC6	-0.645484	4.55899e-07	-5.4265	5.23774e-05
MT1F	0.634635	4.61125e-07	5.42381	5.23774e-05
IFI27	2.47797	4.63937e-07	5.42238	5.23774e-05
RPS3	-0.554955	4.67427e-07	-5.42062	5.23774e-05
ACBD6	-0.413625	5.12945e-07	-5.39872	5.23774e-05
CNDP2	0.515975	5.2211e-07	5.39454	5.23774e-05
ELMO2	0.461214	5.33696e-07	5.38936	5.23774e-05
ENDOV	-0.393264	5.46413e-07	-5.3838	5.23774e-05
RIPK3	0.44626	5.85911e-07	5.3673	5.23774e-05
GRIPAP1	0.358691	5.93313e-07	5.36433	5.23774e-05
STOML1	0.46867	5.96281e-07	5.36315	5.23774e-05
NLRC5	0.487111	6.0027e-07	5.36157	5.23774e-05
SQRDL	0.545361	6.03357e-07	5.36035	6.65833e-05
GCC1	0.454379	6.12756e-07	5.3567	6.65833e-05
RPGR	-0.526675	6.42635e-07	-5.34542	6.65833e-05
KIAA0101	-1.01	6.62337e-07	-5.33826	6.65833e-05
TMEM123	1.02435	6.74569e-07	5.33392	6.65833e-05
TMEM60	0.365774	6.84272e-07	5.33053	6.65833e-05
KIAA0895L	0.573489	6.87096e-07	5.32955	6.65833e-05
DENND2D	0.390639	6.98773e-07	5.32555	6.65833e-05
ASPHD2	0.496234	6.98786e-07	5.32555	6.65833e-05
APOBEC3G	0.405995	7.06928e-07	5.3228	6.65833e-05
MYL12A	0.352898	7.19515e-07	5.3186	6.65833e-05
MICB	0.53774	7.65716e-07	5.30381	6.65833e-05
SLC20A1	0.341138	8.01989e-07	5.29279	6.65833e-05
TTC21A	0.742612	8.09576e-07	5.29055	6.65833e-05
PDE4A	0.576227	8.45588e-07	5.28018	6.65833e-05
KPTN	0.68066	8.76038e-07	5.27174	7.79064e-05
CBR1	0.434201	9.40895e-07	5.25469	7.79064e-05
SGK1	-0.631755	9.41901e-07	-5.25443	7.79064e-05
HIST1H2BD	1.23877	9.43679e-07	5.25398	7.79064e-05
RNASEL	0.521181	9.94819e-07	5.24137	7.79064e-05
ELMOD3	0.339	1.03003e-06	5.23304	7.79064e-05
NOV	-1.13229	1.04157e-06	-5.23037	7.79064e-05
PPP2R3B	-0.451947	1.04709e-06	-5.22911	7.79064e-05
TRIM26	0.514194	1.08228e-06	5.22119	7.79064e-05
DBF4B	0.418007	1.13223e-06	5.21037	7.79064e-05
PSME2	0.519348	1.18332e-06	5.19977	7.79064e-05
GPR157	-0.585704	1.19367e-06	-5.19768	7.79064e-05
SELL	0.698009	1.23476e-06	5.18955	7.79064e-05
FBL	-0.455403	1.25028e-06	-5.18655	7.79064e-05
KCNC3	-0.716041	1.27138e-06	-5.18252	7.79064e-05
UNK	0.27154	1.3459e-06	5.16881	7.79064e-05
CCNY	-0.311104	1.3644e-06	-5.16552	7.79064e-05
DNAJC13	0.437531	1.39465e-06	5.16024	7.79064e-05
CACNA1A	0.908471	1.42498e-06	5.15505	7.79064e-05
TRIM25	0.611916	1.43088e-06	5.15405	7.79064e-05
ADAM28	-0.69304	1.44106e-06	-5.15234	7.79064e-05
RPSA	-0.629419	1.46649e-06	-5.14812	7.79064e-05
DCUN1D3	0.398023	1.49524e-06	5.14344	9.26794e-05
AMBRA1	0.418437	1.5314e-06	5.13766	9.26794e-05
RPS16	-0.495286	1.55044e-06	-5.13468	9.26794e-05
IL12RB1	0.470521	1.60302e-06	5.12662	0.000117479
PRC1	-0.630219	1.67667e-06	-5.11575	0.000117479
PSMB9	0.623637	1.67872e-06	5.11545	0.000117479
EEF2	-0.53373	1.73744e-06	-5.10712	0.000117479
NR6A1	-0.6343	1.74567e-06	-5.10598	0.000117479
ADAMTSL4	0.649448	1.7527e-06	5.105	0.000117479
RPL5	-0.677717	1.82322e-06	-5.09544	0.000117479
LMO2	0.3655	1.84776e-06	5.0922	0.000117479
GNPDA1	0.380734	1.86582e-06	5.08984	0.000117479
HMGB3	-0.828283	1.88383e-06	-5.0875	0.000117479
LTA4H	-0.455646	1.92767e-06	-5.08192	0.000117479
ASB13	-0.484139	1.93976e-06	-5.0804	0.000117479
ABTB2	0.569595	1.99057e-06	5.07412	0.000117479
ZNF398	-0.251366	2.01746e-06	-5.07085	0.000117479
ELF4	0.461456	2.05026e-06	5.06693	0.000117479
PATL2	0.562161	2.07266e-06	5.06429	0.000117479
CASP5	0.951257	2.11023e-06	5.05992	0.000117479
TNIK	0.373878	2.27708e-06	5.04138	0.000117479
SLC35E3	-0.299843	2.41614e-06	-5.02691	0.000131802
NAB2	-0.375891	2.46687e-06	-5.02183	0.000142552
OSBPL1A	-0.681627	2.48426e-06	-5.02012	0.000142552
BBX	0.340681	2.48729e-06	5.01982	0.000142552
AHCY	-0.415054	2.57703e-06	-5.01115	0.000142552
LCP2	0.381264	2.58121e-06	5.01076	0.000142552
CDKN1A	0.802019	2.62283e-06	5.00684	0.000142552
TSPAN3	-0.445902	2.62342e-06	-5.00679	0.000142552
GNS	0.446135	2.62639e-06	5.00651	0.000142552
PPM1F	-0.43739	2.68733e-06	-5.00089	0.000142552
GLIPR1	-0.431379	2.77939e-06	-4.99264	0.000142552
SOX4	-0.581207	2.8303e-06	-4.98819	0.000155978
GADD45B	0.606942	2.83111e-06	4.98812	0.000155978
CERK	-0.294489	2.96538e-06	-4.97676	0.000183851
SPNS3	-0.877985	3.01962e-06	-4.9723	0.000196954
PHACTR1	0.770766	3.02691e-06	4.97171	0.000196954
PLCD3	-0.501838	3.12646e-06	-4.96376	0.00020992
PRRT4	-1.45015	3.20757e-06	-4.95746	0.00020992
TCN2	1.07301	3.27246e-06	4.95254	0.000217663
ZNF219	-0.522426	3.27987e-06	-4.95198	0.000217663
MS4A4A	0.99831	3.31548e-06	4.94932	0.000217663
RTCB	0.39325	3.42537e-06	4.94129	0.000217663
ANKRD22	1.12842	3.43751e-06	4.94042	0.000217663
KIAA0141	-0.232017	3.47573e-06	-4.93769	0.000217663
AAGAB	0.202151	3.57388e-06	4.93083	0.000217663
ITGB4	-1.28187	3.59092e-06	-4.92966	0.000217663
UBE2E2	-0.362505	3.65417e-06	-4.92535	0.000217663
LDLR	0.532518	3.70956e-06	4.92163	0.000217663
ELANE	-2.04085	3.8261e-06	-4.91399	0.000217663
AZU1	-2.02971	3.9263e-06	-4.9076	0.000257821
FAM46A	0.435247	4.00158e-06	4.90291	0.00026867
MFSD7	0.649291	4.08678e-06	4.89769	0.00026867
PIK3AP1	0.692988	4.1435e-06	4.89428	0.00026867
HFE	0.723254	4.17282e-06	4.89253	0.00026867
CASP10	0.300213	4.43479e-06	4.87744	0.000291158
CASP4	0.43984	4.5199e-06	4.87273	0.000291158
TTC38	0.558077	4.54593e-06	4.8713	0.000291158
ALKBH7	-0.460172	4.74907e-06	-4.86044	0.000291158
PABPC1	-0.363204	4.78431e-06	-4.85861	0.000291158
R3HCC1L	0.221371	4.87872e-06	4.85375	0.000291158
SCAPER	0.324088	4.9683e-06	4.84922	0.000302897
PRKAB1	0.235063	4.98829e-06	4.84822	0.000302897
CREB3L2	0.366151	5.03969e-06	4.84567	0.000310722
DEFA4	-2.18168	5.05899e-06	-4.84472	0.000310722
SYTL3	0.513583	5.08566e-06	4.84341	0.000310722
RPS8	-0.648395	5.11533e-06	-4.84196	0.000310722
FFAR2	0.899731	5.17194e-06	4.83922	0.000310722
SPNS2	-0.887196	5.21566e-06	-4.83713	0.000310722
CD300E	0.650705	5.36487e-06	4.8301	0.000310722
FRMD3	0.872227	5.46695e-06	4.8254	0.000316782
SPG20	0.387207	5.47463e-06	4.82504	0.000316782
CRTAP	-0.37148	5.5634e-06	-4.82103	0.000316782
CREM	0.349742	5.716e-06	4.81428	0.000316782
PSTPIP2	0.630649	5.75906e-06	4.8124	0.000316782
EFHC1	-0.425652	5.7613e-06	-4.8123	0.000316782
TMEM150B	0.732657	5.83896e-06	4.80896	0.000316782
FITM2	-0.383539	5.9807e-06	-4.80296	0.000316782
SEMA4F	0.353225	6.09734e-06	4.79813	0.000316782
RAB8A	0.385604	6.56168e-06	4.77975	0.00037835
TTC9C	0.222732	6.60163e-06	4.77823	0.00037835
MT1X	0.481958	6.72584e-06	4.77355	0.000401683
CTSG	-2.11251	6.83239e-06	-4.76961	0.000401683
ZNF619	0.38051	7.15448e-06	4.75804	0.000424799
RPL8	-0.461548	7.36692e-06	-4.75068	0.000424799
LRCH3	0.270993	7.7029e-06	4.73946	0.000461206
CASS4	-0.759745	8.08667e-06	-4.7272	0.000496292
SRC	0.71893	8.18222e-06	4.72424	0.000496292
STYXL1	0.535362	8.38436e-06	4.71808	0.000519904
HIST2H2BE	0.94025	8.51435e-06	4.71419	0.000531056
SLC25A28	0.308659	8.76197e-06	4.70695	0.000542157
EXO5	0.354581	8.94462e-06	4.70173	0.000560359
RAB3GAP1	0.226446	9.01593e-06	4.69972	0.000560359
DUSP3	0.42098	9.05012e-06	4.69877	0.000560359
CENPF	-0.767288	9.13624e-06	-4.69637	0.000560359
PARL	-0.307061	9.43913e-06	-4.68811	0.000560359
PSME1	0.441604	9.80098e-06	4.67858	0.00056995
CALCOCO2	0.266008	9.84067e-06	4.67755	0.00056995
EXOC7	0.259559	1.12012e-05	4.64464	0.000622138
CDCA7L	-0.709898	1.12813e-05	-4.64283	0.000622138
AIM1	0.257035	1.13571e-05	4.64112	0.000622138
LHFPL2	0.539644	1.13872e-05	4.64045	0.000622138
MLLT6	0.417071	1.16048e-05	4.63562	0.000622138
MAFB	0.535629	1.17023e-05	4.63349	0.000622138
NRG1	-1.11982	1.19085e-05	-4.62903	0.000622978
CXorf21	0.427387	1.19906e-05	4.62728	0.000622978
ZKSCAN5	0.195276	1.22629e-05	4.62155	0.000622978
OSBPL5	0.57268	1.22925e-05	4.62094	0.000622978
RAB44	-0.710604	1.23798e-05	-4.61913	0.000622978
LRRC16B	0.778182	1.25966e-05	4.61469	0.000622978
DCLRE1B	-0.352258	1.26429e-05	-4.61376	0.000622978
FCGR1B	0.765725	1.27861e-05	4.61088	0.000622978
SLC2A5	-1.13314	1.2872e-05	-4.60916	0.00063196
PKP4	-0.426123	1.29602e-05	-4.60742	0.00063196
N4BP1	0.435355	1.31858e-05	4.603	0.000648289
RPL13A	-0.538158	1.32528e-05	-4.60171	0.000648289
TUBGCP3	-0.215675	1.32594e-05	-4.60158	0.000648289
NAGK	0.452652	1.33342e-05	4.60014	0.000648289
EML2	0.298742	1.33411e-05	4.60001	0.000648289
WARS	0.690154	1.34168e-05	4.59856	0.000657027
CNTNAP3	-1.4213	1.34492e-05	-4.59794	0.000657027
RPGRIP1	-0.702171	1.37525e-05	-4.59223	0.000681351
ARMCX6	0.247178	1.4396e-05	4.5805	0.000681351
GLTSCR2	-0.453826	1.44538e-05	-4.57948	0.000681351
RIN1	0.613567	1.46638e-05	4.57577	0.000681351
RBM43	0.571728	1.49005e-05	4.57166	0.000681351
RPS6KA2	-0.522056	1.49354e-05	-4.57106	0.000681351
PI3	-1.59097	1.49963e-05	-4.57001	0.000681351
LMAN2L	0.260087	1.52201e-05	4.56621	0.000700575
NT5DC1	-0.361962	1.53226e-05	-4.56448	0.000700575
ADI1	-0.320925	1.53414e-05	-4.56417	0.000700575
APEX1	-0.350516	1.53448e-05	-4.56411	0.000700575
AKIRIN2	0.405418	1.53962e-05	4.56325	0.000700575
EIF3H	-0.290886	1.55727e-05	-4.56032	0.000700575
VRK2	0.40566	1.55986e-05	4.55989	0.000700575
RIPK2	0.320456	1.56198e-05	4.55954	0.000700575
RAB36	-0.704053	1.57283e-05	-4.55776	0.000700575
CD302	-0.624316	1.61234e-05	-4.55137	0.000700575
CCNK	0.363179	1.64214e-05	4.54666	0.000709567
TMCO4	0.355318	1.65103e-05	4.54527	0.000709567
GNB2L1	-0.38603	1.6547e-05	-4.54469	0.000709567
CASP7	0.467313	1.66068e-05	4.54376	0.000709567
EPS8L1	0.609948	1.66338e-05	4.54335	0.000709567
FKBP15	0.29423	1.74234e-05	4.53138	0.000709567
PPID	0.25111	1.75338e-05	4.52975	0.000709567
DTNBP1	0.320943	1.79028e-05	4.52437	0.000709567
H2AFZ	-0.380977	1.81152e-05	-4.52133	0.000709567
IRF1	0.508008	1.82289e-05	4.51971	0.00071756
RIPK1	0.244765	1.85089e-05	4.51577	0.00071756
TMX2	0.290238	1.88084e-05	4.51161	0.000726958
MESDC1	0.255612	1.90975e-05	4.50767	0.000736317
BMF	-0.368632	1.94313e-05	-4.50318	0.000744139
LSM4	-0.305657	1.96045e-05	-4.50088	0.000744139
AP5B1	0.602351	2.00617e-05	4.4949	0.000773381
HIST1H4H	0.909018	2.01817e-05	4.49336	0.000773381
HAVCR2	0.377819	2.04333e-05	4.49014	0.000779436
FANCI	-0.495032	2.06705e-05	-4.48715	0.000779436
STX11	0.466722	2.09756e-05	4.48334	0.000779436
PARP3	0.44228	2.1158e-05	4.48109	0.000799198
SPC24	-0.809633	2.14008e-05	-4.47813	0.000815646
PYHIN1	0.464873	2.14495e-05	4.47754	0.000815646
PARP6	0.308243	2.14548e-05	4.47748	0.000815646
C1QC	1.14681	2.19603e-05	4.47142	0.000817445
MRPS27	-0.264563	2.20321e-05	-4.47057	0.000817445
MICA	0.651325	2.20784e-05	4.47003	0.000817445
CHMP5	0.862	2.21381e-05	4.46932	0.000817445
MRGBP	-0.274761	2.2358e-05	-4.46675	0.000817445
SIGLEC7	0.617728	2.24094e-05	4.46615	0.000817445
TRPV2	0.339421	2.2578e-05	4.4642	0.000817445
ORM1	-1.48243	2.2743e-05	-4.46231	0.000817445
PRKAG2	0.400343	2.29585e-05	4.45985	0.000817445
NECAB2	-1.16077	2.30705e-05	-4.45858	0.000817445
PRTN3	-1.95258	2.33732e-05	-4.45519	0.000817445
SPON2	0.814345	2.35465e-05	4.45326	0.000817445
BACE2	-0.760692	2.36042e-05	-4.45263	0.000826198
DCAF5	0.200286	2.41241e-05	4.44694	0.000828543
MPZL2	0.714713	2.41321e-05	4.44686	0.000828543
C1orf162	0.431881	2.4565e-05	4.44222	0.000828543
ADK	-0.444055	2.46826e-05	-4.44097	0.000828543
ENC1	-0.566921	2.50536e-05	-4.43707	0.000828543
TBC1D8	0.515556	2.54559e-05	4.43291	0.000844168
ERP27	-0.345801	2.54767e-05	-4.4327	0.000844168
UVRAG	0.27625	2.55427e-05	4.43202	0.000844168
ANAPC15	-0.441756	2.64804e-05	-4.42259	0.000862872
DISC1	0.556684	2.65153e-05	4.42225	0.000869729
RPS21	-0.79265	2.6611e-05	-4.4213	0.000869729
FASLG	0.602659	2.80897e-05	4.40714	0.000888279
ING2	-0.378214	2.83037e-05	-4.40515	0.000895002
STAT4	0.360729	2.85101e-05	4.40324	0.000895002
C1orf115	-0.539811	2.92994e-05	-4.39607	0.000921712
C1QB	1.05363	2.97738e-05	4.39185	0.000921712
POLE3	-0.234342	3.01195e-05	-4.38882	0.000929993
NCR1	0.643645	3.07072e-05	4.38374	0.000952881
ASPRV1	0.975422	3.08419e-05	4.38259	0.000952881
TRAF3IP3	0.234769	3.09482e-05	4.38168	0.000952881
CD274	1.10323	3.10727e-05	4.38063	0.000952881
RPS13	-0.496634	3.17562e-05	-4.3749	0.000979883
CX3CR1	0.630115	3.19221e-05	4.37353	0.000979883
FANCD2	-0.338318	3.19505e-05	-4.37329	0.000979883
XRN1	0.604597	3.20591e-05	4.3724	0.000979883
FLVCR2	0.506159	3.26098e-05	4.36791	0.000979883
MFNG	-0.277785	3.29731e-05	-4.36499	0.000979883
FADS3	-0.509681	3.30141e-05	-4.36466	0.000979883
SCML4	0.437474	3.39254e-05	4.35748	0.00100377
CRELD1	0.341719	3.42697e-05	4.35481	0.00100377
COPRS	-0.327156	3.4945e-05	-4.34966	0.00100377
PLEK	0.405365	3.53121e-05	4.3469	0.00100985
TNFAIP6	0.909916	3.59757e-05	4.34198	0.00100985
GSDMD	0.409783	3.62732e-05	4.3398	0.00101588
TPP1	0.522796	3.67652e-05	4.33623	0.00101588
CD300A	0.513867	3.67841e-05	4.3361	0.00102186
ACSL3	0.327612	3.70281e-05	4.33435	0.00102186
GNG7	-0.446587	3.73103e-05	-4.33234	0.00102781
NUMBL	0.42517	3.75533e-05	4.33062	0.00102781
RPS9	-0.446049	3.85347e-05	-4.32378	0.00104403
PROSC	0.170339	3.88904e-05	4.32134	0.00104403
PTRHD1	-0.440567	3.89814e-05	-4.32072	0.00104403
IKBIP	-0.402428	3.91566e-05	-4.31953	0.00104403
RPS14	-0.685822	3.92977e-05	-4.31858	0.00104403
FGD2	0.372164	3.93041e-05	4.31854	0.00104403
LANCL2	-0.322054	3.98581e-05	-4.31482	0.00104403
GIMAP8	0.390202	3.98755e-05	4.31471	0.00104403
LYRM4	-0.317696	3.98923e-05	-4.31459	0.00104403
ADCK3	-0.361994	3.99603e-05	-4.31414	0.00104403
EEF2K	-0.34162	4.01892e-05	-4.31263	0.00104403
ST7L	0.311998	4.02151e-05	4.31245	0.00104403
GPBAR1	0.585177	4.03489e-05	4.31157	0.00104403
WDR90	-0.437855	4.05623e-05	-4.31017	0.00104403
PAQR4	-0.333053	4.07031e-05	-4.30925	0.00104403
CCDC97	0.391669	4.0724e-05	4.30911	0.00104403
KPNA1	-0.245149	4.10292e-05	-4.30713	0.00104403
RIN2	0.660876	4.11522e-05	4.30634	0.00105152
PHF1	0.352489	4.18019e-05	4.30217	0.00107757
C1GALT1	0.648583	4.28515e-05	4.29557	0.00108497
TBX21	0.592712	4.44193e-05	4.28601	0.00113864
NDUFAF1	0.274813	4.48334e-05	4.28353	0.00114198
MYOM1	0.587702	4.48753e-05	4.28328	0.00114198
CKAP2	-0.488341	4.51571e-05	-4.28161	0.00114198
TMEM14C	-0.524325	4.57975e-05	-4.27786	0.00114725
KRT10	-0.307756	4.60571e-05	-4.27635	0.00114725
RPL13	-0.506671	4.73826e-05	-4.26878	0.00118194
ZFYVE19	0.240084	4.7507e-05	4.26807	0.00118907
FAM216A	-0.41782	4.81537e-05	-4.26446	0.00119918
C12orf76	0.333702	4.84346e-05	4.26291	0.00119918
TSPAN14	0.288702	4.859e-05	4.26205	0.00119918
TRIM68	0.281809	4.87185e-05	4.26135	0.00119918
IL2RG	0.491534	5.11643e-05	4.24824	0.00120418
C6orf106	0.304419	5.16136e-05	4.24589	0.00120418
PIAS2	-0.520426	5.20441e-05	-4.24367	0.00121119
CCDC71L	0.597044	5.23692e-05	4.242	0.0012272
PDE6D	0.179211	5.42051e-05	4.23276	0.00125006
HNRNPA1	-0.221819	5.49443e-05	-4.22912	0.00125006
ACP2	0.355511	5.55524e-05	4.22616	0.00125274
PTP4A1	0.522826	5.57275e-05	4.22532	0.00125274
CCL4	0.516632	5.59263e-05	4.22436	0.00125274
INVS	0.239343	5.60282e-05	4.22387	0.00125541
UBE2Z	0.157446	5.60543e-05	4.22374	0.00125541
LRP3	-0.545965	5.61842e-05	-4.22312	0.00125541
N4BP3	-0.496521	5.64351e-05	-4.22192	0.0012711
ITGAE	-0.365281	5.65364e-05	-4.22144	0.00127787
KIAA0368	0.186516	5.71121e-05	4.21872	0.0012825
SIVA1	-0.29084	5.7172e-05	-4.21844	0.0012825
CDC123	-0.306803	5.83288e-05	-4.21305	0.00132236
GBE1	-0.384256	5.83869e-05	-4.21278	0.00132236
SMAGP	0.268397	5.85659e-05	4.21195	0.00132247
ASCL2	0.521657	5.90298e-05	4.20983	0.00132247
SMPD2	-0.30691	5.91653e-05	-4.20921	0.00132247
ZWINT	-0.674477	5.99307e-05	-4.20575	0.00132247
CC2D1B	0.225932	6.12904e-05	4.1997	0.00135529
PIGV	0.206662	6.28202e-05	4.19305	0.00138099
ASXL1	-0.204422	6.3048e-05	-4.19207	0.00138099
DSN1	-0.280164	6.31085e-05	-4.19181	0.00138099
SLPI	-1.07462	6.32162e-05	-4.19135	0.00138099
STK38	0.1878	6.35103e-05	4.1901	0.00138099
STK3	0.444947	6.36998e-05	4.1893	0.00138099
RPS18	-0.73637	6.40634e-05	-4.18776	0.00138099
PFKP	0.38212	6.44542e-05	4.18611	0.00138099
PRKCE	0.502791	6.59477e-05	4.17992	0.00140462
C1orf216	0.26453	6.63638e-05	4.17822	0.0014173
DNMBP	-0.397575	6.6477e-05	-4.17776	0.0014173
MZT2B	-0.514841	6.67494e-05	-4.17665	0.0014236
CHCHD3	-0.23993	6.79753e-05	-4.17173	0.00143387
SNRNP25	-0.377507	6.86968e-05	-4.16887	0.00143387
ADARB1	0.308576	6.88115e-05	4.16842	0.00143387
FAM58A	-0.252875	6.95327e-05	-4.16559	0.00145254
GPSM2	-0.443978	6.96962e-05	-4.16496	0.00145254
GOSR1	0.185884	7.02047e-05	4.16299	0.00145254
HNRNPH3	0.264905	7.07535e-05	4.16087	0.00145642
ACTA2	0.767801	7.08092e-05	4.16066	0.00145642
KNSTRN	-0.295632	7.15213e-05	-4.15795	0.00146027
ABL2	0.375164	7.24775e-05	4.15434	0.00146027
HOXB4	0.451201	7.30785e-05	4.1521	0.00147483
RASGEF1B	0.410531	7.35922e-05	4.1502	0.0014763
SUSD1	0.360932	7.38338e-05	4.14931	0.0014763
TMEM199	0.18267	7.41239e-05	4.14824	0.0014763
C7orf49	0.46896	7.53082e-05	4.14394	0.00148236
MFAP1	0.287573	7.54861e-05	4.14329	0.00148378
PSMB8	0.315813	7.56809e-05	4.14259	0.00148378
PNPLA4	-0.296165	7.60303e-05	-4.14134	0.00148378
MVB12B	0.395895	7.71253e-05	4.13745	0.00148749
ATRN	-0.319667	7.74394e-05	-4.13635	0.00148749
SNX19	0.275119	7.81379e-05	4.1339	0.00150178
EPG5	0.31694	7.94073e-05	4.12951	0.00152432
PRR11	-0.424741	7.99779e-05	-4.12756	0.00153614
MRPL45	-0.284484	8.00986e-05	-4.12715	0.00153614
MIS18A	-0.35683	8.08557e-05	-4.12459	0.00154202
MB21D1	0.357136	8.22733e-05	4.11985	0.00157017
ZNF608	-1.09245	8.22777e-05	-4.11983	0.00157017
DAB2	0.771527	8.34278e-05	4.11605	0.00157935
POLB	0.390918	8.39535e-05	4.11433	0.00157935
RPLP1	-0.485407	8.43563e-05	-4.11302	0.00157935
KLHDC8B	0.895893	8.44289e-05	4.11279	0.0015827
HERPUD2	0.256231	8.44405e-05	4.11275	0.0015827
MYD88	0.367855	8.66077e-05	4.10583	0.00163731
CTSW	0.682689	8.73476e-05	4.1035	0.00165109
PTPN1	0.223776	8.7808e-05	4.10206	0.0016573
XPNPEP1	0.279761	8.79311e-05	4.10168	0.0016573
CARD6	0.390267	8.81359e-05	4.10105	0.0016573
MS4A3	-1.80836	8.83639e-05	-4.10034	0.0016573
RPL27	-0.796079	8.8922e-05	-4.09862	0.0016765
HINT3	0.358451	8.89291e-05	4.09859	0.0016765
C14orf159	0.377665	8.9161e-05	4.09788	0.00168203
MASTL	0.465252	9.0556e-05	4.09363	0.00169852
ATXN7	0.397939	9.09992e-05	4.09229	0.00169852
TM9SF4	0.294482	9.10276e-05	4.09221	0.00169852
ACTR1B	-0.201198	9.17753e-05	-4.08997	0.00170399
RPL18	-0.376678	9.22358e-05	-4.0886	0.00170436
IPO5	-0.322529	9.22626e-05	-4.08852	0.00170436
RUNX3	0.449123	9.29245e-05	4.08656	0.00170436
CABIN1	-0.423724	9.39197e-05	-4.08364	0.00170472
NFE2L1	0.320087	9.4211e-05	4.08279	0.00170472
DDX23	0.228938	9.42299e-05	4.08273	0.00170472
UPF3A	-0.302219	9.50684e-05	-4.0803	0.00171804
COX4I1	-0.31351	9.54565e-05	-4.07919	0.00172675
ST3GAL5	0.301966	9.54721e-05	4.07914	0.00172675
VTI1A	0.165115	9.56589e-05	4.0786	0.00172675
KCND1	0.722758	9.58629e-05	4.07802	0.00172675
NT5DC2	-0.838336	9.69597e-05	-4.0749	0.00172675
FAM20A	1.26334	9.71964e-05	4.07423	0.00172675
SBK1	0.443597	9.72491e-05	4.07408	0.00172675
RPS23	-0.656703	9.81623e-05	-4.07151	0.00172675
SKI	-0.339384	9.82163e-05	-4.07136	0.00172675
RNF135	0.350754	0.000100411	4.06528	0.00177885
FCER1G	0.525536	0.000101605	4.06203	0.00179185
USP42	0.24852	0.000103463	4.05705	0.00185148
C4orf46	-0.475111	0.000103849	-4.05602	0.00185657
BST1	0.450092	0.000104783	4.05355	0.00186164
SLC25A3	-0.27819	0.000107419	-4.04671	0.00191262
SDC3	0.806225	0.000107605	4.04623	0.00191262
TUFT1	0.541701	0.000107621	4.04619	0.00191262
NOA1	-0.19488	0.000107854	-4.04559	0.00191262
SOCS3	0.732799	0.000108572	4.04376	0.00192527
ATF5	0.501178	0.00011058	4.0387	0.00198036
UFD1L	-0.203378	0.000111723	-4.03587	0.00198036
SLC4A1AP	0.229721	0.000111736	4.03584	0.00198036
H3F3B	0.343504	0.000111804	4.03567	0.00198036
SLC37A1	0.292974	0.000111861	4.03553	0.00198036
TNFSF8	0.372293	0.000112527	4.03389	0.0019928
RPL6	-0.552999	0.000112657	-4.03357	0.00199759
ICAM2	0.402584	0.000113618	4.03122	0.00200904
PAPSS2	-0.380488	0.000113658	-4.03112	0.00200904
TMA16	-0.390034	0.000114563	-4.02893	0.00200904
CHAF1B	-0.435323	0.000114607	-4.02882	0.00200904
OXA1L	-0.248498	0.00011649	-4.02432	0.00203438
ABI3	0.509478	0.000116821	4.02353	0.00203438
PCBD2	-0.349512	0.000116851	-4.02346	0.00203438
KLF7	-0.341302	0.000117724	-4.0214	0.00203438
ARSB	0.316195	0.000119385	4.01752	0.00203438
GPX7	-0.378684	0.000119893	-4.01635	0.00203438
CD300C	0.505855	0.00012009	4.01589	0.00203438
NSF	0.219396	0.000122093	4.01131	0.00204653
MICALCL	-0.91732	0.00012293	-4.00941	0.00206784
NAPA	0.623763	0.000123302	4.00857	0.00206784
LILRB1	0.422153	0.000123516	4.00809	0.00206784
C1orf21	0.556094	0.000126316	4.00187	0.00209932
OSM	0.582053	0.000127659	3.99893	0.00209932
ZNF438	0.547352	0.000129445	3.99508	0.00210993
RCN1	0.291917	0.000129699	3.99453	0.00210993
FAM26F	0.75477	0.000130141	3.99358	0.00210993
METTL7A	-0.338213	0.000130242	-3.99337	0.00210993
MKI67	-0.775651	0.000130745	-3.9923	0.00211441
PRR13	0.369202	0.000131303	3.99111	0.00212626
RAB20	0.657983	0.000132005	3.98963	0.00213071
IMPA2	-0.513693	0.000133327	-3.98686	0.00214545
FAM173B	-0.458963	0.000135516	-3.98233	0.00214545
LILRA6	0.561165	0.000135844	3.98165	0.00214545
NUP205	0.261591	0.000135918	3.9815	0.00214545
POLDIP3	0.251684	0.000136702	3.9799	0.00214545
CCND3	0.358055	0.000139522	3.97421	0.00217908
CNR2	-0.554529	0.000140176	-3.9729	0.00218342
FCRL6	0.745075	0.000140707	3.97185	0.00218774
CENPV	-0.348783	0.000142036	-3.96923	0.00219205
ARAP3	-0.453551	0.000142493	-3.96833	0.00219635
HIST1H2AC	0.543898	0.000143416	3.96653	0.00222242
HIST1H3D	0.885807	0.000143914	3.96556	0.00222667
RETSAT	0.319447	0.000144527	3.96438	0.0022309
SECTM1	0.699522	0.000144946	3.96357	0.00223512
SP140L	0.236115	0.000146839	3.95994	0.00225378
SNX22	-0.592101	0.000148279	-3.95722	0.00228375
TRMT1L	0.356987	0.000148578	3.95665	0.00228375
IDH1	0.326684	0.000150556	3.95295	0.00228481
CNIH4	0.427529	0.000150818	3.95247	0.00228481
GNMT	-0.456102	0.000151395	-3.9514	0.0022961
TMEM131	0.275821	0.000156757	3.94166	0.00232454
ARHGEF11	0.43843	0.000156918	3.94137	0.00232454
NAIP	0.636166	0.000157174	3.94091	0.00232454
CMTM4	-0.441374	0.000157629	-3.9401	0.00232454
KLRD1	0.598594	0.000158046	3.93936	0.00232454
SMCO4	0.34612	0.000158461	3.93862	0.00232454
APOBEC3D	0.351425	0.000158469	3.93861	0.00232454
HARBI1	0.25843	0.00015984	3.93619	0.00232856
CCDC170	-0.650362	0.000160627	-3.93482	0.00233349
SETX	0.299921	0.000160727	3.93464	0.00233349
ARHGAP19	-0.28073	0.000160886	-3.93437	0.00233349
OLA1	-0.324631	0.000163441	-3.92994	0.00235556
PNOC	-0.558532	0.000164052	-3.9289	0.00235556
MTF1	0.414532	0.000167381	3.92325	0.00238064
TOMM22	-0.22239	0.00016995	-3.91897	0.00242675
TMEM159	0.223983	0.000172342	3.91504	0.00245167
AGMAT	-0.402307	0.000174932	-3.91084	0.00246249
SENP2	0.21259	0.00017813	3.90574	0.00250131
FXYD6	0.518435	0.000178626	3.90496	0.00251904
SEC63	-0.326999	0.000180352	-3.90225	0.00252973
RNF20	0.248666	0.00018218	3.8994	0.00253342
TYMS	-0.627963	0.000184686	-3.89555	0.00259982
MPG	-0.248823	0.00018545	-3.89438	0.00260341
PMM2	-0.352368	0.000188688	-3.88949	0.00263479
SCIMP	0.347215	0.000190296	3.8871	0.00264526
INSR	-0.346516	0.000193108	-3.88295	0.00265571
DCUN1D2	-0.279454	0.00019428	-3.88124	0.00266613
TGFBRAP1	-0.201339	0.000195963	-3.87879	0.00268344
FYCO1	0.301376	0.000198322	3.87541	0.00271451
PID1	-0.919341	0.000200763	-3.87194	0.00276621
HELLS	-0.509975	0.000205292	-3.86562	0.00281088
FBXW9	-0.352212	0.000207647	-3.86238	0.00281741
TAPBP	0.395722	0.000207746	3.86225	0.00281741
DDHD2	-0.333999	0.000208493	-3.86123	0.00282067
LRRC37B	0.297575	0.000209003	3.86054	0.00282392
RPS26	-0.796221	0.00021158	-3.85706	0.00284769
FCGR3A	0.568205	0.000212017	3.85647	0.0028509
VWA5A	0.335909	0.000212825	3.85539	0.00285409
CCDC30	0.408795	0.000213431	3.85458	0.00285683
METTL8	-0.292884	0.000213502	-3.85449	0.00285683
PIGL	-0.387219	0.000214578	-3.85306	0.00285683
TFG	0.192889	0.000216078	3.85108	0.0028668
SERTAD1	0.441831	0.000219845	3.84617	0.00295815
MCM4	-0.554489	0.000221289	-3.8443	0.00296797
CD247	0.369215	0.000222581	3.84265	0.00298452
GNG5	0.348313	0.000226151	3.83812	0.00302807
POLR1E	-0.295988	0.000227352	-3.83661	0.00303776
PARP4	0.285514	0.000227554	3.83635	0.00304068
ETV6	0.321788	0.000229268	3.83422	0.00305706
HELB	0.477549	0.000231148	3.83189	0.00308198
RFC3	-0.475184	0.000231736	-3.83116	0.00308198
EMID1	-0.989231	0.000233184	-3.82939	0.00308198
ESPL1	-0.632918	0.000233427	-3.82909	0.00308198
HVCN1	-0.319586	0.00023442	-3.82788	0.00309151
IP6K2	0.174556	0.000237745	3.82386	0.00310664
RPL23A	-0.333412	0.000237792	-3.8238	0.00310664
WDFY1	0.525721	0.000238159	3.82336	0.00310664
RPS6	-0.615392	0.000239141	-3.82219	0.0031161
GYLTL1B	-0.596739	0.000239969	-3.8212	0.00312553
RARG	0.310614	0.000241052	3.81991	0.00313494
EPB41L5	0.348913	0.000241731	3.81911	0.0031377
CAT	-0.547188	0.0002437	-3.81679	0.00316032
ZHX3	-0.309626	0.000244835	-3.81546	0.00316304
ARHGEF3	0.397715	0.000245756	3.81439	0.00318165
RPL37A	-0.346535	0.000245846	-3.81428	0.00318165
C11orf68	0.413367	0.000250174	3.80929	0.00322389
RAB24	0.44561	0.000250793	3.80858	0.00322913
SMG7	0.232312	0.000251429	3.80786	0.00322913
TIMM13	-0.321206	0.000258178	-3.80027	0.0033237
ADCY3	0.630351	0.000258748	3.79964	0.00333275
CLEC17A	-0.490546	0.000262963	-3.795	0.00337455
GGH	-0.651603	0.00026398	-3.7939	0.0033808
PTPMT1	-0.278281	0.000264318	-3.79353	0.0033808
TNK2	0.296092	0.00026469	3.79313	0.0033808
PSPN	0.417906	0.000266697	3.79096	0.0033808
THG1L	-0.29433	0.000266931	-3.79071	0.0033808
RAD51	-0.589776	0.000267698	-3.78988	0.0033808
TUBB6	-0.546372	0.000268305	-3.78923	0.0033808
OLIG1	-0.541668	0.000269058	-3.78843	0.0033808
TPM3	0.237717	0.000269847	3.78759	0.00338319
OCRL	-0.345028	0.000270455	-3.78694	0.00338558
MEGF6	-0.494178	0.000272751	-3.78451	0.00340736
CATSPERG	0.388001	0.000274752	3.78241	0.00342262
TMEM106A	0.351642	0.00027605	3.78106	0.00343785
SEPHS1	-0.269326	0.000277998	-3.77903	0.00344661
PRSS23	0.735812	0.000279345	3.77764	0.00347464
NDRG1	0.323198	0.000283368	3.77353	0.00349618
TMTC2	-0.36076	0.00028546	-3.77141	0.00350483
SIDT1	0.293936	0.000288919	3.76794	0.00353911
VPS51	-0.387908	0.000289285	-3.76757	0.00354129
NCAPH	-0.62566	0.000290756	-3.76611	0.00354346
IGF1R	-0.47001	0.000292191	-3.76469	0.0035584
FOXO1	-0.330654	0.000293468	-3.76344	0.00356054
TMEM134	-0.260594	0.000295502	-3.76144	0.00357755
CENPM	-0.642015	0.000298165	-3.75886	0.00357755
MEF2C	-0.398206	0.000301041	-3.75608	0.00358174
ALKBH2	-0.310363	0.000302407	-3.75478	0.00358174
CDKN2C	-0.423585	0.000302482	-3.7547	0.00358174
SUPT20H	0.24212	0.000302566	3.75462	0.00358174
SSR2	-0.252527	0.000302742	-3.75446	0.00358174
H2AFY2	0.390748	0.000304659	3.75263	0.00359648
GPATCH11	-0.498348	0.000307248	-3.75019	0.00363012
C1QBP	-0.257938	0.000307801	-3.74967	0.00365108
DDAH2	0.506664	0.000310138	3.74748	0.00366568
EEF1B2	-0.786305	0.000311253	-3.74644	0.00366767
RPL22	-0.484374	0.000316779	-3.74135	0.00368222
TMCO3	-0.381576	0.000319238	-3.73911	0.00369674
CHEK1	-0.476359	0.000322039	-3.73658	0.00374884
SIAH1	-0.430816	0.000323527	-3.73525	0.00376629
GPBP1L1	0.223498	0.000324914	3.73401	0.00376629
UXT	-0.307881	0.000327013	-3.73214	0.00376629
CHRNB1	0.243682	0.000328291	3.73101	0.00376629
PVRL1	-0.527457	0.000328836	-3.73053	0.00376629
ZSWIM3	0.222026	0.000329324	3.7301	0.00376629
GSTZ1	-0.377375	0.000330406	-3.72915	0.00377182
EIF1AD	0.149193	0.000331783	3.72794	0.00377182
SAT2	0.262721	0.000332026	3.72773	0.00377182
POLE	-0.330679	0.000338765	-3.7219	0.00380464
PPFIA4	-0.924387	0.000341112	-3.71989	0.00381263
FAM192A	0.192823	0.000342148	3.71901	0.00381619
RPL18A	-0.412673	0.000342301	-3.71888	0.00381619
IRS2	-0.484271	0.00034446	-3.71705	0.00383206
ZNRF1	-0.402919	0.000344965	-3.71663	0.00383206
C1orf228	-0.469005	0.000346792	-3.71509	0.00384345
FYB	0.3944	0.000348079	3.71401	0.00384345
MRPL11	-0.278185	0.000348472	-3.71369	0.00384345
ST14	0.565831	0.000351806	3.71092	0.00385132
IL10RB	0.300726	0.000355545	3.70784	0.00387755
HMGCL	0.229923	0.000355807	3.70763	0.00387924
HSPBAP1	-0.294404	0.00035593	-3.70752	0.00388093
SASH3	0.323591	0.000359626	3.70452	0.00389039
STEAP3	-0.525622	0.000360521	-3.70379	0.00389039
SLC39A1	0.222991	0.000361171	3.70327	0.00389206
DCP1A	0.18553	0.000362707	3.70203	0.00389373
NLRP1	-0.337469	0.00036407	-3.70094	0.00390147
FCRL1	-0.752762	0.00036501	-3.70019	0.00391526
ZFHX3	-0.3741	0.000366492	-3.69901	0.00393508
MAPRE2	0.191238	0.000366914	3.69867	0.0039488
RPL19	-0.359199	0.000367732	-3.69802	0.0039504
KIAA0040	0.355146	0.000368437	3.69746	0.00395071
CECR1	0.44203	0.000368939	3.69707	0.00395071
RBM22	0.161822	0.00037029	3.696	0.00395071
ZNF319	0.392981	0.000372113	3.69457	0.00395071
BTN2A2	0.354654	0.000373744	3.69329	0.00396432
WHSC1	-0.282692	0.000379984	-3.68846	0.00401997
SEMA6C	-0.38023	0.000382451	-3.68656	0.00404548
KIAA1522	0.563127	0.000382563	3.68648	0.00404695
SLFN5	0.582167	0.000383041	3.68611	0.0040544
SERPINB10	-1.31479	0.000384442	-3.68505	0.00407381
LAMC1	-0.828429	0.000385163	-3.6845	0.00408122
VPS33A	0.144119	0.000388316	3.68212	0.00411248
C2CD2	0.271204	0.000391222	3.67994	0.00414368
TBKBP1	0.593003	0.000396026	3.67637	0.00417481
AFF3	-0.666941	0.00039975	-3.67363	0.00421777
YY1	-0.199715	0.00040185	-3.67209	0.00422874
ARL8A	0.32532	0.000402083	3.67192	0.00422874
IL18R1	0.890983	0.000402296	3.67177	0.00422874
GPKOW	0.314974	0.000402392	3.6717	0.00422874
WHAMM	0.235852	0.000405862	3.66918	0.00424674
CMTM3	0.285016	0.0004062	3.66894	0.00424674
UNC119B	-0.224023	0.00040669	-3.66858	0.00424674
KATNBL1	-0.590685	0.000406811	-3.6685	0.00424674
NHSL1	0.468804	0.000406894	3.66844	0.00424674
OSBPL10	-0.655782	0.000409972	-3.66623	0.00428326
METTL4	0.444124	0.000411704	3.66499	0.00428562
HDAC9	-0.619418	0.000411773	-3.66494	0.00428562
MAGEF1	-0.306913	0.000413506	-3.66371	0.00429266
G0S2	0.860355	0.000418797	3.65998	0.00433122
FAM174A	-0.3678	0.000419263	-3.65965	0.00433122
MCM7	-0.331519	0.000419461	-3.65951	0.00433122
ACTL6A	-0.249798	0.000421398	-3.65816	0.00434402
CDKN2AIPNL	-0.226186	0.000423259	-3.65687	0.00434512
UBQLN2	0.323344	0.000425322	3.65544	0.0043637
SEH1L	-0.261971	0.00042842	-3.65331	0.00437061
RPS11	-0.47761	0.000430316	-3.65201	0.00437275
NFE2L2	0.262255	0.000430519	3.65187	0.00437275
FAM195A	-0.322299	0.000430792	-3.65168	0.00437382
CEACAM6	-1.49434	0.000435964	-3.64817	0.00440386
B3GAT1	0.70085	0.000441588	3.6444	0.00442804
MFSD11	0.15072	0.000442454	3.64383	0.00443483
IMPDH2	-0.322014	0.00044378	-3.64295	0.0044416
UTRN	0.380001	0.000447921	3.64021	0.0044599
CRIP3	-0.496957	0.00045996	-3.63239	0.00453579
RPL30	-0.580913	0.000466583	-3.62818	0.00456886
TOMM40L	0.234461	0.000469388	3.62641	0.00456886
MBD1	0.141936	0.000470475	3.62572	0.00456886
SLBP	-0.220004	0.000470522	-3.62569	0.00456886
BRICD5	-0.402414	0.000470692	-3.62559	0.00456886
NAIF1	0.224418	0.000474439	3.62325	0.00459834
YEATS2	0.229529	0.000479427	3.62015	0.00462203
C12orf57	-0.392479	0.000483149	-3.61787	0.00466282
CCDC125	-0.471384	0.00048444	-3.61708	0.00467498
TSPAN31	0.135414	0.000488952	3.61434	0.00469281
RPL27A	-0.470254	0.000490491	-3.61341	0.00471061
KLHL6	0.230645	0.000494465	3.61102	0.00473406
EDEM2	0.269946	0.000495984	3.61011	0.00473472
TLK2	0.159714	0.000498246	3.60876	0.00476378
WDR34	-0.461122	0.00049916	-3.60822	0.00476441
C19orf12	0.246455	0.000499375	3.60809	0.00476504
BAK1	0.42884	0.00050413	3.60528	0.00477256
TLE4	0.291702	0.000506673	3.60379	0.00477256
PLIN2	0.347898	0.00050686	3.60368	0.00477256
ATP2B1	-0.405978	0.000511185	-3.60116	0.00478447
PRKDC	-0.318047	0.000516735	-3.59796	0.00482453
NIT2	-0.340049	0.000520367	-3.59588	0.00482509
SLC25A13	-0.225518	0.000524043	-3.59379	0.00488189
FUT11	0.236783	0.000525693	3.59286	0.00488801
ZBTB4	0.262391	0.000528902	3.59105	0.00490021
STMN1	-0.464249	0.000529683	-3.59061	0.00490021
DAAM2	-1.44728	0.00053293	-3.5888	0.00491796
CARD11	0.312182	0.000533351	3.58856	0.00491796
NADK	0.408321	0.000534419	3.58797	0.00491842
KCNJ15	0.60175	0.000540278	3.58472	0.00493563
MTG2	0.274328	0.000542059	3.58375	0.00494208
OGFR	0.401074	0.000543206	3.58312	0.00494208
SNX11	0.262015	0.000547481	3.58078	0.00496478
STRA13	-0.291324	0.000548823	-3.58005	0.00496519
FYN	0.240939	0.000549138	3.57988	0.00496641
TIAF1	0.318047	0.000549437	3.57972	0.00496641
SEMA4D	0.342585	0.00055004	3.5794	0.00496641
C19orf48	-0.348148	0.000554141	-3.57718	0.00497789
MRPS16	-0.179704	0.000562932	-3.57249	0.00500041
GTF2IRD2	-0.323992	0.000565865	-3.57094	0.00500704
SLC24A4	0.424308	0.00056774	3.56996	0.00500704
MYB	-0.806845	0.000567827	-3.56991	0.00500704
XRCC6BP1	-0.531277	0.000571489	-3.56799	0.00502393
RP11-468E2.4	0.491375	0.000573996	3.56669	0.00504078
HTATIP2	0.280619	0.000575975	3.56566	0.00504661
EIF3M	-0.2145	0.000577311	-3.56497	0.00505242
CEACAM1	0.702099	0.000579025	3.56408	0.00506371
SCAP	-0.290506	0.000585234	-3.5609	0.00513526
RELA	0.339865	0.000586507	3.56025	0.00514096
VPS37C	-0.288246	0.000587585	-3.5597	0.00514665
MED17	0.176809	0.000593448	3.55673	0.00516873
HDAC8	-0.194794	0.000595748	-3.55558	0.00516911
SCARB1	-0.333522	0.000596097	-3.5554	0.00516911
OR2W3	-1.49	0.000597494	-3.5547	0.00518565
WSB1	0.447593	0.000600259	3.55332	0.00520759
MICALL1	0.344351	0.000603807	3.55156	0.00521318
RPS29	-0.777154	0.000605211	-3.55086	0.00521876
EXOC2	0.206445	0.000611206	3.54791	0.00523531
TPMT	0.282312	0.000611673	3.54768	0.00523531
GBA	0.475463	0.000616685	3.54524	0.00527333
SNW1	0.15973	0.000618983	3.54413	0.00528424
FCGR1A	0.691393	0.000622684	3.54234	0.00528979
SLC2A3	0.494829	0.000623536	3.54193	0.00528979
PRADC1	-0.258613	0.000624648	-3.54139	0.00528986
STRBP	-0.407584	0.000626164	-3.54067	0.00529
ITGAL	0.320564	0.000629087	3.53927	0.00529
C22orf23	0.316716	0.000636842	3.5356	0.00536533
CDCA3	-0.609287	0.000640801	-3.53374	0.00538681
RPS15A	-0.814594	0.00064879	-3.53001	0.00543507
SDSL	0.757232	0.000650013	3.52945	0.00544036
LGR6	0.709939	0.000650944	3.52902	0.00544563
SYTL2	0.479066	0.000660142	3.5248	0.00548808
UBAC2	0.139087	0.000663234	3.5234	0.00548808
RPL35	-0.513308	0.000663306	-3.52336	0.00548808
CS	-0.204515	0.000666886	-3.52174	0.00550396
BIRC5	-0.642476	0.000670728	-3.52002	0.00551447
ANKRD39	-0.235148	0.0006825	-3.51478	0.00557819
OTX1	-0.913784	0.000683699	-3.51425	0.00558307
ZNF768	-0.296988	0.000684066	-3.51409	0.00558307
VWCE	-1.21909	0.000686067	-3.51321	0.00558793
AGPAT3	0.273807	0.000686844	3.51287	0.00558793
AKAP13	0.272654	0.000691175	3.51097	0.00563007
MPZL1	-0.635674	0.000694713	-3.50943	0.00564926
EXT2	0.236561	0.00069516	3.50924	0.00564926
FBXL5	0.339141	0.000695234	3.50921	0.00564926
NUCKS1	-0.285931	0.000695863	-3.50893	0.00564926
TXNIP	0.402314	0.000697582	3.50819	0.00564926
TDP1	-0.216012	0.000700444	-3.50695	0.00564926
TIMM21	-0.290353	0.000701562	-3.50647	0.00564926
ZNF587B	-0.287262	0.000710532	-3.50264	0.00569101
DEGS1	0.266783	0.000714248	3.50106	0.00572219
PLEKHF1	0.436316	0.000717291	3.49978	0.00573232
RRAS	0.456099	0.000722441	3.49762	0.00574692
ABCD1	0.452059	0.000722856	3.49744	0.00574692
C9orf172	0.563223	0.000725044	3.49653	0.00574692
SPATA13	0.516682	0.000726688	3.49584	0.00575699
MCEE	-0.453773	0.0007283	-3.49517	0.00576182
SEC61A2	-0.297219	0.000730333	-3.49433	0.00577146
RPL29	-0.343002	0.000733737	-3.49293	0.00577146
DPEP2	-0.420216	0.000736187	-3.49192	0.00578626
RFX2	-0.573944	0.000741007	-3.48994	0.00578626
EFCAB2	0.594041	0.00074586	3.48797	0.00581701
BPI	-1.26417	0.000755569	-3.48405	0.0058477
PMPCB	-0.194697	0.000762836	-3.48115	0.00591926
ZNF532	-0.436858	0.0007647	-3.48041	0.00591926
CEACAM8	-1.40861	0.000766496	-3.4797	0.00592389
SLC35A4	0.28083	0.000774585	3.47651	0.00594862
ZNF511	-0.174573	0.000776045	-3.47594	0.00594862
TNFRSF12A	-0.399499	0.00077793	-3.47521	0.00595837
PCYOX1	-0.213649	0.000781118	-3.47396	0.00596752
ABCC10	0.189185	0.000782292	3.47351	0.00596752
C17orf89	-0.395039	0.000788933	-3.47094	0.00600233
ARHGAP24	-0.373955	0.000789004	-3.47091	0.00600233
ABCC5	-0.37585	0.000792913	-3.46941	0.00601198
CDH23	0.395445	0.0007947	3.46873	0.00602162
P2RY2	0.38338	0.000798409	3.46731	0.00603123
RAB1A	0.257008	0.000803772	3.46528	0.00607598
ATP13A1	0.296418	0.000804465	3.46502	0.00607598
GTF2I	-0.236435	0.000806489	-3.46425	0.00608552
IMPACT	-0.447686	0.000808299	-3.46357	0.00608993
PUSL1	-0.261677	0.000811501	-3.46237	0.00609434
GIMAP6	0.324849	0.00081687	3.46036	0.00611402
LRRFIP1	-0.252469	0.000820008	-3.4592	0.00614894
TOP2A	-0.583129	0.000823761	-3.45781	0.0061576
RAB40C	-0.247081	0.000824129	-3.45767	0.0061576
ARL3	-0.252659	0.000828262	-3.45615	0.00617207
MYO18A	0.321313	0.000832109	3.45474	0.00618574
ABCA13	-1.32636	0.000832337	-3.45465	0.00618574
C5orf51	0.24794	0.000838065	3.45256	0.00620946
PCK2	0.305642	0.000839198	3.45215	0.00620946
RPL37	-0.489375	0.000846559	-3.44949	0.00623392
PRKD2	0.417994	0.000847822	3.44903	0.00624319
RBMX	-0.187272	0.000854623	-3.4466	0.00626253
RPL32	-0.45014	0.000859714	-3.44478	0.00629694
ERGIC3	-0.290401	0.000863612	-3.4434	0.0063153
MBD4	-0.163306	0.000863807	-3.44333	0.0063153
GPC2	-0.336476	0.000871288	-3.4407	0.00637971
DCLRE1C	0.183934	0.00087966	3.43778	0.00643898
CYSLTR1	0.447764	0.000883437	3.43647	0.00644298
CDK5RAP2	0.498866	0.000888793	3.43462	0.00647202
KCNH2	-0.921367	0.000889591	-3.43435	0.00647599
DNAJC9	-0.276667	0.000903955	-3.42945	0.00655883
GOLM1	0.327945	0.000906827	3.42847	0.00655883
SMC2	-0.471651	0.000911236	-3.42699	0.00658766
ANXA4	0.256382	0.000916554	3.42521	0.00661643
MRTO4	-0.278055	0.0009235	-3.42289	0.00665391
C2orf42	0.214706	0.000926216	3.42199	0.00665391
FAAH	-0.486919	0.000933087	-3.41973	0.00670243
DLEC1	-0.395744	0.000935291	-3.419	0.00670616
GPATCH3	0.27954	0.000941594	3.41694	0.00673965
RAB9A	0.160731	0.000947878	3.4149	0.00676317
CCNB2	-0.627263	0.000953368	-3.41313	0.00681007
NPHP4	-0.225407	0.000956143	-3.41224	0.00681007
ALDH2	-0.494845	0.000960883	-3.41072	0.00683703
SPPL2B	-0.27338	0.000962101	-3.41033	0.00683703
LIMK2	0.507642	0.000966349	3.40897	0.00684554
BANK1	-0.535699	0.000973942	-3.40657	0.00687098
BCL2L11	-0.268328	0.00097547	-3.40609	0.00687098
BDH1	-0.342611	0.00097642	-3.40579	0.00687098
EEF1D	-0.269637	0.000980551	-3.40449	0.00687804
DLGAP5	-0.675984	0.000980879	-3.40439	0.00687804
KLHL26	0.272915	0.000984903	3.40313	0.00688647
BTRC	0.191241	0.000989505	3.40169	0.00690327
PIP5K1B	-0.551223	0.000990612	-3.40135	0.00690327
RPS27A	-0.574808	0.00101074	-3.39516	0.00701783
SREK1	-0.237884	0.00101249	-3.39462	0.00701783
CXorf56	-0.206227	0.00101277	-3.39454	0.0070212
SDHAF1	-0.203575	0.00101463	-3.39397	0.00702457
TOMM20	-0.357582	0.00103213	-3.3887	0.00714823
PPIA	-0.305467	0.00103303	-3.38843	0.00714823
SERAC1	0.253876	0.00103478	3.38791	0.00715472
WIPF1	0.231302	0.00103662	3.38736	0.00715472
KIF11	-0.554041	0.00103886	-3.38669	0.00716276
IFT88	-0.310506	0.00104552	-3.38472	0.00716276
FGFR1OP	-0.319991	0.00104754	-3.38412	0.00716276
TMEM260	0.383727	0.00104971	3.38348	0.00716276
MILR1	0.438514	0.0010555	3.38179	0.00719987
DTX4	-0.345818	0.00105916	-3.38072	0.0072224
FAU	-0.407076	0.00106025	-3.3804	0.00722555
SSBP2	-0.214351	0.00106197	-3.3799	0.00723353
RPS3A	-0.998864	0.00106557	-3.37885	0.00724916
AURKB	-0.517806	0.00106884	-3.3779	0.00724916
MCM2	-0.514073	0.00106897	-3.37787	0.00724916
PTMA	-0.209334	0.00106989	-3.3776	0.00724916
SMPD1	0.327337	0.00107034	3.37747	0.00724916
BTBD7	-0.236398	0.0010746	-3.37624	0.00725708
GAPT	-0.401984	0.00107812	-3.37523	0.00726157
RHOQ	-0.347748	0.00107843	-3.37514	0.00726157
INTS12	0.145688	0.00107913	3.37494	0.00726157
NIT1	0.206345	0.00108078	3.37447	0.00726466
ADD2	-0.624664	0.00108202	-3.37412	0.00728172
TMEM256	-0.494637	0.00108368	-3.37364	0.00728172
NCAPG2	-0.409069	0.00108553	-3.37311	0.00728172
ATP5F1	-0.297134	0.00108662	-3.3728	0.00728172
NACA	-0.256109	0.00108858	-3.37224	0.00728307
CTNS	0.287199	0.00109105	3.37154	0.00728307
PPP1R11	0.331327	0.00109583	3.37019	0.00730514
HPS3	0.195194	0.00110224	3.36838	0.00732069
GINS2	-0.545155	0.00110275	-3.36824	0.00732069
FAM204A	-0.393436	0.00110479	-3.36767	0.00732196
ZHX2	0.239789	0.0011063	3.36724	0.00732196
CYB561	0.407865	0.00111047	3.36608	0.00734863
FUZ	-0.358264	0.00111422	-3.36503	0.00735931
EHD4	0.316631	0.00111625	3.36447	0.00735931
PLAGL2	0.24296	0.0011201	3.3634	0.00736051
TMEM179B	0.208678	0.00112115	3.36311	0.00736051
CD2AP	0.564005	0.00112476	3.36212	0.00736641
TCP11L2	-0.589529	0.00112537	-3.36195	0.00736641
ALG5	-0.336801	0.00112951	-3.36081	0.00738347
CDT1	-0.562294	0.00113896	-3.35822	0.00743812
PDIA3	0.263546	0.00114247	3.35727	0.00744856
MAGED2	0.28832	0.00114288	3.35716	0.00744856
GPR107	0.200753	0.00115303	3.35441	0.00751519
ATF7	0.19307	0.0011534	3.35431	0.00751519
TBCK	0.268883	0.00115535	3.35379	0.00752735
KDM1B	0.309178	0.00115775	3.35314	0.00753481
CLIC3	0.574435	0.00116504	3.35119	0.00757304
PDK1	-0.381482	0.00116851	-3.35027	0.00757304
PAQR7	-0.367361	0.00117751	-3.34788	0.0076131
NAT6	-0.348837	0.00118239	-3.3466	0.00762978
RPS28	-0.307163	0.0011889	-3.34489	0.00766041
NECAP2	0.180966	0.00119333	3.34373	0.00767702
NCSTN	0.347978	0.00119695	3.34279	0.00769623
PDZD4	0.570899	0.00119869	3.34234	0.00769623
C1QA	0.734284	0.00121316	3.3386	0.0077571
DUT	-0.365487	0.00121537	-3.33803	0.0077571
PRKCH	0.31463	0.00122877	3.33462	0.00781062
SERPINB9	0.27159	0.00123873	3.3321	0.00785942
RTN1	-0.586178	0.0012431	-3.331	0.00788039
VPS33B	0.193647	0.00125429	3.3282	0.00794068
XYLT1	-0.297137	0.00125535	-3.32794	0.00794068
OGFOD1	0.206633	0.00126385	3.32583	0.0079434
DHFR	-0.465882	0.00126432	-3.32571	0.0079434
DDIT3	0.401927	0.00126783	3.32485	0.0079434
APLP2	0.372083	0.00126806	3.32479	0.0079434
RPP14	-0.146229	0.00126832	-3.32473	0.0079434
GTPBP3	-0.224129	0.00127447	-3.32322	0.00798712
HEXDC	0.332337	0.0012791	3.32208	0.00799405
PHF20	-0.179751	0.00128497	-3.32065	0.0080193
CCHCR1	0.332653	0.00129391	3.31848	0.008072
VRK1	-0.461549	0.00131204	-3.31413	0.00816342
STAT3	0.36277	0.00131273	3.31397	0.00816342
CREB3L4	-0.206767	0.00131654	-3.31306	0.00817428
NKG7	0.490638	0.00131717	3.31291	0.00817428
RALGPS1	-0.295128	0.00131796	-3.31272	0.00817428
TMX4	-0.306811	0.00131808	-3.31269	0.00817428
RMI2	0.458349	0.00131826	3.31265	0.00817428
COL17A1	-1.32647	0.00133097	-3.30964	0.00821467
PMEPA1	-0.499047	0.00133121	-3.30959	0.00821467
NPC2	0.295648	0.00133701	3.30822	0.00821467
SLC35F6	0.265733	0.00133774	3.30805	0.00821467
ORC1	-0.560561	0.0013473	-3.30582	0.0082576
MGAT1	0.318859	0.00136172	3.30248	0.00832764
COLQ	0.455906	0.00137362	3.29975	0.00840662
TCEAL4	-0.268226	0.00138216	-3.2978	0.00846738
OSTC	-0.409426	0.00139562	-3.29476	0.00852536
FUOM	-0.290439	0.00139984	-3.29381	0.00852536
MAMDC4	0.398294	0.00140611	3.29241	0.00852905
PCP2	0.492382	0.00140683	3.29225	0.00852905
ZMAT3	-0.248116	0.00140836	-3.2919	0.00853539
RPS20	-0.51636	0.0014112	-3.29127	0.00853723
KLHDC3	-0.209452	0.00141899	-3.28954	0.00856604
ZNF200	0.259648	0.00142308	3.28863	0.00859209
NOD2	0.390997	0.00142375	3.28849	0.00859209
SPSB1	0.384439	0.00142542	3.28812	0.00859387
UBE2I	-0.162846	0.00143598	-3.28579	0.00862702
SELENBP1	-1.55476	0.0014421	-3.28445	0.00862877
TNFRSF13C	-0.556355	0.00145501	-3.28165	0.00866631
RASL11A	-0.458382	0.00146758	-3.27893	0.00875296
RPS6KC1	0.219201	0.00147177	3.27804	0.008768
FAM134B	0.410699	0.00147436	3.27748	0.00877409
PTPRO	0.40447	0.00148457	3.2753	0.00878908
MICAL2	-0.65852	0.00149584	-3.27292	0.00883524
CSTF2T	0.177465	0.00150689	3.27059	0.0088784
FPR2	0.525842	0.00150771	3.27042	0.0088784
KLF6	0.271897	0.00151097	3.26974	0.00889034
AHCTF1	-0.300391	0.00151525	-3.26885	0.00889034
ZBED4	-0.250632	0.00151632	-3.26862	0.00889185
SAAL1	-0.230521	0.00152166	-3.26751	0.00894213
CCDC146	0.453998	0.0015278	3.26624	0.00898347
MANBAL	0.224986	0.00152858	3.26608	0.00898933
CD36	0.453196	0.00153515	3.26472	0.00903056
MYLIP	0.343222	0.00153973	3.26378	0.00904962
C11orf95	-0.306296	0.00155397	-3.26087	0.00911723
C4orf3	0.232836	0.00155949	3.25975	0.00915072
MPC2	-0.359416	0.00156056	-3.25953	0.00915072
SLC41A3	-0.174854	0.00156555	-3.25852	0.00916081
UBASH3B	0.292454	0.00157291	3.25703	0.0091709
XPO1	0.354041	0.00158775	3.25406	0.0092645
MGMT	-0.308367	0.0015998	-3.25166	0.00931633
CCDC167	-0.406665	0.00160351	-3.25093	0.00931633
MYH10	-0.36265	0.00160437	-3.25076	0.00931633
DDX28	-0.179476	0.00161142	-3.24937	0.00933939
CES1	0.917282	0.00161491	3.24868	0.00934051
AFF1	0.357672	0.00161746	3.24818	0.00934714
ZNF646	0.273128	0.0016175	3.24817	0.00934714
NPM1	-0.333983	0.00162719	-3.24628	0.00941815
PYCRL	-0.331253	0.00163613	-3.24454	0.00943667
GIMAP1	0.220245	0.00163938	3.24391	0.00944415
ITM2C	-0.732858	0.00164004	-3.24378	0.00944415
AOC3	-0.50347	0.00164118	-3.24356	0.00944415
LRRC42	-0.231776	0.00164527	-3.24277	0.00945824
SNRPF	-0.271667	0.00165479	-3.24094	0.00948734
SH2D1B	0.559966	0.00165728	3.24046	0.00948734
PEBP1	-0.302741	0.00165818	-3.24029	0.00948734
ABHD16A	0.299756	0.00166442	3.23909	0.00951002
NANS	0.2407	0.00166817	3.23838	0.00952064
SH3GLB1	0.275975	0.00166937	3.23815	0.00952064
SCARF2	-0.421708	0.00167802	-3.23651	0.00954323
RNF185	0.232264	0.0016848	3.23523	0.00956673
DNAJA1	0.415167	0.0016849	3.23521	0.00956673
LMNB1	0.372387	0.00168966	3.23431	0.00957628
IFITM2	0.573818	0.00169654	3.23302	0.00960308
C3AR1	0.659667	0.00172071	3.22851	0.0096875
DDX52	0.16599	0.00172161	3.22834	0.0096875
ECI1	-0.25233	0.00172181	-3.22831	0.0096875
EIF4G3	0.258431	0.00172548	3.22763	0.00969692
NUDT9	0.207806	0.00173148	3.22653	0.00971063
RRM1	-0.307225	0.00174707	-3.22367	0.00978439
ADSL	-0.18475	0.00175099	-3.22295	0.00978514
RPL9	-0.869569	0.00175631	-3.22199	0.00979874
MMS22L	-0.358213	0.00175972	-3.22137	0.00981232
IRAK2	0.454656	0.00176479	3.22045	0.0098216
SDF2	0.175829	0.001773	3.21897	0.00986147
ING5	-0.182853	0.00177336	-3.2189	0.00986147
STK24	0.199249	0.00178131	3.21747	0.00987922
PROSER1	0.191941	0.0017831	3.21715	0.00987989
MEFV	0.355643	0.00180386	3.21346	0.00997429
PTDSS1	-0.187846	0.00180904	-3.21254	0.0099834
TNNT1	1.11429	0.00181398	3.21167	0.00999249
IWS1	0.153228	0.00182538	3.20967	0.0100313
GRN	0.529314	0.00183967	3.20717	0.0100871
TMEM79	0.254932	0.00185497	3.20452	0.0101725
DAPK1	-0.324357	0.00187217	-3.20157	0.0102242
PARK7	-0.218067	0.0018723	-3.20155	0.0102242
TROAP	-0.57067	0.00187797	-3.20058	0.0102669
CDCA4	-0.217288	0.00190812	-3.19547	0.0103434
HLA-E	0.35897	0.00191228	3.19477	0.0103564
TMEM106C	-0.294189	0.0019247	-3.19269	0.010382
ELF1	0.366879	0.00195518	3.18765	0.0105089
CSRNP2	0.200217	0.0019977	3.18073	0.0107073
LTB4R	0.340747	0.00202886	3.17575	0.0108248
KRT1	-1.48644	0.00202974	-3.17561	0.0108248
TPT1	-0.769296	0.00202995	-3.17558	0.0108248
GLCCI1	-0.456851	0.00203115	-3.17539	0.0108248
CCNA2	-0.530188	0.00203295	-3.17511	0.0108248
TEX2	-0.295497	0.0020343	-3.17489	0.0108248
TAF4	-0.252564	0.00205678	-3.17135	0.0109295
SPAG1	-0.349345	0.00205834	-3.17111	0.0109295
CPNE2	-0.368975	0.00206841	-3.16953	0.0109544
COX7A2L	-0.315994	0.00207305	-3.16881	0.0109791
CBX5	-0.231053	0.00207357	-3.16873	0.0109791
TLR5	0.485909	0.00208639	3.16674	0.0109996
TMUB2	0.251082	0.00208657	3.16671	0.0109996
ZNF622	0.209854	0.00209936	3.16474	0.0110328
RAD1	-0.280413	0.00211013	-3.16309	0.0110533
TFAP4	-0.245628	0.00211579	-3.16222	0.0110947
ZSWIM7	-0.202248	0.00212041	-3.16152	0.0111028
CHKA	-0.237158	0.00212479	-3.16085	0.0111233
WRN	-0.363041	0.00213185	-3.15978	0.0111313
YJEFN3	0.500556	0.00214838	3.15728	0.0111766
TPGS2	-0.663644	0.00215817	-3.15581	0.0111887
ZDHHC9	0.216014	0.00217411	3.15343	0.0112464
SSR3	-0.307636	0.00217994	-3.15257	0.0112584
DGKG	-0.265987	0.00218365	-3.15202	0.0112704
C17orf62	0.295696	0.00219447	3.15042	0.0113113
CEP164	0.22381	0.00220852	3.14835	0.0113522
MYPOP	0.269124	0.00221233	3.14779	0.01136
B4GALT4	0.3034	0.00221523	3.14737	0.011376
MCU	-0.295164	0.00222149	-3.14645	0.0113868
SERTAD2	-0.259113	0.00222351	-3.14616	0.0113868
AP3S2	-0.230368	0.00222667	-3.1457	0.0113868
MRPS6	-0.200488	0.00223168	-3.14497	0.0114028
NUSAP1	-0.44355	0.00228231	-3.13769	0.0116283
DEF8	-0.272085	0.00228616	-3.13715	0.0116358
RRAGC	0.234443	0.00229552	3.13582	0.0116747
CD52	-0.513559	0.0022987	-3.13537	0.0116747
CHST12	0.29971	0.00230325	3.13473	0.0116747
SLC6A12	0.514844	0.00230672	3.13424	0.0116863
HIST1H3H	0.753555	0.00230946	3.13385	0.0116937
RPS19	-0.311539	0.00232025	-3.13234	0.0117379
KLRG1	0.534202	0.00234746	3.12855	0.0118475
BZW2	-0.21143	0.00235736	-3.12718	0.011849
ARHGEF40	-0.412024	0.00235876	-3.12698	0.011849
ZMYND8	0.207033	0.00236071	3.12672	0.011849
HID1	-0.527427	0.00237351	-3.12496	0.0118505
RPL23	-0.858494	0.00237375	-3.12492	0.0118505
KAT2A	0.262739	0.00237451	3.12482	0.0118505
ZFYVE1	0.269723	0.00237647	3.12455	0.0118618
PPP2R2B	0.428946	0.00238449	3.12345	0.0118682
VCPKMT	-0.479186	0.0023874	-3.12306	0.0118682
RPL39	-0.875103	0.00239422	-3.12213	0.0118957
USF1	0.251755	0.00241567	3.11922	0.0119515
CDC45	-0.54257	0.00242734	-3.11765	0.011983
COQ2	-0.269905	0.00245299	-3.11422	0.012071
KDM2A	0.229962	0.00247393	3.11145	0.0121266
YBX1	-0.524135	0.00247596	-3.11118	0.0121377
C8orf33	-0.151419	0.00248473	-3.11003	0.0121568
TICAM1	0.304818	0.00251675	3.10584	0.0122646
IL10RA	0.219193	0.00252464	3.10482	0.0122864
CLC	-1.05337	0.0025272	-3.10449	0.0122864
COPS3	-0.391598	0.00253935	-3.10292	0.0123283
GPR137B	0.332978	0.00254071	3.10274	0.0123283
CACNA2D2	0.386651	0.0025451	3.10218	0.012342
TEP1	0.243908	0.00254875	3.10171	0.012342
FAM136A	-0.260835	0.00256132	-3.1001	0.0123849
KIAA0753	-0.237277	0.00256481	-3.09966	0.0123997
RPL7	-0.849465	0.00257038	-3.09895	0.0124026
EI24	-0.175512	0.00257216	-3.09872	0.0124026
FAM120AOS	0.181664	0.00257318	3.09859	0.0124026
ZNF785	-0.211414	0.0025767	-3.09814	0.0124026
EIF4E3	0.28916	0.00258978	3.09648	0.0124373
SLC18A2	-0.441376	0.00259285	-3.09609	0.0124401
NETO2	-0.305557	0.00260164	-3.09499	0.0124667
IER2	0.32462	0.0026154	3.09326	0.0125119
ELP6	-0.192798	0.00261551	-3.09324	0.0125119
C7orf55-LUC7L2	-0.157133	0.00261916	-3.09279	0.0125145
CXCR1	0.593029	0.00263432	3.09089	0.0125848
KIF22	-0.268796	0.00265069	-3.08886	0.012643
BRAT1	-0.247538	0.00265551	-3.08827	0.0126481
MAD2L1	-0.584266	0.00265734	-3.08804	0.0126481
NMRK1	0.353319	0.00265968	3.08775	0.0126625
GTF3C1	0.234198	0.00266401	3.08722	0.0126809
MARCO	0.723893	0.00266641	3.08692	0.0126834
SPAG7	-0.239702	0.00268877	-3.08418	0.0127808
PEF1	0.223332	0.00269813	3.08304	0.0127945
PLEK2	-1.1704	0.0026995	-3.08287	0.0127945
DOCK8	0.245599	0.00270181	3.08259	0.0127945
FECH	-1.11573	0.00270354	-3.08238	0.0127945
CLCC1	-0.262154	0.0027179	-3.08064	0.012819
ATOX1	0.243341	0.00271912	3.08049	0.012819
HAUS4	0.324421	0.00272528	3.07975	0.012834
KBTBD6	-0.473594	0.00272966	-3.07922	0.012834
ZNF706	-0.174831	0.00273013	-3.07917	0.012834
NUDT1	-0.32705	0.00274292	-3.07763	0.0128937
SCCPDH	0.309391	0.0027447	3.07742	0.0128937
ATP2B4	0.271624	0.00274719	3.07712	0.0129039
CHTF18	-0.283358	0.00277137	-3.07423	0.0129963
PCNA	-0.296543	0.00277693	-3.07357	0.0130221
OSGEP	-0.175226	0.00281053	-3.06961	0.0131456
IST1	0.188813	0.00282081	3.06841	0.0131986
ZNF276	0.182154	0.00284154	3.066	0.0132574
SESN3	-0.787177	0.00284271	-3.06586	0.0132574
MSH3	-0.235257	0.00285	-3.06502	0.0132829
LPP	0.260075	0.00286177	3.06366	0.0133124
CRISP3	-1.22155	0.00286281	-3.06354	0.0133124
B4GALT5	0.391405	0.00286359	3.06345	0.0133124
PSEN1	0.198058	0.00286576	3.0632	0.0133124
BRD8	-0.13272	0.00286608	-3.06316	0.0133124
CD14	0.553083	0.00287241	3.06243	0.0133164
TIFA	0.360151	0.00287274	3.0624	0.0133164
NCAPD3	-0.251116	0.0028757	-3.06206	0.0133223
CD2	0.303379	0.00288842	3.0606	0.013365
MCL1	0.275749	0.00289138	3.06026	0.013365
WDR91	-0.207881	0.00289674	-3.05965	0.0133747
NFIA	-0.383465	0.00290798	-3.05837	0.0133883
SLC6A8	-1.09352	0.00291421	-3.05766	0.0134057
SPTSSA	-0.322378	0.00293389	-3.05544	0.0134655
TK1	-0.568215	0.00293655	-3.05514	0.0134829
UCP3	0.21658	0.00296382	3.05208	0.0135811
SCYL3	0.182393	0.00297059	3.05133	0.0136022
YIPF1	0.294737	0.00297942	3.05035	0.0136348
ZNF691	0.174693	0.00298301	3.04995	0.0136519
EIF4A1	-0.303348	0.00299357	-3.04878	0.0137075
IL1R1	-0.515551	0.00300606	-3.0474	0.0137361
MOB1A	0.214946	0.00300977	3.04699	0.0137493
TSR2	0.163628	0.00302696	3.04511	0.0138008
DTD2	-0.339716	0.00303086	-3.04468	0.0138101
ECHDC1	-0.397383	0.00304161	-3.04351	0.0138517
SBF2	0.301486	0.00304569	3.04306	0.0138517
LRRC37A3	0.425912	0.00305182	3.0424	0.0138634
SULF2	-0.424989	0.00305715	-3.04182	0.0138634
NLRP7	0.484974	0.00305807	3.04172	0.0138634
ZNF230	0.339381	0.00305859	3.04166	0.0138634
DTYMK	-0.255609	0.00305917	-3.0416	0.0138634
ANKRD6	-0.248083	0.00306652	-3.04081	0.0138993
IFT52	-0.302678	0.00306943	-3.04049	0.0139008
CIITA	-0.294728	0.00307505	-3.03989	0.013929
RAD18	-0.237392	0.00308591	-3.03872	0.0139648
GZMH	0.612457	0.00310225	3.03696	0.0140271
STRADB	-1.13005	0.00310804	-3.03635	0.0140376
GALNT3	0.484781	0.00310958	3.03618	0.0140376
AEN	0.225775	0.00313518	3.03346	0.0141073
ACSL1	0.504098	0.00315541	3.03132	0.0141645
HIRA	0.194957	0.00315981	3.03086	0.0141645
CBS	-0.683858	0.00316068	-3.03077	0.0141645
MTL5	-0.34225	0.00316316	-3.03051	0.0141734
RNF141	-0.333717	0.00316941	-3.02985	0.0141823
CA1	-1.67989	0.00317543	-3.02922	0.0141875
C11orf31	-0.263275	0.00317765	-3.02899	0.0141963
CCDC71	0.209443	0.00318571	3.02815	0.0142154
AP1G1	0.16116	0.00318652	3.02806	0.0142154
MICAL3	-0.328247	0.00318732	-3.02798	0.0142154
MVP	0.338812	0.00320246	3.0264	0.0142443
RPS25	-0.509447	0.00320406	-3.02624	0.0142443
TMEM18	-0.238925	0.00323228	-3.02332	0.0143621
RFC5	-0.203529	0.00324403	-3.02211	0.0143782
BTBD11	-0.335901	0.00324909	-3.02159	0.0143782
KCTD21	0.262686	0.00325076	3.02142	0.0143782
HOMEZ	0.140266	0.00325103	3.02139	0.0143782
OLR1	-1.30766	0.00325868	-3.02061	0.0143944
KANK2	-0.975086	0.00328456	-3.01798	0.0145164
VSIG4	-0.953336	0.00328794	-3.01763	0.0145164
TBC1D2	0.332131	0.00330213	3.0162	0.0145682
RBBP5	0.167912	0.00330288	3.01612	0.0145682
DBN1	0.482841	0.00330599	3.01581	0.0145682
FAM8A1	0.485373	0.00331991	3.01441	0.0146198
FAM213B	-0.240552	0.00332198	-3.0142	0.0146198
MAN2B2	0.178773	0.00332245	3.01415	0.0146198
ITFG1	0.178939	0.00332594	3.0138	0.0146208
SAPCD2	-0.54895	0.00334278	-3.01212	0.014685
TMEM70	-0.225794	0.00337425	-3.00899	0.0147733
MKLN1	0.217461	0.00337654	3.00876	0.0147733
CARHSP1	-0.294652	0.00337927	-3.00849	0.0147733
ANKRD16	-0.262257	0.00339042	-3.00739	0.0148085
CHIT1	-1.05095	0.00339378	-3.00706	0.0148085
CENPO	-0.252128	0.00340288	-3.00617	0.0148279
FMO5	-0.267628	0.00341369	-3.00511	0.0148637
CTSD	0.516866	0.00341641	3.00484	0.0148637
RPS7	-0.826309	0.00341781	-3.0047	0.0148637
LFNG	-0.212861	0.00342934	-3.00358	0.0148699
RNASE3	-1.04247	0.00342938	-3.00357	0.0148699
RPL35A	-0.540267	0.00343006	-3.00351	0.0148699
CDCA5	-0.523415	0.00344982	-3.00159	0.014926
ANKHD1	-0.201835	0.00345645	-3.00095	0.0149563
NAP1L1	-0.28936	0.00347286	-2.99936	0.0150233
FAM222B	0.258075	0.00348509	2.99818	0.015035
FCN1	0.395137	0.00349112	2.99761	0.015035
BTF3	-0.468276	0.00349712	-2.99703	0.015035
NR1H3	0.258383	0.00350309	2.99646	0.015035
MAP2K7	-0.344033	0.00350333	-2.99644	0.015035
OPRL1	0.44233	0.00350555	2.99623	0.015035
USP39	0.134435	0.0035081	2.99598	0.0150357
ID3	-0.349167	0.00351523	-2.9953	0.0150621
KIAA1715	-0.33615	0.00352616	-2.99426	0.0150701
SLC25A20	0.173795	0.00353093	2.99381	0.0150715
DNPH1	-0.263031	0.00353296	-2.99362	0.0150715
GINM1	-0.17007	0.00354742	-2.99225	0.015105
MZT2A	-0.375283	0.00357568	-2.98959	0.0151823
GLE1	0.144739	0.00358609	2.98861	0.0152084
CANX	-0.227454	0.00361245	-2.98616	0.0153147
UBFD1	0.209522	0.00361823	2.98562	0.0153188
MRPL54	-0.263974	0.00362748	-2.98476	0.0153558
ZNF766	0.201518	0.00363702	2.98388	0.015364
RNF103	-0.301722	0.00363725	-2.98386	0.015364
C14orf93	0.243972	0.00365036	2.98265	0.0153972
GCAT	-0.875156	0.00368494	-2.97948	0.0155138
SLC25A16	-0.213579	0.00370457	-2.9777	0.0155725
CYB561A3	-0.194224	0.00370482	-2.97767	0.0155725
NDUFB6	-0.216793	0.0037191	-2.97638	0.0156127
GMCL1	-0.349826	0.00373898	-2.97459	0.0156673
TPST1	-0.632403	0.00374298	-2.97423	0.0156676
CERCAM	0.570672	0.00375175	2.97344	0.0156934
VPS39	0.197633	0.00375262	2.97336	0.0156934
RPL11	-0.634052	0.00376485	-2.97227	0.015712
MARVELD1	-0.351698	0.00376724	-2.97205	0.015712
EIF3K	-0.250888	0.00377809	-2.97108	0.0157163
ZDHHC5	0.200126	0.00378049	2.97087	0.0157163
RGS3	0.31139	0.00378117	2.97081	0.0157163
ZFP36	0.293263	0.0037888	2.97013	0.0157201
PTRH2	-0.311641	0.00379919	-2.96921	0.0157348
FAM78A	0.15406	0.00380212	2.96895	0.0157494
TCFL5	-0.315145	0.0038316	-2.96635	0.015879
USB1	0.304899	0.00383345	2.96618	0.015879
GIMAP5	0.240399	0.00383927	2.96567	0.0159042
RRNAD1	0.179757	0.00384432	2.96523	0.0159151
DLGAP4	0.234895	0.00384747	2.96495	0.0159188
CCDC106	-0.334772	0.00387014	-2.96297	0.0159798
CRIP1	-0.30079	0.00387076	-2.96292	0.0159798
HGSNAT	-0.219494	0.00390444	-2.95999	0.0160942
PEX10	-0.184027	0.00392062	-2.9586	0.0161584
C19orf52	0.134272	0.00392359	2.95834	0.0161619
PAXIP1	-0.232465	0.00393071	-2.95773	0.016194
EAF2	-0.743776	0.00393385	-2.95746	0.0161975
USE1	-0.252681	0.00395464	-2.95568	0.0162793
NPC1	0.196495	0.00396954	2.95441	0.0162963
ARRDC4	-0.52481	0.00397734	-2.95374	0.0162963
DYRK4	-0.267716	0.00397945	-2.95356	0.0162963
NFKBIE	0.246894	0.00397967	2.95354	0.0162963
RCC1	-0.216909	0.00398017	-2.9535	0.0162963
RALGPS2	-0.449368	0.00398174	-2.95337	0.0162963
MAP3K14	-0.220694	0.00400634	-2.95129	0.016356
MVB12A	0.273796	0.00400779	2.95116	0.016356
TAF8	0.162048	0.00400953	2.95102	0.016356
TLDC1	0.202762	0.0040167	2.95041	0.0163663
NELL2	-0.463354	0.00401869	-2.95024	0.0163663
YWHAZ	0.149342	0.00403872	2.94856	0.0164332
TMEM243	-0.300443	0.00404835	-2.94776	0.0164436
CARS	0.229105	0.0040711	2.94586	0.0165104
ATP6V1H	0.191177	0.00407684	2.94538	0.0165242
MRC2	-0.983647	0.004082	-2.94495	0.0165309
RPL24	-0.441451	0.00410147	-2.94334	0.0165898
MARCKS	0.424446	0.00410177	2.94332	0.0165898
EVA1C	0.305796	0.004102	2.9433	0.0165898
COL8A2	0.435217	0.00413223	2.94081	0.0166906
RNF19B	0.400853	0.00413463	2.94061	0.0166906
PRSS33	-1.48765	0.00413578	-2.94052	0.0166906
BRAP	0.149594	0.00414058	2.94012	0.0167008
CHSY1	0.327921	0.00416347	2.93825	0.016774
TTL	-0.213509	0.00417176	-2.93758	0.0167945
PGLYRP1	-0.887806	0.0041745	-2.93735	0.0167976
TNS3	0.325269	0.00418108	2.93682	0.0168146
ARG1	-0.983311	0.00422206	-2.93351	0.0169814
ZNF611	0.197527	0.00422399	2.93335	0.0169814
SLA2	0.36275	0.00423454	2.93251	0.0169912
STAB1	0.38835	0.00424461	2.9317	0.0170034
CKS1B	-0.434617	0.00424511	-2.93166	0.0170034
TRAPPC6A	-0.3008	0.00424699	-2.93151	0.0170034
KDM5A	0.195969	0.00425989	2.93048	0.017069
AURKA	-0.404978	0.0042732	-2.92942	0.017099
SMCHD1	0.448929	0.00427365	2.92938	0.017099
CD79B	-0.446209	0.00430925	-2.92656	0.0172304
NEDD4L	-0.675648	0.00431873	-2.92581	0.0172609
MXD4	-0.398023	0.00432447	-2.92536	0.0172629
SHMT2	-0.2829	0.00432856	-2.92504	0.0172629
PDZD8	-0.344167	0.00435224	-2.92318	0.0173384
SIRT5	0.201273	0.00435959	2.92261	0.0173584
PPP2R2A	0.121044	0.00436744	2.92199	0.0173783
CAMSAP1	-0.192077	0.00437906	-2.92109	0.017419
ANKS1A	0.201718	0.0044323	2.91697	0.0176049
TSC22D1	0.440947	0.00443978	2.9164	0.0176315
ARF6	0.16404	0.00444313	2.91614	0.017634
EAF1	0.20702	0.00445039	2.91558	0.0176433
STAMBP	0.113958	0.00446519	2.91445	0.017663
DAPK2	-0.429698	0.00449523	-2.91216	0.0177482
PPP3CA	-0.24639	0.00452127	-2.91019	0.017839
UBC	0.319553	0.00452313	2.91005	0.017839
ARHGAP17	0.232399	0.00453239	2.90935	0.0178791
KIFAP3	0.226922	0.00453835	2.9089	0.0179055
SFXN2	-0.270181	0.00454382	-2.90849	0.0179181
EMILIN2	0.350117	0.00454927	2.90808	0.0179238
GRB10	-0.530118	0.00456855	-2.90663	0.0179672
NPM3	-0.268012	0.00457558	-2.90611	0.0179728
CENPBD1	-0.211246	0.00458184	-2.90564	0.0179853
RSL1D1	-0.191588	0.00461028	-2.90353	0.01808
SLC25A40	-0.405261	0.0046235	-2.90255	0.0181267
DPCD	-0.632853	0.00463258	-2.90188	0.0181424
ARPC1A	0.174311	0.00464609	2.90088	0.0181856
SLC4A1	-1.28167	0.00466188	-2.89972	0.0182204
TNFAIP3	0.352105	0.00466692	2.89935	0.0182204
STARD8	0.241375	0.00468533	2.898	0.0182361
TSPO	-0.376533	0.00469542	-2.89726	0.0182552
FGD3	0.334385	0.00474143	2.89392	0.0184413
TMEM261	-0.337293	0.00474793	-2.89345	0.0184466
CLN6	-0.29502	0.00475696	-2.8928	0.0184606
BLK	-0.572079	0.00475726	-2.89278	0.0184606
TSPAN5	-0.925531	0.00476618	-2.89214	0.0184964
PFKFB3	0.428415	0.00478572	2.89073	0.0185662
EXT1	0.315812	0.00479549	2.89003	0.0185816
SESTD1	0.345457	0.00480558	2.88931	0.0186072
BRD2	0.162844	0.00483557	2.88718	0.0187344
RGS9	0.500688	0.00484249	2.88669	0.0187463
FBXO33	-0.193606	0.0048513	-2.88606	0.0187582
TMED3	-0.226953	0.00486044	-2.88541	0.0187599
AMPD3	-0.341563	0.00488064	-2.88399	0.0188461
UPP1	0.303145	0.00491304	2.88172	0.0189574
FBXO4	-0.423558	0.0049131	-2.88171	0.0189574
CECR5	-0.165456	0.0049242	-2.88094	0.0189927
KIAA0922	0.201646	0.00492947	2.88057	0.0189949
HLA-F	0.258468	0.0049432	2.87961	0.0189949
ARHGAP11A	-0.403805	0.00494461	-2.87951	0.0189949
RBMS1	0.17951	0.00495046	2.87911	0.0189949
IFRD2	-0.286984	0.00495425	-2.87884	0.0189949
PRDX2	-0.727582	0.00495647	-2.87869	0.0189949
PPFIBP2	0.311852	0.00496691	2.87796	0.0189949
MSI2	-0.278569	0.00496822	-2.87787	0.0189949
NUDT4	-0.636526	0.0049777	-2.87722	0.0190166
NEU1	0.277744	0.00498294	2.87686	0.0190215
RPLP2	-0.338571	0.00499509	-2.87602	0.0190397
SLC17A9	-0.39075	0.00500659	-2.87523	0.0190628
CENPU	-0.506068	0.00501029	-2.87497	0.0190628
SMAD7	0.273312	0.00504704	2.87245	0.019158
CYTIP	0.172009	0.00505519	2.8719	0.0191628
CPM	-0.327131	0.00507139	-2.8708	0.0192043
TPCN1	-0.255763	0.00507874	-2.8703	0.0192124
PLEKHO2	0.351503	0.00509811	2.86898	0.0192798
RPL38	-0.309919	0.00509841	-2.86896	0.0192798
CAST	0.191085	0.00510091	2.8688	0.0192798
MAST4	-0.297763	0.0051102	-2.86817	0.0193078
EPHB4	-0.598131	0.00512135	-2.86742	0.0193238
ZMAT5	0.300251	0.00512344	2.86727	0.0193238
C20orf194	-0.258526	0.00513977	-2.86618	0.019365
UBE3B	0.154087	0.00514756	2.86565	0.0193729
TP53BP1	0.169574	0.00517263	2.86398	0.0194539
KLHDC8A	-0.831879	0.00519011	-2.86281	0.0194784
VPS45	0.152399	0.00521069	2.86145	0.0195416
SYS1	0.130506	0.00521431	2.86121	0.0195416
RFT1	0.175037	0.00522017	2.86082	0.0195416
ZNF747	-0.172853	0.00524449	-2.85921	0.0195936
LSS	0.210322	0.00524746	2.85902	0.0195936
SAP30L	0.158204	0.00525545	2.85849	0.019608
DYM	-0.122862	0.00525933	-2.85824	0.0196091
EIF4EBP1	-0.301156	0.00526679	-2.85775	0.0196102
SLC2A4RG	-0.254185	0.00528421	-2.8566	0.0196675
NMT1	0.183066	0.00529829	2.85568	0.0196917
MTFMT	-0.153038	0.00531347	-2.85469	0.0197389
TESK1	0.232501	0.00532827	2.85373	0.0197762
DECR1	0.155394	0.00538051	2.85035	0.0199296
EIF3E	-0.461205	0.00538594	-2.85	0.0199296
IL1RAP	-0.446523	0.00541354	-2.84823	0.020007
REV1	-0.271148	0.00541732	-2.84799	0.020007
FEN1	-0.368041	0.00543142	-2.84709	0.0200374
ITGA1	0.402161	0.00544561	2.84619	0.0200646
LRSAM1	0.239171	0.00545373	2.84567	0.0200826
BCL7A	-0.380645	0.00545498	-2.84559	0.0200826
TOM1	0.403662	0.00547449	2.84435	0.0201424
NCKAP1L	0.248124	0.00548056	2.84397	0.0201563
GFOD2	-0.386617	0.00549101	-2.84331	0.0201636
TBL1X	-0.296278	0.00551579	-2.84174	0.0202495
MRPL49	0.133931	0.00552636	2.84108	0.0202731
CYB5D2	-0.241919	0.00555015	-2.83959	0.0203064
RGCC	-0.577334	0.00555806	-2.83909	0.0203234
FAM179A	0.374324	0.00557663	2.83793	0.0203567
CROT	0.294624	0.00559205	2.83698	0.0203737
SLAMF6	0.232252	0.00561269	2.8357	0.0204212
CAMP	-0.990432	0.00561623	-2.83548	0.0204212
NEK9	0.139043	0.00561993	2.83525	0.0204212
WDR86	0.350527	0.00564634	2.83362	0.0204901
ERF	-0.293083	0.00566405	-2.83253	0.0205173
SNCA	-1.19174	0.00566536	-2.83245	0.0205173
SLC26A8	0.607098	0.00568892	2.831	0.0205611
B4GALT2	-0.394899	0.00568935	-2.83098	0.0205611
NMUR1	0.452609	0.00569315	2.83075	0.0205611
PANX1	0.250655	0.00570787	2.82985	0.0205973
NBR1	0.178785	0.00572175	2.829	0.0206302
TNFRSF17	-0.795936	0.00572805	-2.82862	0.0206307
C21orf2	-0.265418	0.00577785	-2.8256	0.0207605
ZSCAN30	0.294471	0.00578839	2.82497	0.0207965
UBE2L3	0.173448	0.00580037	2.82425	0.0208292
SOCS5	-0.423163	0.00582129	-2.82299	0.0208493
GLRX3	-0.22774	0.00582314	-2.82288	0.0208493
HPSE	0.346334	0.00589712	2.81848	0.0210464
ADCY4	0.366473	0.0059081	2.81783	0.0210692
FADS2	0.630344	0.00592052	2.8171	0.0211113
AVIL	-0.343199	0.00593588	-2.81619	0.0211598
KEL	-0.871139	0.00595147	-2.81528	0.021173
UBE2G1	-0.166183	0.0059555	-2.81504	0.021173
BLZF1	0.380352	0.00597728	2.81376	0.0212342
QPCTL	-0.359912	0.00599126	-2.81295	0.0212504
TTC19	-0.224259	0.00601718	-2.81144	0.0213147
AKT1	-0.201874	0.00603386	-2.81047	0.0213532
TMEM223	-0.172123	0.0060786	-2.80789	0.0214655
GTSE1	-0.484617	0.00609096	-2.80718	0.0215103
HYAL3	-0.569116	0.00609997	-2.80666	0.0215231
NCALD	0.31809	0.00611303	2.80591	0.021555
PHAX	-0.205724	0.0061246	-2.80525	0.0215675
RMND5A	-0.360275	0.00612597	-2.80517	0.0215675
KLHDC2	-0.297206	0.00612731	-2.80509	0.0215675
TPST2	0.271787	0.00613144	2.80486	0.0215675
BBC3	-0.309927	0.00615233	-2.80367	0.0216408
LCN2	-1.13619	0.00618643	-2.80173	0.0217332
TUBGCP5	-0.240523	0.00619197	-2.80142	0.0217362
FCRL2	-0.517821	0.00621279	-2.80024	0.0217774
SPPL2A	0.240485	0.00623536	2.79897	0.021825
ASRGL1	-0.274536	0.00624138	-2.79863	0.0218406
SPCS1	-0.195405	0.00625512	-2.79786	0.0218785
TNIP2	0.15294	0.00626331	2.7974	0.0219005
VPS25	-0.182102	0.0062807	-2.79643	0.0219153
FAM104B	-0.442335	0.00628635	-2.79611	0.0219153
RPL22L1	-0.690092	0.00629522	-2.79562	0.0219153
PECR	-0.232596	0.0062964	-2.79555	0.0219153
PTK2	0.328012	0.00630928	2.79483	0.0219527
ACER3	0.222977	0.00631202	2.79468	0.0219527
SNRPD2	-0.384441	0.00633755	-2.79326	0.0219992
IL2RB	0.352759	0.00633974	2.79314	0.0219992
SF3B5	-0.211137	0.00634249	-2.79299	0.0219992
YEATS4	-0.400472	0.00637113	-2.79141	0.0220929
CCDC57	-0.198662	0.0063714	-2.79139	0.0220929
LGALS3	-0.733584	0.00637973	-2.79093	0.0220929
KAZN	-0.685134	0.00640101	-2.78976	0.0221335
LRRC58	-0.248265	0.00645325	-2.78691	0.0222572
TGFBR3	0.419428	0.00646036	2.78652	0.0222572
LMO4	0.118637	0.00646047	2.78651	0.0222572
TSPAN2	-0.463063	0.00646228	-2.78641	0.0222572
CDPF1	-0.1732	0.00646238	-2.78641	0.0222572
SLC35B4	-0.207374	0.00646956	-2.78602	0.0222724
SPATA5L1	0.199573	0.00648431	2.78522	0.0223065
SNTB1	0.21146	0.00649105	2.78485	0.0223122
HJURP	-0.503669	0.00652143	-2.78321	0.0223807
FAR2	-0.347147	0.00654115	-2.78215	0.022399
BNIP3L	-0.832024	0.00657246	-2.78046	0.0224705
BEND7	-0.572167	0.00659037	-2.77951	0.022498
HBD	-1.34137	0.0066004	-2.77897	0.0225193
SNX29	-0.283104	0.00662081	-2.77788	0.0225567
OLFM4	-1.36497	0.00663447	-2.77715	0.0225567
MT-CO3	-0.605373	0.00663853	-2.77694	0.0225567
CACNA2D4	-0.296447	0.00663951	-2.77689	0.0225567
FGR	0.238184	0.00664563	2.77656	0.0225567
TMEM168	-0.332279	0.00670491	-2.77343	0.0227307
NDUFA2	-0.27657	0.00672703	-2.77227	0.0227923
GPR162	-0.416988	0.00673743	-2.77172	0.0227977
SEC61B	-0.210989	0.00677311	-2.76986	0.0228841
BCL11A	-0.264544	0.00679905	-2.76851	0.0229446
DIS3L	-0.159757	0.00680068	-2.76842	0.0229446
GM2A	0.365467	0.00682504	2.76716	0.0229863
UHRF1	-0.189932	0.00683094	-2.76685	0.0229863
TMEM219	0.276466	0.00684124	2.76632	0.0230289
DKC1	-0.158266	0.00689796	-2.7634	0.0231605
ENTHD2	-0.220972	0.00690137	-2.76323	0.0231605
MPO	-0.986371	0.00690377	-2.7631	0.0231605
MLLT4	-0.442686	0.00690579	-2.763	0.0231605
LDLRAD4	-0.214387	0.00691006	-2.76278	0.0231605
RNF44	-0.22921	0.00693588	-2.76146	0.0231894
GEN1	-0.385335	0.00693968	-2.76127	0.0231894
GAL3ST4	-0.312651	0.00697836	-2.7593	0.0233181
LRRC27	0.25278	0.0069869	2.75887	0.0233189
NDUFA4	-0.536076	0.00699304	-2.75856	0.0233189
CTU1	0.269075	0.00699559	2.75843	0.0233189
SMAD3	0.200397	0.00699687	2.75836	0.0233189
VSIG1	-0.373796	0.00699932	-2.75824	0.0233189
GLO1	-0.214797	0.00701905	-2.75724	0.0233578
TP53INP2	-0.324831	0.00704369	-2.756	0.0234214
HBB	-1.11157	0.0070593	-2.75522	0.0234579
DUSP18	0.280897	0.00706723	2.75482	0.0234579
LTF	-1.18633	0.00707145	-2.75461	0.0234579
ROGDI	-0.462957	0.00710025	-2.75317	0.0235072
SHCBP1	-0.535926	0.00710156	-2.7531	0.0235072
SUN1	-0.262895	0.00710766	-2.7528	0.0235072
RPRD2	0.211525	0.00710847	2.75275	0.0235072
CBX8	-0.204399	0.00711162	-2.7526	0.0235072
IFT122	-0.22959	0.00712226	-2.75207	0.023519
SLX4	0.214206	0.00712889	2.75174	0.023519
ILF3	-0.142895	0.00713137	-2.75161	0.023519
STRIP1	0.134862	0.00716289	2.75005	0.0236186
IQSEC2	0.316364	0.00720934	2.74775	0.0236838
MAP3K5	0.218412	0.00721004	2.74772	0.0236838
LILRB4	0.412437	0.00721481	2.74749	0.0236838
TFE3	0.310816	0.00721562	2.74745	0.0236838
ITPRIP	0.327004	0.00723556	2.74647	0.0237282
BCL2A1	0.651787	0.00725301	2.74561	0.0237665
CNOT1	0.161644	0.00729022	2.74379	0.0238413
ATAD5	-0.209137	0.00729512	-2.74355	0.0238552
TMEM14B	-0.312969	0.00737998	-2.73944	0.0240696
MRPS15	-0.200481	0.00741806	-2.73761	0.0241411
NLE1	-0.204024	0.00744361	-2.73638	0.0241896
HADH	-0.181064	0.00744769	-2.73619	0.0241896
SAMD1	-0.231265	0.00745783	-2.7357	0.0242123
BAZ2A	0.200253	0.00750528	2.73344	0.0243138
CASP2	-0.171884	0.00753762	-2.73191	0.0243863
GART	0.177658	0.00753842	2.73187	0.0243863
SLC12A2	-0.36206	0.00757729	-2.73004	0.0244875
IL1B	0.414574	0.00758027	2.7299	0.0244888
TARS2	0.198571	0.00759235	2.72933	0.0244975
AHSP	-1.28535	0.00760027	-2.72896	0.0244975
EXOSC8	-0.277978	0.00763528	-2.72732	0.0245954
TSN	-0.237243	0.00764261	-2.72698	0.0246027
IDNK	0.192445	0.00765258	2.72651	0.0246371
MRPS28	-0.47978	0.00767648	-2.7254	0.0246926
FAM46C	-0.842464	0.00769177	-2.72469	0.0247149
BMP2K	-0.503647	0.00770199	-2.72421	0.024719
ITPRIPL1	0.301415	0.00771057	2.72382	0.0247304
ACAT2	-0.228833	0.00771462	-2.72363	0.0247304
SYVN1	-0.215117	0.00773375	-2.72274	0.0247609
ADAP2	0.259407	0.00773397	2.72273	0.0247609
DAP3	-0.0993341	0.00773788	-2.72255	0.0247609
CRNKL1	0.110733	0.00775327	2.72184	0.0247921
SNRPE	-0.514369	0.00777294	-2.72094	0.0248344
KDM2B	-0.153341	0.00777828	-2.72069	0.0248344
VIPAS39	0.147137	0.007779	2.72066	0.0248344
STAT5A	0.228963	0.00779179	2.72007	0.0248504
FGL2	0.360545	0.0078075	2.71935	0.0248755
MAZ	-0.22372	0.00784042	-2.71785	0.0249573
CLPX	-0.179922	0.00784523	-2.71763	0.0249643
EPB42	-1.14307	0.00785894	-2.717	0.0249733
RPS12	-0.496845	0.00786046	-2.71693	0.0249733
HNRNPA0	-0.172996	0.00786479	-2.71674	0.0249733
ICOSLG	-0.315937	0.00791271	-2.71456	0.0250816
DCAF12	-0.867964	0.00791386	-2.71451	0.0250816
DUS2	-0.277329	0.0079179	-2.71433	0.0250816
HLA-DMB	-0.261319	0.00792072	-2.7142	0.0250816
DHRSX	0.209877	0.00796161	2.71236	0.0251748
HNMT	-0.472971	0.00797552	-2.71173	0.0252025
PHF7	-0.227933	0.00798931	-2.71111	0.0252183
ADSS	-0.282145	0.00801953	-2.70976	0.0252815
FBXO44	0.239124	0.0080363	2.70901	0.025315
CD160	0.448836	0.00812914	2.70489	0.0255444
PSMB7	-0.160706	0.00813755	-2.70452	0.025548
MED22	-0.174407	0.00814964	-2.70398	0.0255636
LLGL2	0.289554	0.0081839	2.70248	0.025665
MED24	0.222132	0.0081921	2.70212	0.0256804
MXI1	-0.878407	0.00820257	-2.70166	0.0256929
WDR76	-0.290088	0.0082313	-2.7004	0.0257361
RPS27	-0.654306	0.00823171	-2.70039	0.0257361
LITAF	0.403731	0.00823651	2.70018	0.0257361
PAFAH1B2	-0.113355	0.0082544	-2.6994	0.0257662
ROCK2	0.244859	0.00826439	2.69896	0.0257697
RAB11FIP3	0.204119	0.00828364	2.69813	0.0258244
RHBDD3	0.214637	0.00828478	2.69808	0.0258244
HACL1	-0.166289	0.00829068	-2.69782	0.0258244
CALML4	0.173859	0.00837687	2.6941	0.026037
ALDH1A1	-0.47112	0.0083913	-2.69348	0.026061
PRSS57	-0.548624	0.00842153	-2.69219	0.0261092
ADCY7	0.261046	0.00842332	2.69211	0.0261092
NDC1	-0.311577	0.00842617	-2.69199	0.0261092
EFCAB12	-0.408632	0.00843302	-2.69169	0.0261155
MAPK14	0.326721	0.00862624	2.68353	0.0267293
METTL25	-0.208779	0.00864696	-2.68266	0.0267616
SERPINA1	0.442212	0.00867662	2.68143	0.0268379
TARS	0.195475	0.00870795	2.68012	0.026914
PAOX	-0.245983	0.0087177	-2.67972	0.026914
CCDC88C	0.160222	0.00872607	2.67937	0.0269227
WDR19	-0.270778	0.00873077	-2.67918	0.0269227
CST7	0.472418	0.00876736	2.67767	0.0269869
DIRC2	-0.222593	0.0087782	-2.67722	0.0270073
ESAM	0.694166	0.00881615	2.67566	0.0271034
EGFL7	0.660776	0.00881947	2.67553	0.0271034
MZF1	-0.219924	0.00882399	-2.67534	0.0271178
KBTBD7	-0.3741	0.00883794	-2.67477	0.0271495
HIF1AN	0.119176	0.00884277	2.67457	0.0271495
TNFSF12	0.220228	0.00888445	2.67287	0.0272484
IKZF4	-0.214759	0.00895901	-2.66985	0.0274549
HMGB1	-0.386834	0.00899582	-2.66836	0.0275593
MYEOV2	-0.291297	0.00900234	-2.6681	0.0275676
TPX2	-0.52139	0.00904805	-2.66626	0.0276733
UROS	-0.237972	0.00905225	-2.6661	0.0276733
GTF2IRD2B	-0.247984	0.00905644	-2.66593	0.0276733
INCENP	-0.255904	0.00905851	-2.66584	0.0276733
FXN	-0.204094	0.00907519	-2.66518	0.0277047
RPL14	-0.234062	0.00910552	-2.66397	0.027782
LINGO3	-0.266016	0.00910754	-2.66389	0.027782
TRAF3IP2	0.229051	0.00913107	2.66295	0.0278214
TCP11L1	-0.176568	0.00913607	-2.66275	0.0278214
TMEM87A	0.163446	0.00916557	2.66158	0.0278845
NME1	-0.414301	0.00919228	-2.66053	0.0279649
EPM2AIP1	-0.312362	0.00920782	-2.65991	0.0279874
ZNF672	0.2137	0.0092307	2.65901	0.02803
AKAP8	-0.111601	0.00924318	-2.65852	0.0280409
GRAMD4	-0.184698	0.00929239	-2.65659	0.0281239
ME2	0.158682	0.00932301	2.6554	0.0281837
FOXRED1	-0.207907	0.00935479	-2.65416	0.0282666
DDB2	0.202706	0.00936742	2.65367	0.0282794
CEACAM3	0.402758	0.00937078	2.65354	0.0282794
TNS1	-1.07358	0.00938968	-2.65281	0.028316
ZNF213	0.273678	0.00943339	2.65112	0.0284014
MS4A7	-0.412099	0.00946824	-2.64978	0.0284658
CIR1	0.249271	0.00947188	2.64964	0.0284658
ITPKC	0.282688	0.00949051	2.64892	0.0284965
QSOX2	-0.217302	0.00949729	-2.64866	0.0285013
ATP5S	-0.270308	0.00950076	-2.64853	0.0285033
GBAS	-0.284462	0.00956014	-2.64626	0.0286715
MYCBP2	0.168349	0.00958735	2.64522	0.0286855
SFXN4	-0.222559	0.00958739	-2.64522	0.0286855
KANSL3	0.13157	0.00959228	2.64504	0.0286855
STMN3	-0.279703	0.00959972	-2.64475	0.0286855
TAF6L	-0.195621	0.00960156	-2.64468	0.0286855
NKIRAS2	0.177457	0.0096075	2.64446	0.0286855
CHMP1B	-0.263252	0.00961941	-2.64401	0.028693
GFI1	-0.384577	0.00974724	-2.63919	0.0290493
C18orf25	0.335228	0.00974958	2.6391	0.0290493
PTEN	0.280837	0.00975009	2.63908	0.0290493
HINT1	-0.463806	0.00975694	-2.63883	0.0290499
LSM5	-0.408099	0.00976772	-2.63842	0.0290499
CPSF6	-0.211207	0.00976898	-2.63838	0.0290499
HELZ	0.19718	0.00977198	2.63827	0.0290499
DHRS1	0.223654	0.00978624	2.63773	0.0290499
MGAT5	-0.172512	0.00978996	-2.63759	0.0290499
WEE1	-0.304138	0.00979182	-2.63753	0.0290499
TBC1D7	0.203657	0.00979386	2.63745	0.0290499
ZNF44	0.153322	0.00980045	2.6372	0.0290499
MRPL15	-0.272393	0.00980679	-2.63697	0.0290544
TOP1MT	-0.30102	0.00982299	-2.63636	0.02909
KIAA1109	0.416437	0.00983814	2.6358	0.0291276
LAMA5	-0.458293	0.00984824	-2.63543	0.0291276
GLYCTK	-0.190613	0.00985222	-2.63528	0.0291276
SIGLEC10	-0.438038	0.00985286	-2.63526	0.0291276
HSPA6	0.442743	0.00988459	2.63408	0.0291986
RCE1	0.174543	0.00989658	2.63364	0.0291986
EVL	0.213323	0.00990591	2.63329	0.029203
NLRP3	0.293108	0.00991665	2.6329	0.0292074
DHODH	-0.152657	0.00992409	-2.63262	0.0292174
MAPRE3	-0.284027	0.00994449	-2.63187	0.0292415
RPL21	-0.729224	0.0100605	-2.62763	0.0295699
BANP	-0.193227	0.0100715	-2.62723	0.0295853
ZC3H7B	0.174343	0.0100781	2.62699	0.0295853
CTNNA1	0.300477	0.010084	2.62677	0.0295853
RECQL4	-0.326801	0.0100933	-2.62644	0.0296007
LATS2	0.261149	0.0101303	2.6251	0.0296961
PSMB4	-0.157839	0.0101322	-2.62503	0.0296961
PRKCQ	0.206113	0.0101515	2.62433	0.0297293
AFG3L2	-0.170119	0.0101545	-2.62422	0.0297293
ZNF341	0.26074	0.0101601	2.62402	0.0297293
CAPN15	0.236078	0.0101666	2.62379	0.0297293
DERL3	-0.654249	0.0101719	-2.6236	0.0297361
LRMP	-0.230648	0.0102605	-2.62041	0.0299642
PTAFR	-0.360301	0.0102718	-2.62001	0.0299682
POLR2D	-0.175075	0.0102819	-2.61965	0.0299749
MSRB2	0.365243	0.0103615	2.61682	0.0301382
CHCHD2	-0.203161	0.0103837	-2.61603	0.0301784
ZNF814	-0.240604	0.0104021	-2.61538	0.030213
MBNL3	-0.764878	0.0104102	-2.6151	0.0302279
PTTG1	-0.385984	0.0104247	-2.61459	0.030254
BTG2	-0.192051	0.0104344	-2.61425	0.03027
DIAPH2	0.160393	0.0104403	2.61404	0.03027
ARRDC3	0.448742	0.0104782	2.61271	0.030362
ACOT13	0.175082	0.0104788	2.61269	0.030362
HSPH1	0.356973	0.010485	2.61247	0.030362
STXBP5	-0.281081	0.0105055	-2.61175	0.0303694
CTNNB1	0.166392	0.0105084	2.61165	0.0303694
TLR2	0.315925	0.0105304	2.61088	0.0304018
NUP37	-0.233162	0.010531	-2.61086	0.0304018
POLA1	-0.242564	0.010567	-2.6096	0.0304749
FBF1	0.257191	0.0105972	2.60856	0.0305506
WRB	-0.284759	0.0106348	-2.60725	0.0306374
PKMYT1	-0.459081	0.0106439	-2.60694	0.0306521
SPDL1	-0.34461	0.0106551	-2.60655	0.0306639
MAP3K10	0.221639	0.0106959	2.60514	0.030754
PGAP2	0.176775	0.0107007	2.60498	0.030754
ATP5O	-0.334108	0.0107382	-2.60369	0.0308495
USP28	0.227125	0.0107439	2.60349	0.0308495
AKNA	0.244508	0.0107576	2.60302	0.0308695
AZI2	0.327377	0.0107712	2.60256	0.0308867
VAMP3	0.154728	0.0107947	2.60176	0.0309065
POMP	0.185105	0.0107957	2.60172	0.0309065
DENND5B	-0.555539	0.0108068	-2.60134	0.0309065
ZBTB42	0.198346	0.0108081	2.6013	0.0309065
HAUS2	-0.190467	0.0108113	-2.60119	0.0309065
SLC2A11	-0.208436	0.0108331	-2.60045	0.0309485
DALRD3	-0.149754	0.0108442	-2.60007	0.0309518
C5orf30	-0.477971	0.0108703	-2.59918	0.030991
CEBPE	-0.67538	0.0108776	-2.59894	0.030997
COX7C	-0.589376	0.010893	-2.59841	0.0310196
ZNF16	-0.161357	0.0109017	-2.59812	0.0310284
ABCB7	-0.159406	0.0109098	-2.59785	0.0310296
DSCR3	0.138425	0.0109118	2.59778	0.0310296
DNAJC1	0.196179	0.0109355	2.59698	0.0310713
BCKDHB	-0.277012	0.0109492	-2.59652	0.0310779
RAPGEF6	-0.283501	0.0109584	-2.5962	0.0310779
WDR62	-0.3491	0.0109824	-2.5954	0.0311277
BRI3	0.300939	0.011004	2.59467	0.031183
XAB2	0.232954	0.0110131	2.59437	0.0311889
KDM4B	-0.238371	0.0110324	-2.59372	0.0312259
MIPEP	-0.227253	0.0110424	-2.59338	0.0312259
SFXN3	0.171434	0.0110464	2.59325	0.0312259
PDCD5	-0.224002	0.011146	-2.58993	0.031472
DIP2B	0.236546	0.011175	2.58897	0.0315133
SGSM2	-0.181437	0.0111913	-2.58844	0.0315276
SMARCAL1	0.205049	0.0111924	2.5884	0.0315276
ALOX15	-1.23995	0.0112057	-2.58796	0.0315282
FAM129C	-0.526694	0.0112078	-2.58789	0.0315282
PNO1	-0.172041	0.0112556	-2.58632	0.0316265
NFXL1	-0.467914	0.011282	-2.58545	0.0316436
CD164	0.389157	0.0112827	2.58543	0.0316436
MAPRE1	0.12291	0.0112895	2.5852	0.0316436
DTNB	0.220144	0.0112996	2.58487	0.0316547
CD177	1.11744	0.011314	2.5844	0.0316606
BZRAP1	0.349799	0.0113177	2.58428	0.0316606
NFIL3	0.350264	0.0113394	2.58357	0.0316693
DUSP13	0.636184	0.0113431	2.58345	0.0316693
APOPT1	-0.211183	0.0113537	-2.5831	0.0316885
AIM1L	0.331349	0.0113779	2.58231	0.0317402
KIAA1143	-0.24383	0.0114003	-2.58158	0.0317999
EPS15	0.183524	0.0114222	2.58088	0.0318352
CCNC	-0.403708	0.0114477	-2.58005	0.0318762
OXSR1	-0.162295	0.0114551	-2.57981	0.0318762
CD200R1	-0.51244	0.0114565	-2.57976	0.0318762
CCNG2	-0.406001	0.0114863	-2.5788	0.0319195
UBXN11	-0.268691	0.0114923	-2.57861	0.0319305
FUNDC2	-0.53313	0.0115139	-2.57791	0.0319443
WDR92	-0.21967	0.0115175	-2.57779	0.0319443
TAGLN2	-0.403185	0.0115206	-2.57769	0.0319443
TOMM7	-0.642598	0.0115429	-2.57698	0.0319822
ESYT2	-0.1863	0.0115489	-2.57678	0.0319822
SLC27A1	-0.270567	0.0115994	-2.57516	0.0320979
RPL41	-0.644036	0.0116239	-2.57438	0.0321651
GLI4	-0.232182	0.0116635	-2.57312	0.0322645
ADM	0.50071	0.0116927	2.57219	0.0323048
HS1BP3	0.280759	0.01171	2.57164	0.0323181
PUS3	0.154315	0.0117377	2.57076	0.0323609
CCNB1	-0.465012	0.0117885	-2.56916	0.0324735
[truncated: 8,237 more rows]

## Sheet: 1vs3
genes	betas	pvalues	t_stat	Fdr_SAB
CLEC10A	-1.59435	3.80726e-08	-6.18808	0
PID1	-2.08979	1.72998e-07	-5.81367	0
ULK2	-0.736638	2.32447e-07	-5.73984	0
KLF11	-0.947818	9.01984e-07	-5.39698	0.000846638
SLC37A2	-1.10681	9.08362e-07	-5.39518	0.000846638
BACE1	-0.542668	9.63921e-07	-5.38	0.000846638
NEURL1	-1.55483	1.36724e-06	-5.29033	0.000846638
CYP2S1	-1.51894	2.21941e-06	-5.16513	0.000846638
LIPA	-0.652951	2.44625e-06	-5.13984	0.000846638
ARHGAP22	-1.16234	3.86091e-06	-5.0206	0.0017584
KCNMB1	-0.823302	4.42009e-06	-4.98505	0.0017584
CSF1R	-1.14934	4.55597e-06	-4.97707	0.0017584
DPYSL2	-0.610421	4.80521e-06	-4.96304	0.0017584
ANKRD22	1.58723	8.0738e-06	4.82539	0.00217707
S1PR3	-0.825038	9.00691e-06	-4.79617	0.0030479
MYCL	-1.09173	9.94015e-06	-4.76977	0.00333364
ARHGEF10L	-1.1214	1.27431e-05	-4.70295	0.00481247
CPAMD8	-1.00093	1.50167e-05	-4.65856	0.00481247
MPEG1	-0.817955	1.52144e-05	-4.65502	0.00481247
TTYH3	-0.719477	1.79185e-05	-4.61058	0.0060958
LILRA1	-0.76694	2.481e-05	-4.52161	0.00734761
UPP1	0.78459	2.87667e-05	4.48088	0.00734761
SH2B3	-0.57336	2.96525e-05	-4.47251	0.00734761
CTNND1	-0.557754	2.97129e-05	-4.47195	0.00734761
EPB41L3	-0.905956	3.20793e-05	-4.45077	0.00734761
GPR84	1.40982	3.36342e-05	4.43767	0.00734761
CARD9	-0.644907	3.4368e-05	-4.43169	0.00734761
ACVR1	-0.575783	3.68615e-05	-4.41224	0.00734761
CYTH3	-0.560348	3.79585e-05	-4.40409	0.00761974
RORC	-1.03721	3.96241e-05	-4.39214	0.00761974
ZDHHC19	2.27851	4.18088e-05	4.37719	0.00761974
TTYH2	-0.824262	4.47998e-05	-4.35789	0.00857221
MAFB	-0.833591	5.20528e-05	-4.31585	0.00957911
TGFBI	-1.04197	5.32256e-05	-4.3096	0.00957911
PEA15	-0.538414	5.38808e-05	-4.30616	0.00957911
DUSP7	-0.477912	6.79713e-05	-4.2406	0.0126327
RASSF4	-0.672279	6.8852e-05	-4.23695	0.0126327
TPPP3	-1.43613	6.89901e-05	-4.23638	0.0126327
ZNF703	-1.41746	8.58743e-05	-4.1741	0.0164118
PDE8A	-0.53026	9.18014e-05	-4.15502	0.0175254
FYCO1	-0.42218	0.000113253	-4.09469	0.0228592
CMKLR1	-0.918492	0.000118847	-4.08078	0.0234035
PLXNB2	-0.757564	0.000124097	-4.06828	0.0239225
DUSP6	-0.753239	0.0001521	-4.00919	0.028955
CCDC149	-0.732156	0.000154085	-4.00541	0.028955
PCYOX1L	-0.362845	0.000159173	-3.99592	0.0291538
RIN2	-0.94673	0.000162048	-3.99069	0.0293441
BIRC5	1.10056	0.000173359	3.97095	0.0296164
PLA2G7	-1.20862	0.000177543	-3.96396	0.0296164
CEACAM21	0.515971	0.000184012	3.95345	0.0296164
ZNF689	-0.359235	0.00018859	-3.94623	0.0296164
TRIB2	-0.815737	0.000189152	-3.94535	0.0296164
CCR4	-0.856521	0.000190166	-3.94378	0.0296164
BATF	0.625216	0.000198216	3.93158	0.0296769
PRTN3	2.08543	0.000198953	3.93048	0.0296769
RTN1	-1.11416	0.000201062	-3.92738	0.0296769
SNX33	-0.599552	0.000202931	-3.92465	0.0296769
ATP10A	-0.694324	0.000211341	-3.91266	0.03086
ZNF792	-0.533257	0.000218901	-3.90228	0.03086
FAM109A	-0.615635	0.000219433	-3.90156	0.03086
PTK2	-0.714317	0.000242574	-3.87184	0.0332271
TIAM1	-0.789206	0.000251495	-3.8611	0.0339865
ACVR2A	-0.619717	0.000253484	-3.85876	0.0339865
NOV	-1.33965	0.000256515	-3.85522	0.034113
CHAF1B	0.610697	0.000258463	3.85297	0.034113
ARRB1	-0.581235	0.000264243	-3.84638	0.0344043
CD1D	-0.623111	0.000269909	-3.84005	0.0346869
LRRC8D	-0.376868	0.000284307	-3.82453	0.0355951
TROAP	1.00903	0.000289758	3.81884	0.0355951
PLXND1	-0.736919	0.000293036	-3.81548	0.0355951
PHC1	-0.640701	0.000300951	-3.80749	0.0356304
AIFM3	-0.735532	0.000313515	-3.79522	0.0357304
SH2D1B	-1.10313	0.000316543	-3.79233	0.0357304
PDK4	-1.03194	0.000316792	-3.7921	0.0357304
TNFSF8	-0.715447	0.000330304	-3.77954	0.0370377
CLIC1	0.390523	0.000332817	3.77726	0.0370377
TRNAU1AP	0.273855	0.000337845	3.77274	0.0370377
DCHS1	-0.968043	0.000342272	-3.76882	0.0370377
ALS2CL	-0.876369	0.000343477	-3.76776	0.0370377
FAM43A	-0.462963	0.000350235	-3.76188	0.0379082
STARD8	-0.532858	0.000380096	-3.73715	0.039311
UFD1L	0.309261	0.00038636	3.73219	0.039311
ASB13	-0.548676	0.000390049	-3.72931	0.039311
RNF214	-0.283874	0.000396131	-3.72462	0.039311
HMGB3	0.999302	0.000401165	3.72079	0.039311
GPRASP1	-0.811509	0.000401274	-3.7207	0.039311
WDR34	0.77652	0.000410003	3.71417	0.039311
ATAD5	0.435819	0.000410357	3.7139	0.039311
IQSEC2	-0.686729	0.000433752	-3.69703	0.040924
SLC26A1	-0.560647	0.000451398	-3.68487	0.0422472
EFNB1	-0.509942	0.000467358	-3.67425	0.0432338
BEX4	-0.487509	0.000468811	-3.6733	0.0432338
DHFR	0.745344	0.000478973	3.66674	0.0439159
HP	1.47722	0.000486827	3.66176	0.0443549
BMX	1.06577	0.000491699	3.65871	0.0443549
POC1A	0.640632	0.000504487	3.65084	0.0453257
CD300LB	-0.677293	0.000509089	-3.64805	0.0453257
NELL2	-1.08536	0.000518071	-3.64268	0.0456407
HSD3B7	0.750171	0.000531163	3.63501	0.0460995
PDSS1	0.574036	0.000535163	3.6327	0.0460995
CD300E	-0.872548	0.000600613	-3.59709	0.0506977
MYO7A	-0.954379	0.000608503	-3.59305	0.0509709
MEMO1	0.491092	0.000611041	3.59176	0.0509709
ZNF528	-0.565623	0.000621388	-3.58656	0.0511306
MAN1C1	-0.752454	0.000623813	-3.58535	0.0511306
PRKAG1	0.249099	0.00062583	3.58435	0.0511306
BAIAP3	1.19719	0.000628345	3.58311	0.0511306
CHEK1	0.680402	0.000642796	3.57605	0.0517155
SDC3	-1.02713	0.000648318	-3.5734	0.0518702
RGS12	-0.537206	0.000657948	-3.56881	0.0519528
CA5B	-0.402411	0.000670203	-3.56307	0.0526517
CDT1	0.892654	0.00067786	3.55954	0.0534062
PTPRO	-0.699909	0.000696077	-3.55128	0.0544845
FAM177A1	0.350667	0.000715295	3.54278	0.0550527
FUCA1	-0.469208	0.000720902	-3.54034	0.0550527
GINS2	0.868864	0.000723947	3.53903	0.0550527
KIF16B	-0.557947	0.000725357	-3.53842	0.0550527
CD4	-0.859914	0.000726415	-3.53796	0.0550527
FAM13A	-0.481185	0.000731524	-3.53577	0.0550527
ELANE	1.89614	0.000737245	3.53334	0.0550527
AURKB	0.849022	0.000740746	3.53186	0.0552274
GPBAR1	-0.79315	0.000746289	-3.52952	0.0553993
TSTD2	-0.621019	0.000753155	-3.52666	0.0554275
RETN	1.44885	0.000754474	3.52611	0.0554275
STRA13	0.430584	0.00077592	3.51733	0.0562642
NPM3	0.466633	0.000782686	3.51461	0.0563014
RECQL4	0.679185	0.000799906	3.50778	0.0565528
RAI1	-0.357417	0.000804117	-3.50613	0.0565528
KCTD6	-0.389255	0.000831201	-3.49572	0.0580497
FLOT1	0.634452	0.000844592	3.49069	0.0580497
COLQ	-0.695885	0.000846491	-3.48998	0.0580497
RGL4	0.888179	0.000861931	3.48429	0.0583798
VSIG1	-0.921165	0.000862329	-3.48414	0.0583798
VIPR1	-0.684255	0.000876651	-3.47895	0.0591952
ARL2BP	-0.295955	0.000909494	-3.46733	0.0615788
PIK3C2B	-0.470531	0.000932307	-3.4595	0.0622098
CTSO	-0.541601	0.000937947	-3.45759	0.0622098
S100A9	0.843185	0.000942505	3.45605	0.0622098
MAD2L2	0.406276	0.000949374	3.45375	0.0622098
S100A12	1.23906	0.00095369	3.45231	0.0622098
ZC3H12A	0.475666	0.000979196	3.44394	0.0635519
PSMA6	0.603982	0.000989644	3.44057	0.0636222
TSHZ1	-0.385975	0.000995276	-3.43877	0.0636222
CD33	-0.438532	0.00100614	-3.43532	0.0638683
CCNB2	0.964208	0.001019	3.43129	0.0643212
PSMB8	0.377414	0.00102721	3.42873	0.0644025
KLF4	-0.570138	0.00104804	-3.42234	0.0646649
CKAP4	0.709564	0.00104973	3.42183	0.0646649
PSMA7	0.325084	0.00106268	3.41792	0.064818
FDPS	0.383899	0.00107496	3.41426	0.064818
CD1C	-0.932247	0.00107726	-3.41358	0.064818
C1orf228	0.539626	0.0010773	3.41356	0.064818
AHCYL2	-0.318669	0.00113206	-3.39773	0.0670046
ZNF554	-0.414333	0.00113419	-3.39712	0.0670046
PLGRKT	0.452052	0.00113449	3.39704	0.0670046
ROMO1	0.557129	0.00114821	3.39319	0.0672673
GCSAM	-0.698363	0.00115199	-3.39214	0.0672673
TSPAN18	-0.637975	0.00116053	-3.38978	0.0673238
UBE2E2	-0.526863	0.00116922	-3.38739	0.0675713
FCGR1A	0.88243	0.0011899	3.38176	0.0683872
SLC7A7	-0.557925	0.00121079	-3.37618	0.069193
PPM1L	-0.444042	0.00122248	-3.37309	0.0695654
KIAA0101	0.99541	0.0012423	3.36792	0.0699631
IL10RA	-0.438553	0.00125095	-3.36569	0.0699631
MAP3K7CL	-0.879677	0.00125148	-3.36556	0.0699631
RASGRF2	-0.757877	0.00125879	-3.36368	0.0700007
CLSPN	0.727466	0.00127937	3.35846	0.0702459
SLC2A9	-0.506663	0.00128015	-3.35827	0.0702459
PSMB4	0.34114	0.00128644	3.35669	0.0702459
CACNA1E	0.977542	0.00130831	3.35125	0.0708188
DERL2	0.290835	0.00133225	3.3454	0.0711323
CLIP4	-0.513796	0.00133462	-3.34483	0.0711323
MS4A14	-0.731901	0.00133838	-3.34392	0.0711323
PKMYT1	0.870741	0.00134503	3.34232	0.0711753
LRP1	-0.760268	0.00135058	-3.34099	0.0711753
SRI	0.229254	0.00135755	3.33933	0.0711753
ACAT2	0.465498	0.00139067	3.33153	0.0717005
SSR2	0.340669	0.00139686	3.33009	0.0717005
YEATS2	-0.31236	0.00140401	-3.32844	0.0717005
CROT	-0.423394	0.00140595	-3.32799	0.0717005
NAGA	-0.420941	0.00141315	-3.32634	0.0717005
GIMAP8	-0.598109	0.00141646	-3.32558	0.0717005
CDCA5	0.891407	0.00142114	3.32451	0.0717005
CENPM	0.8615	0.00143861	3.32055	0.0725532
MAPRE2	-0.265306	0.00145928	-3.31592	0.0731907
ZNF74	-0.420131	0.00146643	-3.31434	0.0733708
STMN1	0.683983	0.00148965	3.30924	0.0739971
SPC24	0.942866	0.00149922	3.30715	0.0745357
CDKN2A	0.634502	0.00151787	3.30314	0.0747461
SCIMP	-0.642453	0.00153538	-3.2994	0.0750758
ZBTB4	-0.396058	0.0015454	-3.29729	0.0750758
NCAPH	0.874663	0.00156503	3.29317	0.0750758
MT-ND4L	-0.676511	0.00156741	-3.29268	0.0750758
LDHA	0.445477	0.00157848	3.29038	0.0750758
INO80	-0.222333	0.00157895	-3.29029	0.0750758
GMNN	0.644795	0.00158106	3.28985	0.0750758
SYNGAP1	-0.634772	0.00158139	-3.28978	0.0750758
CALHM2	-0.481952	0.0016205	-3.28181	0.0759308
BLOC1S1	0.525248	0.00162257	3.28139	0.0759308
FGD2	-0.533099	0.00162532	-3.28084	0.0759308
LDOC1L	-0.531008	0.00163526	-3.27885	0.0759711
CD40LG	-0.734433	0.00164324	-3.27726	0.0759711
NOP10	0.466523	0.00166179	3.27359	0.0761974
CX3CR1	-0.721166	0.00167592	-3.27082	0.0761974
HMOX1	-0.620536	0.00168083	-3.26986	0.0761974
TXK	-0.611483	0.00168215	-3.2696	0.0761974
ZNF385A	-0.749493	0.0016863	-3.2688	0.0761974
TBC1D4	-1.03382	0.00170953	-3.26432	0.0765569
MTSS1	-0.559258	0.00171245	-3.26376	0.0765569
SSBP2	-0.3543	0.00171881	-3.26255	0.0765569
DHCR7	0.538863	0.00172887	3.26063	0.0765569
LY86	-0.617401	0.00173023	-3.26037	0.0765569
BLCAP	-0.203546	0.00176931	-3.25305	0.0774379
ANXA3	1.02266	0.00177247	3.25246	0.0774379
FABP5	0.627764	0.00177504	3.25198	0.0774379
CENPO	0.453715	0.00180545	3.24641	0.0786668
FHL1	-0.662265	0.00181617	-3.24446	0.0787026
IL7R	-0.887213	0.00182728	-3.24245	0.0787026
CDKN1C	-1.07506	0.00183059	-3.24186	0.0787026
PQLC3	-0.474357	0.00184473	-3.23933	0.0791068
CHD6	-0.315776	0.00186071	-3.23649	0.0793005
PGLYRP1	1.32573	0.00188448	3.2323	0.0798888
UPB1	0.789098	0.001897	3.23012	0.0798888
CAMK1	-0.578391	0.00189853	-3.22986	0.0798888
ZFP36L2	-0.575207	0.00190536	-3.22867	0.0798888
YPEL2	-0.458701	0.00194589	-3.22173	0.081871
MRFAP1	-0.326491	0.00196257	-3.21891	0.081871
NDRG2	-0.593283	0.0019637	-3.21872	0.081871
C19orf48	0.536559	0.00197241	3.21726	0.081871
CDC123	0.405925	0.0019853	3.2151	0.081871
CST7	0.842813	0.00198557	3.21506	0.081871
RUSC2	-0.526812	0.00202708	-3.20821	0.0831392
TEF	-0.532808	0.00203966	-3.20616	0.0831392
AHR	-0.683052	0.00204472	-3.20534	0.0831392
CDC6	0.85196	0.00205168	3.20422	0.0831392
MALSU1	0.293463	0.00206184	3.20258	0.0831392
CDC45	0.840706	0.00209475	3.19733	0.0837852
GRK5	-0.409376	0.00209724	-3.19694	0.0837852
GYG1	0.583869	0.0021465	3.18923	0.084987
PHGDH	1.01537	0.0021486	3.1889	0.084987
LDOC1	-0.708887	0.00215124	-3.1885	0.084987
ABCB1	-0.707683	0.00217417	-3.18497	0.0853833
EPB41L2	-0.4419	0.00219062	-3.18246	0.0853833
POGK	-0.230637	0.00220475	-3.18033	0.0853833
EPHX2	-0.658557	0.00222373	-3.17747	0.0853833
RNF125	-0.482289	0.00223813	-3.17532	0.0853833
LBH	-0.538918	0.00223866	-3.17524	0.0853833
ZNF354B	-0.520378	0.00224107	-3.17489	0.0853833
KANSL3	-0.234588	0.00226251	-3.17171	0.0853833
CHCHD1	0.395049	0.00226324	3.1716	0.0853833
PSMB3	0.437033	0.00227592	3.16974	0.0853833
DLG4	-0.506741	0.00227861	-3.16935	0.0853833
NCAM1	-0.844592	0.00227925	-3.16925	0.0853833
CCNB1	0.867622	0.00230613	3.16534	0.0857221
WDR86	-0.560523	0.00230636	-3.16531	0.0857221
NREP	-0.390773	0.00231054	-3.16471	0.0857221
TMEM208	0.388834	0.00235936	3.15772	0.086871
SNRNP25	0.468495	0.00238978	3.15344	0.0877747
SLC35D2	-0.290951	0.00242075	-3.14913	0.0885063
NFKBID	0.360221	0.00242766	3.14817	0.0885063
NME6	0.265409	0.00244609	3.14564	0.088751
MMADHC	0.359446	0.00246714	3.14277	0.0892061
CD59	0.603899	0.00247544	3.14164	0.0892061
RUFY3	-0.40154	0.00249309	-3.13926	0.0895031
EBLN2	0.779405	0.00252912	3.13445	0.0898001
CHCHD2	0.364503	0.00255119	3.13153	0.0898001
IRF5	-0.42067	0.00256038	-3.13032	0.0898001
SEMA4C	-0.566332	0.00256165	-3.13015	0.0898001
ATMIN	-0.317018	0.0025631	-3.12996	0.0898001
PLEKHG4	-0.625656	0.00256902	-3.12919	0.0898001
PANX1	-0.393188	0.00259616	-3.12565	0.0898529
TTC9	-0.572284	0.0026105	-3.1238	0.0898529
MTOR	-0.230431	0.00261675	-3.123	0.0898529
AP1S1	0.319747	0.00262094	3.12246	0.0898529
C1orf122	0.417334	0.00263097	3.12117	0.0898529
NDUFB6	0.366137	0.0026368	3.12043	0.0898529
ZDHHC14	-0.493471	0.00264109	-3.11988	0.0898529
PCSK5	-0.677618	0.00264644	-3.1192	0.0898529
UBE2C	0.706552	0.00264652	3.11919	0.0898529
LSM2	0.344531	0.00267671	3.11537	0.0907294
VAV2	-0.548639	0.0027198	-3.10998	0.0919521
MAF	-0.533225	0.00273101	-3.10859	0.0920314
RBPJ	0.381608	0.00274949	3.10632	0.0923524
CNST	-0.393476	0.00282429	-3.09725	0.0943244
ADAP2	-0.466936	0.00282679	-3.09695	0.0943244
RNMT	-0.273255	0.00290173	-3.08809	0.0963504
MTMR11	-0.706895	0.00290746	-3.08742	0.0963504
TSPYL1	-0.245249	0.00292827	-3.085	0.0963504
SUFU	-0.353429	0.0029305	-3.08475	0.0963504
ZNF234	-0.444214	0.00293592	-3.08412	0.0963504
SIK2	-0.293139	0.00298001	-3.07906	0.0971452
POMP	0.380426	0.00299333	3.07755	0.0971778
SERPINB1	0.532956	0.00305659	3.07044	0.0992387
LRIG2	-0.286846	0.00313382	-3.06195	0.101104
ALPL	1.19243	0.00316702	3.05836	0.101743
EBP	0.447514	0.00319217	3.05566	0.102274
QTRTD1	-0.347913	0.00325832	-3.04866	0.103598
SNX30	-0.443772	0.00335007	-3.03917	0.106295
RBM15B	-0.22077	0.00335314	-3.03886	0.106295
DCTPP1	0.395055	0.0033648	3.03767	0.106295
TMEM150A	-0.339425	0.00341965	-3.03213	0.10736
MCM4	0.656493	0.00345504	3.0286	0.10793
TMEM204	-0.670381	0.00346226	-3.02788	0.10793
TLR7	-0.614529	0.00346678	-3.02744	0.10793
FAM84B	-0.758493	0.00350342	-3.02383	0.108087
CCR2	-0.703797	0.00350361	-3.02381	0.108087
MKI67	0.893105	0.00350912	3.02327	0.108087
ISY1	0.253796	0.00351033	3.02315	0.108087
ZNF621	-0.572353	0.00355706	-3.01861	0.109414
ENG	-0.538853	0.00358275	-3.01614	0.109872
HTRA2	0.308119	0.00360665	3.01385	0.110058
TMEM38A	0.568227	0.00362122	3.01246	0.110193
SLC29A3	-0.476932	0.00364241	-3.01046	0.110498
HAVCR2	-0.447821	0.00369568	-3.00546	0.111724
ANO6	-0.409983	0.00376144	-2.99938	0.11328
ABL1	-0.310509	0.00383634	-2.99257	0.114485
EMC9	0.356796	0.00384821	2.9915	0.114485
TTC3	-0.300813	0.00385984	-2.99046	0.114485
SNRPF	0.405139	0.00387616	2.989	0.114485
NR1D2	-0.582093	0.00388321	-2.98837	0.114485
DUSP10	-0.384719	0.0038949	-2.98733	0.114485
COX6A1	0.367718	0.00389849	2.98701	0.114485
TOP2A	0.779371	0.00389854	2.98701	0.114485
CD36	-0.594153	0.0039353	-2.98376	0.115354
CECR1	-0.601654	0.003955	-2.98203	0.115586
DPM3	0.395649	0.0039864	2.97929	0.116143
ZBTB39	-0.395702	0.00403159	-2.97539	0.116689
CD177	1.64187	0.00403351	2.97522	0.116689
KIAA0100	-0.227706	0.00405637	-2.97326	0.117006
RDH11	-0.276613	0.00409552	-2.96993	0.117737
NASP	0.271432	0.0041108	2.96864	0.117749
XYLT1	-0.37666	0.00412899	-2.9671	0.117945
VPS9D1	0.542907	0.00415786	2.96468	0.118255
RAP2B	-0.295483	0.00418708	-2.96225	0.11856
ZBTB32	0.822559	0.00420386	2.96086	0.11856
DHRS12	0.67468	0.00421342	2.96007	0.11856
FCGR1B	0.725027	0.00423318	2.95844	0.118954
BRI3BP	0.361595	0.00428564	2.95415	0.119537
FXYD6	-0.621541	0.00429997	-2.95299	0.119537
THEM4	-0.461972	0.00430697	-2.95242	0.119537
GGH	0.783635	0.00431799	2.95153	0.119537
BLM	0.466066	0.00434755	2.94915	0.119537
CDK7	0.216588	0.00434802	2.94912	0.119537
AZU1	1.49023	0.00435828	2.94829	0.119537
MLH3	-0.338158	0.00437235	-2.94717	0.119537
AMIGO1	-0.572632	0.00437868	-2.94667	0.119537
ANKRD40	-0.299238	0.0044087	-2.94428	0.119676
TPX2	0.864701	0.00443962	2.94184	0.120208
RNASE2	0.721043	0.0044817	2.93855	0.120818
PPP1R12B	-0.599777	0.00451391	-2.93604	0.120818
LGALS1	0.504811	0.00452234	2.93539	0.120818
PGK1	0.308136	0.00453126	2.9347	0.120818
SATB1	-0.44809	0.0045427	-2.93382	0.120818
MPRIP	-0.324833	0.00454739	-2.93346	0.120818
MTHFD1L	0.548896	0.00459315	2.92996	0.121638
BCL9L	-0.60918	0.00460125	-2.92934	0.121638
SLC51A	0.694272	0.00464304	2.92617	0.122469
CPVL	-0.650501	0.00465587	-2.92521	0.122469
PRRT4	1.05004	0.00469452	2.92231	0.122829
FMNL3	-0.314228	0.0047193	-2.92046	0.123059
SLC2A6	-0.472831	0.00476876	-2.9168	0.123406
CRTAP	-0.349606	0.00476919	-2.91677	0.123406
NID1	-0.704833	0.00477242	-2.91653	0.123406
IRF8	-0.470784	0.00480472	-2.91417	0.123732
RASA3	-0.368109	0.00480896	-2.91386	0.123732
ZNF518B	-0.385644	0.00482859	-2.91243	0.123915
CDC20	0.949808	0.0048589	2.91023	0.124078
SLC25A25	-0.309087	0.00486618	-2.9097	0.124078
ACAP1	0.418185	0.00487417	2.90912	0.124078
SRC	-0.580545	0.00488113	-2.90862	0.124078
CEBPE	0.986371	0.0049238	2.90556	0.124212
DOCK9	-0.517085	0.00492881	-2.9052	0.124212
SLC41A1	-0.339449	0.00494157	-2.90429	0.124212
CTSG	1.77002	0.00495226	2.90353	0.124212
H2AFZ	0.399584	0.00495247	2.90352	0.124212
LDLRAD4	-0.287359	0.00496629	-2.90253	0.124226
COMTD1	0.355359	0.00501764	2.89891	0.125101
VPS25	0.296769	0.00502353	2.8985	0.125101
WWP1	-0.489792	0.00506626	-2.89551	0.125836
KCTD15	-0.508649	0.00509092	-2.8938	0.125836
INPP4B	-0.794502	0.00509251	-2.89369	0.125836
RAD51	0.751997	0.00513928	2.89046	0.126803
ELK3	-0.487621	0.00518749	-2.88716	0.127646
CDC42BPB	-0.45687	0.00523239	-2.88412	0.128667
PDGFB	-0.656098	0.00525041	-2.8829	0.128667
KIF2C	0.736053	0.00525899	2.88233	0.128667
PTCH1	-0.610242	0.00527911	-2.88097	0.128965
CLCN7	-0.301073	0.00532718	-2.87777	0.129811
NME1	0.64881	0.00536559	2.87522	0.130437
PRNP	-0.573492	0.00539643	-2.87319	0.130763
SNRPD2	0.576048	0.00540856	2.8724	0.130763
RPS9	0.411738	0.00544621	2.86994	0.130783
ZWINT	0.726942	0.00547919	2.8678	0.130783
CREBL2	-0.431295	0.00548151	-2.86765	0.130783
SLC25A43	-0.320398	0.00548383	-2.8675	0.130783
PIN1	0.29456	0.00549051	2.86706	0.130783
TUBA1B	0.433318	0.00549509	2.86677	0.130783
SDSL	-0.842564	0.00553322	-2.86431	0.13085
GIMAP6	-0.527509	0.0055338	-2.86428	0.13085
BPI	1.28339	0.00553845	2.86398	0.13085
ZNF619	-0.31788	0.00562017	-2.85877	0.131969
PRKCA	-0.40465	0.00562243	-2.85863	0.131969
TOB2	-0.262261	0.00563598	-2.85777	0.131969
EIF2AK4	-0.246442	0.00564754	-2.85705	0.131969
COX8A	0.354351	0.00572383	2.85227	0.133298
ZNF317	-0.230976	0.00579823	-2.84767	0.134354
TRIM4	-0.278217	0.00580591	-2.8472	0.134354
EMC4	0.179896	0.00581133	2.84687	0.134354
TONSL	0.434393	0.00582845	2.84582	0.134398
PTGDR	-0.671553	0.00585873	-2.84397	0.134449
SLC9A9	-0.318976	0.00586398	-2.84365	0.134449
RPGRIP1	-0.774539	0.00590512	-2.84116	0.135047
LRPAP1	0.419994	0.00596889	2.83732	0.136012
CD63	0.502771	0.00600567	2.83513	0.136401
TYMS	0.703642	0.00607688	2.83091	0.137743
NDUFB7	0.40698	0.00610137	2.82947	0.137961
BRPF3	-0.279526	0.00612661	-2.828	0.13834
BBS9	-0.234484	0.00613766	-2.82735	0.13834
EMC7	0.202316	0.00618348	2.82469	0.139083
ORC1	0.730767	0.0062238	2.82236	0.139695
KIAA1147	-0.492697	0.00628511	-2.81884	0.140308
AKT3	-0.349688	0.0062873	-2.81872	0.140308
CCDC88C	-0.254948	0.00629538	-2.81826	0.140308
FBXL16	-0.702238	0.00631486	-2.81715	0.140498
MAML2	-0.517241	0.00634335	-2.81554	0.140679
XXYLT1	-0.297056	0.00635326	-2.81498	0.140679
CENPF	0.784377	0.00639036	2.81288	0.140858
PLIN5	0.813456	0.00639504	2.81262	0.140858
SERPINB10	1.27492	0.00641788	2.81134	0.140903
DEFA4	1.60217	0.00643932	2.81014	0.141107
COX4I1	0.330182	0.00657744	2.80251	0.144284
CYFIP1	-0.44793	0.00659997	-2.80128	0.144284
MDN1	-0.295988	0.00661486	-2.80047	0.144284
ITGA7	1.24789	0.00662807	2.79975	0.144284
ENSA	0.246335	0.00667703	2.7971	0.144898
TNFSF12	-0.390733	0.00674059	-2.79368	0.145874
CKS2	0.786644	0.00674355	2.79352	0.145874
FASLG	-0.687308	0.00678964	-2.79106	0.146282
RRM2	0.869089	0.00685258	2.78773	0.146282
KIF11	0.722641	0.0068564	2.78753	0.146282
USP46	-0.501536	0.00685732	-2.78748	0.146282
GPA33	-0.779741	0.00685965	-2.78736	0.146282
UBE2S	0.479066	0.0068888	2.78583	0.146282
ABI2	-0.291367	0.00689294	-2.78561	0.146282
KIAA0355	-0.346002	0.00689392	-2.78556	0.146282
MARCO	-0.837027	0.0069272	-2.78382	0.146553
GALNT14	0.962601	0.00693876	2.78322	0.146553
JMJD7-PLA2G4B	-0.461325	0.00698317	-2.78091	0.146553
FAM220A	-0.319519	0.00699055	-2.78053	0.146553
B4GALT2	0.604023	0.00699158	2.78047	0.146553
ESPL1	0.730086	0.00702367	2.77882	0.14709
PCNA	0.449095	0.00709947	2.77493	0.148484
ABHD6	-0.300819	0.00716358	-2.77167	0.149134
PKIA	-0.639861	0.00717087	-2.7713	0.149134
POU6F1	-0.415846	0.00721308	-2.76918	0.149134
EXOSC4	0.573233	0.00722071	2.76879	0.149134
GRB10	0.807454	0.00722288	2.76868	0.149134
PI16	-0.752138	0.00722866	-2.76839	0.149134
PON2	-0.372678	0.00730721	-2.76447	0.150237
C9orf91	-0.485356	0.00745465	-2.75721	0.151029
CD226	-0.546549	0.00746415	-2.75675	0.151029
PSAT1	0.648727	0.00749069	2.75546	0.151029
NDUFS3	0.32911	0.00749598	2.7552	0.151029
ZNF227	-0.292835	0.00750317	-2.75485	0.151029
MRPL11	0.339647	0.00750993	2.75452	0.151029
TNS3	-0.464681	0.00752358	-2.75386	0.151029
PTGDS	-1.08427	0.00753433	-2.75334	0.151029
FZD1	-0.583324	0.00754781	-2.75269	0.151029
MEF2C	-0.44583	0.00754854	-2.75266	0.151029
CD86	-0.525311	0.00755099	-2.75254	0.151029
RNPEP	-0.414559	0.00758081	-2.7511	0.151029
2022-03-03	0.669087	0.0076123	2.74959	0.151029
ZNF41	-0.397428	0.00762616	-2.74893	0.151029
LRCH1	-0.304021	0.00764478	-2.74804	0.151029
NIPA1	-0.407988	0.00764991	-2.7478	0.151029
LMAN2	0.276346	0.00769597	2.74561	0.151029
RABGAP1L	-0.346845	0.00770292	-2.74528	0.151029
WDR62	0.613935	0.0077265	2.74416	0.151029
UXT	0.331827	0.00775505	2.74282	0.151029
CAMK4	-0.73826	0.0078042	-2.74051	0.151029
TXNL4A	0.282198	0.00780856	2.74031	0.151029
DLGAP5	0.820646	0.00781006	2.74024	0.151029
ZC3H12D	-0.490967	0.00781948	-2.7398	0.151029
ZDHHC12	0.381138	0.00782371	2.7396	0.151029
FANCI	0.538747	0.00784344	2.73868	0.151029
TK1	0.789952	0.00784602	2.73856	0.151029
SPAG5	0.638028	0.00784779	2.73848	0.151029
PPP1R35	0.256833	0.00786433	2.73771	0.151029
SMAD7	-0.38688	0.00790081	-2.73602	0.151029
ZMIZ1	-0.4003	0.0079017	-2.73598	0.151029
SLC25A28	0.282307	0.00790347	2.73589	0.151029
PTTG1	0.704789	0.00793478	2.73445	0.151038
KIFC1	0.843497	0.00793921	2.73424	0.151038
NEK4	-0.36811	0.00795442	-2.73354	0.151038
PRKAR2A	0.246756	0.00798342	2.73221	0.151287
MRPL12	0.440828	0.00800972	2.73101	0.151429
COX15	0.187251	0.00802179	2.73046	0.151429
SEC61B	0.32044	0.00804031	2.72961	0.151477
SFMBT2	-0.450952	0.00806089	-2.72868	0.151631
MS4A7	-0.629349	0.0081056	-2.72665	0.151699
NCAPG	0.809355	0.00810958	2.72647	0.151699
KLRB1	-0.748963	0.00812926	-2.72559	0.151699
CLC	1.39542	0.00813213	2.72546	0.151699
MARVELD1	-0.495836	0.00815184	-2.72457	0.151699
SLPI	1.05403	0.00817597	2.72349	0.151927
SMAD3	-0.337446	0.00823009	-2.72107	0.152455
PPFIA4	-0.860645	0.00824497	-2.7204	0.152455
ZKSCAN4	-0.262785	0.00825209	-2.72009	0.152455
CPNE8	-0.581465	0.00834421	-2.71601	0.153305
TSTD1	0.349076	0.00834815	2.71584	0.153305
LEPROTL1	-0.242278	0.00838927	-2.71404	0.153305
CCNA2	0.689227	0.00839574	2.71375	0.153305
GPT2	0.805849	0.0084321	2.71216	0.153305
FOXM1	0.613755	0.00843582	2.712	0.153305
PRC1	0.657711	0.00844594	2.71156	0.153305
ZNF609	-0.275757	0.00845879	-2.711	0.153305
TIMM17B	0.342276	0.00846782	2.71061	0.153305
ZNF600	-0.538785	0.00848574	-2.70983	0.153305
IL1R2	1.20516	0.00848732	2.70976	0.153305
ADRBK2	-0.3141	0.00857642	-2.70592	0.154578
MZT2B	0.497175	0.00863208	2.70354	0.154814
EXOSC3	0.216853	0.00864231	2.7031	0.154814
IL11RA	-0.514128	0.00866168	-2.70228	0.154814
ZCCHC14	-0.346452	0.00868278	-2.70138	0.154814
SHCBP1	0.788274	0.00869196	2.70099	0.154814
ZNF696	-0.320816	0.00870166	-2.70058	0.154814
UXS1	-0.236904	0.00873538	-2.69916	0.154825
RCAN3	-0.535826	0.00875676	-2.69826	0.154825
ZNF664	-0.335671	0.00877532	-2.69747	0.154825
ZBTB25	-0.450535	0.00877835	-2.69735	0.154825
SQRDL	0.350044	0.00880805	2.6961	0.15525
MT-ND2	-0.599197	0.00884181	-2.69469	0.155589
MSANTD2	-0.413769	0.00889757	-2.69237	0.156341
ORMDL2	0.293127	0.00893669	2.69075	0.156538
H2AFV	0.244077	0.0089432	2.69048	0.156538
MYL6B	0.380315	0.00896264	2.68968	0.156538
RUNX2	-0.428672	0.00896576	-2.68955	0.156538
C9orf84	0.755582	0.0090112	2.68768	0.156913
SCD	0.612684	0.00906536	2.68547	0.157569
HELLS	0.537356	0.00910486	2.68386	0.157719
NUP37	0.380428	0.0091147	2.68346	0.157719
P2RX7	-0.501268	0.00915258	-2.68192	0.158215
GTSE1	0.684785	0.00917845	2.68088	0.158247
PLP2	0.476918	0.00921027	2.6796	0.158474
SEPN1	-0.326031	0.00930172	-2.67593	0.159456
PRKCH	-0.46606	0.00930467	-2.67582	0.159456
PPIA	0.380316	0.00933375	2.67466	0.159666
MMP8	1.37476	0.00939134	2.67238	0.160362
DDAH2	0.540535	0.00941849	2.67131	0.160375
EBPL	0.280381	0.00943252	2.67075	0.160375
PLK1	0.631608	0.00946038	2.66966	0.160582
PSMB9	0.4274	0.00949645	2.66825	0.160898
PABPC1	-0.309344	0.00961971	-2.66345	0.162724
ORM1	1.1954	0.00963534	2.66285	0.162724
MTR	-0.380963	0.00965924	-2.66193	0.162815
RIC8B	-0.300729	0.00969602	-2.66052	0.162997
NUSAP1	0.627581	0.0097072	2.66009	0.162997
NKAP	0.221253	0.00975995	2.65807	0.163041
MRPS36	0.325074	0.0097738	2.65754	0.163041
SOX4	-0.443612	0.00978854	-2.65698	0.163041
COX7A2	0.558145	0.00981235	2.65608	0.163041
RABAC1	0.397272	0.00983686	2.65515	0.163041
PLEKHA1	-0.589392	0.00984271	-2.65493	0.163041
FBXO41	-0.314505	0.00985128	-2.6546	0.163041
LIN37	0.368595	0.00989757	2.65285	0.163562
RAD51C	0.437327	0.0100222	2.64819	0.165309
TPCN1	-0.395955	0.010032	-2.64782	0.165309
TRAK1	-0.241014	0.0100582	-2.64685	0.165461
ZKSCAN3	-0.269271	0.0101029	-2.64519	0.165934
MTHFS	0.479413	0.010126	2.64434	0.166057
TRMT2B	-0.188245	0.0101623	-2.643	0.166313
ZNF764	-0.211834	0.0102212	-2.64084	0.166783
ARHGAP31	-0.373117	0.0102233	-2.64077	0.166783
KDM4C	-0.22148	0.010262	-2.63935	0.16699
U2AF1	0.20691	0.0103194	2.63727	0.16699
MCM2	0.625267	0.010358	2.63587	0.16699
MCM6	0.445268	0.0103614	2.63575	0.16699
PGP	0.270509	0.0103718	2.63537	0.16699
SMARCD3	0.487053	0.0104061	2.63414	0.16699
DNAH17	0.654763	0.0104148	2.63382	0.16699
MPZL2	-0.609282	0.0104255	-2.63344	0.16699
EPHB2	-0.754703	0.0104397	-2.63293	0.16699
FAM96B	0.245503	0.0104423	2.63284	0.16699
INPP5E	-0.26157	0.0104476	-2.63265	0.16699
NQO2	0.577285	0.0104976	2.63086	0.16699
KCTD12	-0.562778	0.0105132	-2.6303	0.16699
SNPH	-0.577802	0.01054	-2.62935	0.16699
SIDT2	-0.461398	0.010545	-2.62917	0.16699
ZNF549	-0.342211	0.010551	-2.62896	0.16699
EVA1C	-0.50349	0.0105527	-2.62889	0.16699
MAP2K6	0.551087	0.0106003	2.62721	0.16699
ABHD15	-0.285127	0.0106057	-2.62702	0.16699
CDKN2AIPNL	0.241215	0.0106269	2.62627	0.16699
ETV3	-0.297848	0.0106457	-2.6256	0.16699
TESPA1	-0.514517	0.0106685	-2.6248	0.16699
TCN1	1.0444	0.0106864	2.62417	0.16699
C7orf31	-0.314427	0.0107047	-2.62353	0.16699
FANCG	0.351069	0.0107076	2.62343	0.16699
CTDSP2	-0.282713	0.0107264	-2.62277	0.16699
ZNF146	-0.498253	0.0107513	-2.6219	0.16699
FBXL14	-0.314312	0.0107578	-2.62167	0.16699
YIPF4	0.316507	0.0107834	2.62078	0.16699
TLE2	-0.606733	0.0107845	-2.62074	0.16699
PSMC1	0.248396	0.0108195	2.61952	0.16699
RNASE3	1.10978	0.0108643	2.61797	0.16699
GSTO1	0.386886	0.0108709	2.61774	0.16699
FEN1	0.546882	0.010875	2.6176	0.16699
PHB2	0.270756	0.0108903	2.61707	0.16699
UTRN	-0.382013	0.0109065	-2.61651	0.16699
CD82	0.505672	0.0109653	2.61449	0.16699
TRABD	0.299875	0.0109715	2.61428	0.16699
CDCA3	0.69921	0.0109949	2.61348	0.16699
ARHGEF9	-0.27573	0.010998	-2.61337	0.16699
DTNBP1	0.266012	0.0110113	2.61291	0.16699
CD96	-0.450336	0.0110133	-2.61285	0.16699
HAX1	0.271468	0.0110724	2.61083	0.167424
CBLL1	-0.336172	0.0110739	-2.61078	0.167424
TRAPPC2L	0.329198	0.0110972	2.60999	0.167548
ERI1	0.395047	0.011153	2.6081	0.167979
ZNF211	-0.277698	0.0112551	-2.60466	0.168688
LRRC61	0.369709	0.0112622	2.60443	0.168688
RNF181	0.321865	0.0112714	2.60412	0.168688
ZNF329	-0.341956	0.0113055	-2.60298	0.168919
YKT6	0.154849	0.0113663	2.60095	0.169448
TC2N	-0.650617	0.0113926	-2.60008	0.169448
DTYMK	0.369721	0.011397	2.59994	0.169448
TIFA	0.599739	0.0115952	2.59342	0.171997
LRBA	-0.276235	0.0116241	-2.59248	0.172032
DHCR24	0.515226	0.0116441	2.59183	0.172032
S1PR4	0.394824	0.0117664	2.58787	0.173549
PIM3	0.410194	0.0118955	2.58374	0.175158
FGFRL1	-0.411952	0.0119851	-2.58089	0.175917
ZNF304	-0.402481	0.0121512	-2.57567	0.177951
LGALS2	-1.32271	0.0121865	-2.57457	0.178223
RFTN1	-0.327538	0.0122219	-2.57346	0.17835
GTF2A2	0.219158	0.0122973	2.57113	0.178743
TMEM106C	0.380078	0.0123058	2.57086	0.178743
IFI27L1	0.520216	0.0123256	2.57025	0.178743
ZBTB40	-0.260092	0.0123295	-2.57013	0.178743
OSBPL5	-0.43601	0.0123367	-2.56991	0.178743
MPO	1.16838	0.0124119	2.5676	0.179159
KLF12	-0.57021	0.0124446	-2.5666	0.179159
AURKA	0.607292	0.0124529	2.56634	0.179159
S100Z	-0.392565	0.0124532	-2.56633	0.179159
CYSTM1	0.657958	0.0125081	2.56466	0.179696
POP4	0.201776	0.0125586	2.56312	0.179972
GAPDH	0.40655	0.0126361	2.56077	0.180545
SAAL1	0.308861	0.0126608	2.56003	0.180545
TMEM258	0.330876	0.0126728	2.55967	0.180545
NFRKB	-0.230959	0.0126773	-2.55953	0.180545
MAP1LC3A	0.592427	0.0127008	2.55883	0.180545
ZNF281	0.386223	0.0128315	2.55492	0.180556
C19orf43	0.257206	0.0128369	2.55476	0.180556
DAB2	-0.573917	0.0128448	-2.55453	0.180556
SPECC1	-0.479845	0.012869	-2.55381	0.180556
GATA3	-0.524975	0.0128806	-2.55346	0.180556
KCTD10	-0.176384	0.0128913	-2.55314	0.180556
GBP2	0.459975	0.0129056	2.55272	0.180556
ANGEL1	-0.31558	0.0129197	-2.5523	0.180556
OPN3	-0.325852	0.0129366	-2.5518	0.180556
RGL1	-0.660486	0.0129397	-2.55171	0.180556
ATP5G3	0.2879	0.0129442	2.55158	0.180556
MPG	0.269449	0.012955	2.55126	0.180556
TSPAN4	-0.447264	0.0129575	-2.55119	0.180556
L3MBTL1	-0.273072	0.0129781	-2.55058	0.180628
CACNA2D4	-0.438807	0.0130261	-2.54917	0.180986
ENOX2	-0.283206	0.013103	-2.54692	0.181697
CACNA1I	-0.694709	0.0131544	-2.54542	0.181987
WDR27	-0.294613	0.0131971	-2.54418	0.181987
TFCP2	-0.180573	0.0132021	-2.54404	0.181987
TBCB	0.273081	0.0132461	2.54276	0.181987
HEG1	-0.433669	0.0133056	-2.54104	0.181987
PSMA5	0.255766	0.0133277	2.54041	0.181987
KLF13	-0.305705	0.013349	-2.5398	0.181987
ZNF623	-0.220681	0.0133555	-2.53961	0.181987
DAD1	0.288914	0.013359	2.53951	0.181987
ZNF134	-0.279177	0.0133594	-2.5395	0.181987
GSDMD	0.341681	0.0133895	2.53863	0.181987
ZDHHC7	-0.238975	0.0133911	-2.53859	0.181987
MRPL21	0.352615	0.0134188	2.5378	0.182112
ITK	-0.573191	0.0134533	-2.53681	0.182292
BUB1	0.754027	0.0134812	2.53601	0.18236
MT-ND5	-0.615235	0.0135195	-2.53493	0.182385
F12	0.55426	0.0135371	2.53443	0.182385
JARID2	-0.302776	0.0135519	-2.53401	0.182385
ANAPC11	0.31981	0.0135647	2.53365	0.182385
SLC26A6	0.412802	0.0135903	2.53292	0.182508
MED11	0.260561	0.0137129	2.52947	0.183158
ZNF555	-0.362842	0.0137155	-2.5294	0.183158
TRIM44	-0.304957	0.0137379	-2.52877	0.183158
AFAP1	-0.69109	0.013765	-2.52802	0.183158
TAB2	-0.472231	0.0137859	-2.52743	0.183158
ZNF831	-0.452625	0.0138211	-2.52645	0.183158
AP1S2	-0.569235	0.0138216	-2.52644	0.183158
PECR	0.383341	0.0138571	2.52545	0.183158
FCN1	-0.496752	0.01387	-2.52509	0.183158
TRABD2A	-0.649327	0.0138717	-2.52504	0.183158
SAPCD2	0.561125	0.0140242	2.52084	0.183882
EPHX1	-0.292261	0.0140366	-2.5205	0.183882
CLEC5A	0.771113	0.0140436	2.5203	0.183882
NUDT5	0.267065	0.0140523	2.52006	0.183882
PLBD2	-0.399893	0.014065	-2.51972	0.183882
TXN	0.645253	0.0140881	2.51909	0.183882
PRR11	0.442339	0.0141291	2.51797	0.183989
ABLIM1	-0.363182	0.014172	-2.5168	0.184301
GPSM1	-0.438698	0.0142441	-2.51484	0.184771
EZH2	0.365118	0.0142572	2.51449	0.184771
RPL35	0.498996	0.0143429	2.51217	0.185004
NBPF15	-0.469457	0.0143514	-2.51195	0.185004
PSMB7	0.26547	0.014361	2.51169	0.185004
PTPN9	-0.200452	0.0143658	-2.51156	0.185004
DTL	0.669104	0.0143714	2.51141	0.185004
FAM118B	-0.264059	0.0143989	-2.51067	0.185043
ADM	0.677849	0.0144894	2.50825	0.185581
C20orf194	-0.277256	0.0145069	-2.50778	0.185581
S100A8	1.0272	0.0145505	2.50662	0.1858
CTBP2	-0.327972	0.0146632	-2.50364	0.186721
BET1L	-0.214219	0.0147274	-2.50195	0.187129
LILRB1	-0.418918	0.0147846	-2.50045	0.18735
HDHD2	-0.325884	0.0147938	-2.50021	0.18735
S100A6	0.350003	0.0148412	2.49897	0.187566
RECK	-0.355593	0.0148894	-2.49771	0.187834
NT5C	0.271564	0.0149682	2.49567	0.18866
SARM1	-0.31726	0.0150078	-2.49464	0.188894
PSMD6	0.169445	0.0150546	2.49344	0.18899
CHN2	-0.448145	0.0150863	-2.49262	0.18899
S1PR1	-0.425866	0.0151068	-2.49209	0.18899
CDADC1	0.400723	0.0151297	2.4915	0.18899
DDX39A	0.262225	0.0151672	2.49054	0.18899
MYEOV2	0.404104	0.0151898	2.48997	0.18899
GRASP	-0.399734	0.0152057	-2.48956	0.18899
PSMB1	0.295625	0.0152122	2.48939	0.18899
ABHD12B	0.580743	0.0152178	2.48925	0.18899
GPATCH8	-0.178017	0.0152586	-2.48821	0.18899
SDPR	-0.748872	0.0152639	-2.48808	0.18899
CHST13	-0.908594	0.0153097	-2.48691	0.18917
STOML1	0.328991	0.0153203	2.48664	0.18917
FTO	-0.27842	0.0153755	-2.48525	0.189513
HSF2	-0.343184	0.0154334	-2.48379	0.189885
HNMT	-0.622734	0.0154672	-2.48293	0.189928
UTP3	-0.219033	0.0154747	-2.48274	0.189928
MTX1	0.368365	0.015604	2.47951	0.191243
SETD6	-0.26206	0.0157308	-2.47636	0.192337
QSOX1	0.475871	0.01574	2.47613	0.192337
ZNF358	-0.460364	0.015765	-2.47551	0.192376
NDUFC2	0.241896	0.0158195	2.47417	0.192728
EXOC6B	-0.263262	0.0158389	-2.47369	0.192728
CA4	0.831115	0.0158794	2.47269	0.192976
MT1E	0.599357	0.0159044	2.47208	0.192976
CEACAM8	1.2009	0.0159392	2.47122	0.192976
LILRA5	0.599186	0.0159563	2.47081	0.192976
MCM3AP	-0.186757	0.0159707	-2.47046	0.192976
PLD4	-0.850145	0.0159974	-2.4698	0.192993
ARHGAP21	-0.397237	0.016046	-2.46862	0.193097
ZNF417	-0.320318	0.0160546	-2.46841	0.193097
ARVCF	-0.584012	0.016103	-2.46724	0.193366
SMS	-0.202698	0.0161969	-2.46496	0.193501
FOXK1	-0.237646	0.0162033	-2.46481	0.193501
GPR162	-0.731867	0.0162034	-2.46481	0.193501
RANBP1	0.334153	0.0162147	2.46453	0.193501
TIPRL	0.221055	0.0163045	2.46238	0.193553
RAB4A	-0.264742	0.0163747	-2.4607	0.193553
GPD1L	-0.277508	0.0163804	-2.46056	0.193553
PSTPIP2	0.567463	0.0163827	2.4605	0.193553
AMER1	-0.336947	0.0163891	-2.46035	0.193553
TTC12	-0.31985	0.0164019	-2.46005	0.193553
RPS19BP1	0.26101	0.0164035	2.46001	0.193553
PTPN7	0.310775	0.0165366	2.45684	0.19469
CHTF18	0.34688	0.0166183	2.45491	0.195218
MRPL23	0.346956	0.016629	2.45466	0.195218
SYTL2	-0.56469	0.0166487	-2.4542	0.195218
BECN1	-0.204247	0.0166739	-2.45361	0.195231
DHRS3	-0.492554	0.0166906	-2.45321	0.195235
RABL2A	-0.221688	0.0167218	-2.45248	0.195268
F13A1	-0.710417	0.0167838	-2.45103	0.195675
VNN1	0.97356	0.0168136	2.45033	0.195747
IPCEF1	-0.318041	0.0168906	-2.44854	0.19638
IFI27L2	0.419615	0.0168964	2.44841	0.19638
ZFAND5	-0.468962	0.0169784	-2.44651	0.196804
BAHD1	-0.248708	0.0169792	-2.44649	0.196804
ANKRD27	-0.20095	0.0170109	-2.44576	0.196829
C2CD2L	-0.205275	0.017033	-2.44525	0.196829
GCLM	0.44934	0.0170574	2.44468	0.196829
TMEM256	0.511511	0.0170786	2.4442	0.19684
HMGXB4	0.218582	0.0171932	2.44157	0.197958
ITGB4	0.845324	0.0172397	2.44051	0.198346
IDNK	0.425149	0.0173122	2.43886	0.19883
SDF2	0.215451	0.0174329	2.43612	0.19996
COX5B	0.310772	0.0174594	2.43552	0.200004
TRIM68	-0.223586	0.0174863	-2.43492	0.200004
C17orf62	0.335753	0.0175236	2.43408	0.200165
NGRN	-0.244845	0.0175694	-2.43305	0.200461
HJURP	0.680664	0.0177164	2.42976	0.201679
MRPL27	0.323925	0.0177181	2.42973	0.201679
TMEM206	-0.227207	0.0177308	-2.42944	0.201679
UBAC2	-0.180832	0.0178263	-2.42732	0.202315
HLA-DMB	-0.565097	0.0178704	-2.42635	0.202315
CARS	0.228842	0.0178704	2.42635	0.202315
H2AFX	0.483348	0.0179594	2.42439	0.20312
MYOF	-0.500428	0.0181384	-2.42047	0.204526
SH3YL1	-0.479588	0.0181537	-2.42014	0.204526
GMFG	0.449942	0.0181563	2.42008	0.204526
PAQR8	-0.29448	0.0181974	-2.41919	0.204757
BTBD11	-0.422493	0.0182147	-2.41881	0.204757
ZNF550	-0.532553	0.018263	-2.41776	0.204868
UCK2	0.334426	0.018328	2.41636	0.204868
VMAC	-0.234806	0.0183596	-2.41567	0.204868
UBE2L3	0.201648	0.0183649	2.41556	0.204868
SUCLG1	0.186843	0.0183715	2.41542	0.204868
RNASEH2A	0.432511	0.0183751	2.41534	0.204868
ANO8	-0.377149	0.0184215	-2.41434	0.205066
ANAPC15	0.373917	0.0184734	2.41323	0.205405
NSUN5	0.285396	0.0185048	2.41256	0.205434
MAPK7	-0.18873	0.0185385	-2.41183	0.205434
MXD3	0.392403	0.0185638	2.41129	0.205434
SPOP	-0.14735	0.0185803	-2.41094	0.205434
MT-ND1	-0.566018	0.0186549	-2.40935	0.205948
C20orf24	0.314976	0.018714	2.4081	0.206273
NR1D1	-0.406767	0.0187514	-2.40731	0.206365
RPLP0	0.401978	0.0187642	2.40703	0.206365
DRG1	0.249748	0.0188362	2.40552	0.206903
ZNF559	-0.360432	0.0188906	-2.40437	0.207069
DYRK2	-0.456952	0.0189259	-2.40363	0.207069
CCNF	0.53676	0.0189904	2.40228	0.207069
NDUFA9	0.27801	0.0189974	2.40213	0.207069
PYGL	0.548935	0.0189977	2.40213	0.207069
AUTS2	-0.557446	0.0190012	-2.40205	0.207069
SSBP1	0.263941	0.0190766	2.40048	0.207505
EIF4EBP2	-0.215875	0.0191005	-2.39998	0.207505
SRP54	0.23372	0.0191119	2.39974	0.207505
CKLF	0.431017	0.0191723	2.39849	0.207796
RAB20	0.548753	0.019228	2.39734	0.208178
ZNF736	-0.48988	0.0192569	-2.39674	0.208212
NEDD8	0.242332	0.0193257	2.39532	0.208611
FSTL3	0.596221	0.0193542	2.39473	0.208635
MRPL54	0.341596	0.0193954	2.39388	0.208741
POGLUT1	-0.295097	0.019461	-2.39254	0.208948
FAM126B	0.459283	0.0194672	2.39241	0.208948
PRKAG2	-0.400002	0.0194881	-2.39199	0.208948
PSMB6	0.330991	0.0195657	2.3904	0.209425
HABP4	-0.342139	0.019595	-2.38981	0.209466
ZSCAN25	-0.205221	0.0196908	-2.38786	0.21024
PCBD1	0.281944	0.0197359	2.38695	0.210424
CDK5RAP2	0.589032	0.019798	2.3857	0.210561
ARPC5L	0.225304	0.019804	2.38557	0.210561
MT-ATP8	-0.506913	0.0198297	-2.38506	0.210561
ZNF324B	-0.278102	0.0199705	-2.38223	0.211628
BAK1	0.382672	0.0199786	2.38207	0.211628
ATP5J2	0.368547	0.0200135	2.38137	0.211764
GLRX2	0.261609	0.0200467	2.38071	0.21184
FNIP2	-0.354239	0.0200659	-2.38033	0.21184
GRSF1	-0.183412	0.0201136	-2.37938	0.212083
LEF1	-0.566307	0.0202482	-2.37671	0.212952
MRPL36	0.347924	0.0202507	2.37666	0.212952
NOL7	0.201631	0.0203012	2.37567	0.212952
ADCY9	-0.389482	0.0203097	-2.3755	0.212952
ASGR1	-0.459605	0.0203633	-2.37444	0.213291
NAAA	-0.458959	0.0203959	-2.3738	0.213335
SEPHS1	0.290723	0.0204567	2.37261	0.213574
TANGO6	-0.228502	0.0204693	-2.37237	0.213574
SMPD2	0.289133	0.0205247	2.37128	0.213928
MOSPD3	0.37587	0.0206196	2.36943	0.214723
CCNJ	-0.404529	0.0206994	-2.36789	0.215401
BCL2L13	-0.330642	0.0207518	-2.36687	0.215655
ZNF202	-0.262274	0.0208827	-2.36435	0.216622
NRIP2	-0.282269	0.0209245	-2.36355	0.216622
DET1	-0.249483	0.0209271	-2.3635	0.216622
CDC14A	-0.555907	0.0209717	-2.36264	0.216873
LRRC47	-0.157954	0.0210767	-2.36064	0.217662
RPS5	0.37356	0.0210999	2.36019	0.217662
ZBTB2	-0.277581	0.0211663	-2.35893	0.217808
ACOT7	0.47336	0.0211967	2.35835	0.217808
PTRHD1	0.338537	0.021205	2.3582	0.217808
SOGA1	-0.349593	0.0212101	-2.3581	0.217808
REC8	0.353537	0.0213051	2.3563	0.218508
REPS1	-0.18348	0.0213945	-2.35462	0.218861
PRDX5	0.434499	0.0214009	2.3545	0.218861
PRMT6	-0.409717	0.0214466	-2.35364	0.219072
RFC4	0.411278	0.021552	2.35167	0.220019
SPNS2	0.539119	0.0216056	2.35067	0.220193
SF3B5	0.273573	0.0216564	2.34972	0.22041
GAL3ST4	-0.465244	0.0217086	-2.34875	0.220636
CEACAM1	0.674395	0.0217814	2.3474	0.220964
POMT2	0.19116	0.0218125	2.34682	0.220964
CST3	-0.553037	0.0218269	-2.34656	0.220964
COL17A1	1.12547	0.0219645	2.34402	0.221893
MLLT3	-0.378835	0.0220345	-2.34274	0.222251
NSG1	-0.737146	0.0220488	-2.34247	0.222251
SCML4	-0.426981	0.0221063	-2.34142	0.222618
SLC7A6	-0.245756	0.0222073	-2.33958	0.223259
ARIH2	-0.177379	0.0223047	-2.33781	0.223351
CHURC1	-0.494302	0.0223146	-2.33763	0.223351
IL2RB	-0.505262	0.0223193	-2.33755	0.223351
RILPL1	0.486347	0.0223361	2.33724	0.223351
NPAT	-0.26182	0.0224244	-2.33565	0.223864
HEATR3	-0.300671	0.0224379	-2.3354	0.223864
MRPL51	0.395766	0.0224624	2.33496	0.223946
ZNF512B	-0.316199	0.0225247	-2.33384	0.224358
STAB1	-0.599127	0.0226446	-2.33169	0.225202
JAK3	0.392636	0.0227529	2.32976	0.225758
MRI1	-0.299713	0.0228062	-2.32881	0.225758
H2AFY2	-0.42598	0.0228313	-2.32837	0.225758
SH3TC1	-0.371824	0.0228375	-2.32826	0.225758
BTG1	-0.297381	0.0228756	-2.32758	0.225758
ZXDB	-0.350656	0.0228876	-2.32737	0.225758
TBC1D31	-0.271325	0.0229764	-2.3258	0.225758
CCNY	-0.226223	0.0229823	-2.32569	0.225758
GLTSCR1L	-0.26428	0.0229841	-2.32566	0.225758
USPL1	-0.351968	0.0230407	-2.32466	0.225758
SLC46A2	-0.568411	0.0230744	-2.32407	0.225758
TXNDC17	0.423279	0.0230833	2.32391	0.225758
FAM198B	-0.581858	0.0230927	-2.32375	0.225758
ZNF266	-0.337892	0.0231042	-2.32355	0.225758
NDUFB9	0.286674	0.0231189	2.32329	0.225758
ADHFE1	-0.434031	0.0231496	-2.32275	0.225769
SAMSN1	0.540521	0.023213	2.32164	0.226055
FCER1A	-1.27316	0.023471	-2.31715	0.227672
FAM98C	0.228969	0.023476	2.31706	0.227672
SLFN11	-0.350875	0.0234761	-2.31706	0.227672
SPDYE3	-0.254476	0.0235197	-2.3163	0.22779
MCM8	0.343978	0.0235372	2.316	0.22779
MRPS15	0.278445	0.0235732	2.31538	0.227866
NCALD	-0.511411	0.0235928	-2.31504	0.227866
RAB27A	0.311761	0.0236444	2.31415	0.228081
ANKRD44	0.283322	0.0237392	2.31252	0.228502
PATZ1	-0.252356	0.0237529	-2.31229	0.228502
TNFRSF10B	-0.310886	0.0238727	-2.31024	0.2292
SLC35B1	0.251398	0.0238871	2.30999	0.2292
FAM117B	-0.444051	0.0239762	-2.30848	0.229732
METAP1	-0.224843	0.0240302	-2.30756	0.230018
THOP1	0.363527	0.02406	2.30705	0.230041
SLFN12L	-0.455055	0.0241182	-2.30607	0.230326
DHX57	-0.255117	0.0242156	-2.30443	0.230912
TNFRSF8	-0.365702	0.0242606	-2.30367	0.23113
GTF2E2	0.183558	0.0243151	2.30275	0.231355
KLF7	0.385277	0.0244039	2.30126	0.231979
RAB3GAP2	0.248368	0.0244854	2.2999	0.232496
EIF2S2	0.213851	0.0244994	2.29967	0.232496
TRIM32	-0.318598	0.0245282	-2.29919	0.232496
EFEMP2	0.435898	0.024561	2.29864	0.232508
PTPMT1	0.26234	0.0246822	2.29663	0.233256
HERC1	-0.248145	0.0247609	-2.29533	0.233748
FAM120A	-0.314744	0.024788	-2.29488	0.233748
NOL9	-0.228076	0.0248753	-2.29344	0.234347
ZCCHC24	-0.402893	0.024968	-2.29192	0.234625
DAZAP2	-0.255868	0.0249766	-2.29178	0.234625
ZNF362	-0.305097	0.0251128	-2.28955	0.235512
LRIG1	-0.427034	0.0251708	-2.2886	0.23554
ADM2	0.453965	0.0251876	2.28833	0.23554
RASGEF1B	-0.410333	0.0252611	-2.28714	0.23554
CCDC66	-0.377114	0.0252613	-2.28713	0.23554
ADCY7	-0.334824	0.0252618	-2.28712	0.23554
TMEM116	-0.326063	0.0253153	-2.28626	0.235812
HVCN1	-0.347988	0.0254006	-2.28488	0.236252
EFCAB14	-0.179656	0.0254389	-2.28426	0.236252
NAA15	0.229335	0.0254821	2.28356	0.236252
WDR45B	-0.276866	0.0254838	-2.28353	0.236252
ZNF440	-0.23252	0.0255139	-2.28305	0.236252
MMAB	0.279764	0.0255285	2.28281	0.236252
RARG	-0.333072	0.0255638	-2.28225	0.236252
ZNF3	-0.139358	0.0256268	-2.28124	0.236252
RIN1	-0.498301	0.025656	-2.28077	0.236252
ZNF791	0.239237	0.0256567	2.28076	0.236252
NBR1	-0.197253	0.0256666	-2.2806	0.236252
ZNF561	-0.247558	0.0256859	-2.28029	0.236252
VSIG10	0.674434	0.0257499	2.27927	0.236551
UQCRFS1	0.214915	0.0258449	2.27775	0.237007
VAPA	0.263825	0.0258684	2.27738	0.237007
NPTXR	-0.552995	0.0259163	-2.27662	0.237192
OAF	-0.368351	0.0259588	-2.27595	0.237192
CHIT1	0.942555	0.0259802	2.27561	0.237192
CYBA	0.366258	0.0259975	2.27533	0.237192
KIF2A	-0.310741	0.0260211	-2.27496	0.237222
POLE4	0.334936	0.0261837	2.27239	0.238166
ZNF185	-0.49474	0.0261907	-2.27229	0.238166
ITGB1	-0.39079	0.0263136	-2.27036	0.238859
NDUFA2	0.316854	0.026366	2.26954	0.238866
ARHGAP15	0.223393	0.0263733	2.26942	0.238866
ZNF160	-0.257344	0.026393	-2.26912	0.238866
MFSD1	-0.281085	0.026546	-2.26673	0.239777
ZSCAN9	-0.263022	0.0265624	-2.26648	0.239777
NLN	-0.318378	0.0266847	-2.26458	0.240584
IFITM1	0.492997	0.0267003	2.26434	0.240584
DNAJC14	-0.268025	0.0267379	-2.26376	0.240626
DNAJC1	0.253732	0.026805	2.26273	0.240682
NMUR1	-0.640177	0.0268106	-2.26264	0.240682
PHYH	-0.22995	0.0268412	-2.26217	0.240682
R3HDM2	-0.206261	0.0269063	-2.26117	0.240955
TP53I3	0.3865	0.0270645	2.25875	0.242145
HPCAL4	-0.701983	0.0271433	-2.25754	0.242388
SMCR8	-0.630312	0.0271538	-2.25738	0.242388
SFXN4	0.278302	0.0271731	2.25709	0.242388
C11orf73	0.258578	0.0273046	2.25509	0.243021
ZNF383	-0.337073	0.027311	-2.255	0.243021
AURKAIP1	0.286296	0.0273565	2.25431	0.243021
AC004824.2	0.730875	0.0273601	2.25425	0.243021
CAMK2D	-0.416669	0.0274719	-2.25256	0.243404
ARHGEF3	-0.387398	0.027474	-2.25253	0.243404
TRIO	-0.301226	0.0275412	-2.25152	0.243687
ETHE1	0.341384	0.0275997	2.25064	0.243969
ABCA13	1.03985	0.0276809	2.24942	0.244318
NLRC3	-0.372329	0.0277284	-2.24871	0.244318
MRPL28	0.318415	0.0277364	2.24859	0.244318
CRYL1	-0.307366	0.0277766	-2.24799	0.244492
FAM89A	0.433268	0.02784	2.24705	0.244574
BCL11B	-0.461549	0.0278582	-2.24678	0.244574
PTPN1	0.219311	0.02795	2.24541	0.244912
PSRC1	-0.295417	0.027983	-2.24492	0.244912
RELB	0.361134	0.0280119	2.24449	0.244912
WDR59	-0.190228	0.0280755	-2.24355	0.245145
MTHFR	-0.223566	0.0282461	-2.24104	0.246251
PABPN1	0.190609	0.0282989	2.24026	0.246442
CELF1	0.221091	0.0283178	2.23998	0.246442
KDM2B	-0.201606	0.0284121	-2.2386	0.246826
SLC26A8	0.645764	0.0284231	2.23844	0.246826
AIM1L	0.368259	0.0284495	2.23805	0.246826
RAB33A	0.316143	0.0284779	2.23764	0.246826
TBC1D9	-0.375876	0.0284973	-2.23736	0.246826
MCTS1	0.309168	0.0286913	2.23453	0.247816
TMEM203	-0.153232	0.028692	-2.23452	0.247816
VNN2	0.510468	0.0287283	2.234	0.247816
BLOC1S4	-0.146817	0.0287353	-2.2339	0.247816
CDCA8	0.468262	0.0287793	2.23326	0.247816
SH3PXD2A	-0.340765	0.0288253	-2.23259	0.247816
AGTRAP	0.406103	0.0288314	2.2325	0.247816
NRIP1	-0.557657	0.0289089	-2.23139	0.248032
ANK3	-0.477049	0.0289833	-2.23032	0.248032
EVI5	-0.314126	0.0289878	-2.23025	0.248032
ATXN7L3B	-0.2043	0.029025	-2.22972	0.248032
ARID1B	-0.20181	0.0290718	-2.22904	0.248032
TBC1D10C	0.269693	0.0290794	2.22894	0.248032
LPAR5	-0.381157	0.0291161	-2.22841	0.248032
CARS2	0.241646	0.029118	2.22838	0.248032
MOCS3	-0.210966	0.0291271	-2.22825	0.248032
E2F6	-0.260886	0.029169	-2.22765	0.248139
SIRT7	0.238215	0.0292369	2.22668	0.248173
NAGPA	-0.278817	0.0292602	-2.22635	0.248173
SYP	0.375233	0.029264	2.2263	0.248173
FAM102A	-0.449022	0.0292783	-2.22609	0.248173
OGFRL1	-0.444426	0.0293396	-2.22522	0.248376
ERBB2	-0.459261	0.0293761	-2.2247	0.248376
LTK	-0.453962	0.0294128	-2.22418	0.248376
MVD	0.29691	0.0294245	2.22401	0.248376
NRROS	-0.301567	0.0295429	-2.22234	0.248892
CCT5	0.232273	0.0295584	2.22212	0.248892
SRPK1	0.400871	0.0295871	2.22171	0.248902
ACP2	-0.262935	0.0298626	-2.21784	0.250413
SDHC	0.178554	0.0298729	2.21769	0.250413
ENO3	0.271227	0.0298936	2.2174	0.250413
VSTM1	0.583073	0.0299254	2.21696	0.250413
LEMD2	0.173572	0.0299375	2.21679	0.250413
ICT1	0.273655	0.0299642	2.21642	0.250413
PLEKHJ1	0.248626	0.0299699	2.21634	0.250413
FLI1	-0.299376	0.0300314	-2.21548	0.250413
IGIP	-0.539887	0.0300456	-2.21528	0.250413
ZNF45	-0.328225	0.0300541	-2.21516	0.250413
PSMB5	0.241465	0.0301115	2.21436	0.250659
ZBTB14	-0.358179	0.0301499	-2.21383	0.250695
OBFC1	0.371235	0.0301948	2.21321	0.25084
FOXN3	-0.186844	0.0304502	-2.20968	0.252695
DDX11	0.475245	0.0305602	2.20817	0.253096
NDUFAB1	0.245894	0.030625	2.20728	0.253096
KIAA1522	-0.487478	0.030626	-2.20726	0.253096
MTMR12	-0.226623	0.0306338	-2.20716	0.253096
UBXN2A	-0.212068	0.0306598	-2.2068	0.253096
PSENEN	0.320474	0.0306663	2.20671	0.253096
PACS2	-0.254196	0.0307326	-2.2058	0.253444
CENPBD1	-0.231951	0.0308299	-2.20448	0.253827
XRCC5	0.20021	0.0308781	2.20382	0.25392
TRMT44	-0.197668	0.0309139	-2.20334	0.25392
TCEB1	0.302198	0.0309224	2.20322	0.25392
BACH2	-0.468334	0.0309631	-2.20267	0.253968
VOPP1	0.318297	0.0310146	2.20197	0.254186
PPP1R26	-0.312076	0.0310722	-2.20119	0.254237
TMEM120A	0.387953	0.0310792	2.20109	0.254237
MYBL2	0.767176	0.031187	2.19964	0.254652
ZSCAN29	-0.274671	0.0312458	-2.19885	0.254883
C1QA	-1.09887	0.0313792	-2.19705	0.255777
FCER1G	0.411469	0.0315875	2.19427	0.257025
PAPD7	-0.240955	0.0316048	-2.19404	0.257025
GCHFR	0.274024	0.0316803	2.19303	0.257344
HBG2	-1.64678	0.0317132	-2.1926	0.257419
RNF4	-0.163966	0.0317562	-2.19202	0.257419
NDUFAF1	0.208838	0.03177	2.19184	0.257419
TSC22D1	-0.512109	0.0318799	-2.19039	0.257573
KSR1	-0.313888	0.0318953	-2.19018	0.257573
MARS	0.190879	0.0319022	2.19009	0.257573
TKTL1	-0.748065	0.0319032	-2.19008	0.257573
ITGA4	-0.52063	0.0319487	-2.18948	0.257756
TSSC1	0.216446	0.0319943	2.18888	0.257841
MRPL52	0.266648	0.0320919	2.18759	0.258354
TNFAIP6	0.679372	0.0321335	2.18704	0.258354
PGD	0.48833	0.032171	2.18655	0.258354
DCP1A	0.204512	0.0321838	2.18638	0.258354
TUBB1	-0.739687	0.0323144	-2.18467	0.259043
THOC5	0.284198	0.0323947	2.18362	0.259377
PRPF40B	-0.319518	0.0324651	-2.18271	0.259683
MANF	0.418637	0.0325043	2.1822	0.259772
MAPKAPK5	-0.191945	0.0325818	-2.18119	0.260111
NECAP2	-0.170325	0.0327285	-2.17929	0.261142
CCDC167	0.451803	0.0328861	2.17726	0.261618
SPEN	-0.290294	0.0329645	-2.17625	0.261618
CKS1B	0.495332	0.0329962	2.17584	0.261618
NDUFC1	0.19845	0.0330062	2.17572	0.261618
ZNF551	-0.363723	0.0330254	-2.17547	0.261618
POLR2G	0.183021	0.0330364	2.17533	0.261618
FKRP	-0.160204	0.0330378	-2.17531	0.261618
ZNF548	-0.341717	0.0330421	-2.17525	0.261618
NUTM2G	0.431373	0.0330669	2.17494	0.261618
WHAMM	-0.212419	0.0330801	-2.17477	0.261618
SEC61G	0.342428	0.0331796	2.1735	0.262068
HLA-DRB1	-0.813521	0.0332318	-2.17283	0.262244
DCTN3	0.211805	0.0332964	2.17201	0.262356
SRGAP2	-0.316291	0.0333461	-2.17137	0.262356
SUSD1	-0.254836	0.0333671	-2.17111	0.262356
CINP	0.209203	0.0333965	2.17073	0.262356
ZMAT1	-0.531696	0.0334378	-2.17021	0.262356
LRRC16A	-0.410061	0.0334485	-2.17007	0.262356
RPS21	0.520517	0.0334711	2.16979	0.262356
XIAP	0.255423	0.0335763	2.16846	0.262356
FZD2	-0.497768	0.0335821	-2.16838	0.262356
CLTCL1	0.468851	0.0336126	2.168	0.262356
RFC5	0.227599	0.0336165	2.16795	0.262356
CCDC85B	0.313165	0.0336458	2.16758	0.262356
BRD1	-0.275539	0.0336572	-2.16743	0.262356
PSMA3	0.331556	0.033729	2.16653	0.262705
NFKBIL1	0.293828	0.0338011	2.16562	0.263027
TCF7L1	0.369572	0.0338938	2.16446	0.263327
2022-03-01	-0.48199	0.0339379	-2.16391	0.263492
PRDM4	-0.190058	0.0339752	-2.16344	0.263623
CD247	-0.456275	0.0340734	-2.16221	0.263931
PSMD13	0.230604	0.0340793	2.16214	0.263931
DAPK1	-0.376307	0.0342095	-2.16052	0.264469
SLC27A1	-0.353851	0.0342238	-2.16034	0.264469
LIME1	0.335029	0.0342386	2.16016	0.264469
BAIAP2	-0.373708	0.034381	-2.15839	0.265042
RNASEH2C	0.298862	0.0343823	2.15837	0.265042
ATP5F1	0.269436	0.0346088	2.15558	0.26623
CCDC64	-0.406367	0.0346496	-2.15507	0.26623
HEATR5B	-0.247065	0.0346659	-2.15487	0.26623
CACYBP	0.223215	0.0346781	2.15473	0.26623
CLEC4D	0.686052	0.0348113	2.15309	0.266738
C11orf80	0.347341	0.0348327	2.15283	0.266738
DLEU1	0.292392	0.0349571	2.15131	0.267364
BMP1	-0.349247	0.0350332	-2.15038	0.267569
RCN1	-0.273146	0.0350454	-2.15023	0.267569
OBSCN	-0.501522	0.0351257	-2.14926	0.267772
PIK3R1	-0.33754	0.0351551	-2.1489	0.267772
BBS2	-0.213283	0.0351794	-2.1486	0.267772
KRT10	0.23713	0.0352213	2.14809	0.267798
BIK	0.369765	0.0352769	2.14742	0.267936
ROM1	0.399596	0.0353619	2.14639	0.267951
NARF	0.356899	0.0353735	2.14625	0.267951
AGPAT3	-0.251442	0.0353751	-2.14623	0.267951
MCM7	0.336868	0.0354068	2.14585	0.267951
RBL2	-0.317763	0.0354394	-2.14546	0.267996
RCC1	0.241275	0.035668	2.14271	0.269345
ORM2	0.479759	0.035712	2.14218	0.269345
CD28	-0.565506	0.0357213	-2.14207	0.269345
TMTC4	-0.360243	0.0357441	-2.1418	0.269345
MRPS11	0.224004	0.0359281	2.1396	0.270403
ACO1	-0.330248	0.035937	-2.1395	0.270403
PTPRS	-0.464357	0.0359988	-2.13876	0.270596
METTL7A	-0.347796	0.0360829	-2.13776	0.270959
ARL10	-0.342042	0.0361509	-2.13695	0.271152
MRPL15	0.318527	0.0362139	2.13621	0.271377
MPLKIP	0.164216	0.0362792	2.13544	0.271551
KIF1B	0.371697	0.0363056	2.13512	0.271551
WDR76	0.387928	0.0364036	2.13397	0.272042
AIFM2	0.358053	0.0364822	2.13304	0.272378
MROH6	0.46441	0.0365086	2.13273	0.272378
PIF1	0.458803	0.0365759	2.13194	0.272634
SYNJ2BP	-0.300455	0.0366188	-2.13144	0.272634
SGK223	-0.341556	0.0366369	-2.13123	0.272634
TNFRSF12A	0.354349	0.036672	2.13082	0.272634
RAN	0.257225	0.0367165	2.1303	0.272634
TMEM119	0.908354	0.0367266	2.13018	0.272634
ZNF251	-0.244244	0.0367955	-2.12937	0.272836
PEX5	-0.190555	0.0368505	-2.12873	0.272844
CTSL	-0.529764	0.0369439	-2.12765	0.273255
ACER3	0.263528	0.0370042	2.12694	0.273255
PRUNE	-0.268173	0.0370192	-2.12677	0.273255
UQCRQ	0.482197	0.0370428	2.1265	0.273255
ZNF16	-0.227173	0.037065	-2.12624	0.273255
PPIL2	-0.18091	0.0373224	-2.12326	0.274896
RSBN1	0.260008	0.0373784	2.12262	0.275088
RCBTB1	-0.415496	0.0375673	-2.12045	0.275882
STK36	-0.229383	0.0375805	-2.1203	0.275882
MORC2	-0.262205	0.0376504	-2.1195	0.276124
GRAP2	-0.435681	0.0377199	-2.1187	0.276437
POLR2F	0.218633	0.0377518	2.11834	0.276441
ATRN	-0.2275	0.0378003	-2.11779	0.276452
B3GALT6	-0.206191	0.0378838	-2.11684	0.276681
PSMB10	0.29714	0.0379168	2.11646	0.276681
ROPN1L	0.503645	0.037925	2.11637	0.276681
ZC3H7B	-0.246079	0.0379444	-2.11615	0.276681
TAGLN	-0.489716	0.0380254	-2.11523	0.276785
CD274	0.806496	0.0380336	2.11513	0.276785
GOLGA8A	-0.559602	0.0381641	-2.11366	0.277565
AHNAK	-0.313325	0.0382516	-2.11267	0.277927
SOX13	-0.627126	0.0382802	-2.11235	0.277927
MS4A3	1.14383	0.0383148	2.11195	0.277943
CTCF	-0.184429	0.0383902	-2.11111	0.278165
AGAP3	-0.305938	0.0384222	-2.11075	0.278165
CHMP1A	0.240138	0.038457	2.11036	0.278174
ATP6V0E1	0.256178	0.0385417	2.10941	0.278462
ZNF182	-0.224758	0.0385978	-2.10878	0.278559
MARS2	-0.336387	0.0386628	-2.10805	0.278624
ZC4H2	-0.289587	0.0387583	-2.10698	0.278624
GPANK1	0.25594	0.0387596	2.10697	0.278624
CRY1	-0.335429	0.0387716	-2.10684	0.278624
GLRX3	0.26473	0.0387908	2.10662	0.278624
GSTM1	2.57298	0.038823	2.10626	0.278639
MSMO1	0.351547	0.0389447	2.10491	0.279257
C1QC	-1.04995	0.039002	-2.10427	0.279422
RPA3	0.371115	0.0390647	2.10358	0.279497
SMIM12	0.170557	0.0390934	2.10326	0.279497
RAB27B	-0.536743	0.0391078	-2.1031	0.279497
PRADC1	0.271522	0.0391635	2.10248	0.279519
TMLHE	0.221958	0.0391896	2.1022	0.279519
CEACAM6	1.05132	0.0392479	2.10155	0.279519
MAL	-0.577032	0.0392848	-2.10115	0.279519
SORBS3	-0.42239	0.0392918	-2.10107	0.279519
PPIH	0.236742	0.0393443	2.10049	0.279609
MGA	-0.229833	0.03941	-2.09977	0.279756
TRIM65	-0.215914	0.0394821	-2.09898	0.279756
TRAPPC4	0.193429	0.0395459	2.09828	0.279756
COMT	-0.255271	0.0395521	-2.09821	0.279756
BTN2A2	-0.350517	0.0395705	-2.09801	0.279756
CRKL	-0.233641	0.0395849	-2.09785	0.279756
C8orf76	0.168624	0.0397181	2.09639	0.279939
AGER	0.432529	0.0397541	2.096	0.279939
HPS4	-0.154231	0.0398129	-2.09536	0.279939
NCF4	0.424637	0.0398179	2.0953	0.279939
PMEPA1	-0.456067	0.0398378	-2.09509	0.279939
CD300C	-0.454082	0.039842	-2.09504	0.279939
KPNA2	0.416125	0.0399007	2.0944	0.280047
SYNJ2	-0.310915	0.0399247	-2.09414	0.280047
MRPL39	0.352436	0.040035	2.09294	0.280479
TNFSF13	-0.244739	0.0401476	-2.09172	0.280957
ENTPD6	-0.261041	0.0401796	-2.09138	0.280957
IL17RC	-0.282573	0.0402485	-2.09063	0.280957
PPP1R13B	-0.271646	0.0402723	-2.09038	0.280957
OLFM4	1.34778	0.0402724	2.09037	0.280957
ZBTB46	-0.334794	0.0403101	-2.08997	0.280957
ZNF136	-0.381944	0.0406267	-2.08657	0.282564
MSH6	0.175998	0.0406924	2.08586	0.282564
RNF44	-0.2973	0.0406955	-2.08583	0.282564
PGBD2	-0.306754	0.040751	-2.08524	0.282564
RER1	0.107891	0.0407541	2.0852	0.282564
ZMYM4	-0.213493	0.0407712	-2.08502	0.282564
EIF2S3	-0.128635	0.040857	-2.08411	0.282672
KLRF1	-0.666822	0.0408804	-2.08386	0.282672
RNASEK	0.290123	0.0408902	2.08375	0.282672
TSPO	0.383713	0.0409208	2.08343	0.282732
MICAL1	0.3159	0.0410037	2.08255	0.283089
FAM174A	-0.305503	0.0411869	-2.0806	0.284164
ZFAND2A	0.331988	0.0412282	2.08017	0.284164
ASB16	-0.262568	0.0412614	-2.07982	0.284164
ERCC6	-0.224174	0.0413321	-2.07907	0.284428
GOLGA3	-0.173436	0.0414087	-2.07826	0.28467
TRMT112	0.185325	0.0414508	2.07782	0.28467
CPM	-0.382729	0.0414669	-2.07765	0.28467
FAM229A	0.309299	0.0415139	2.07716	0.284752
EXD2	-0.252451	0.0416595	-2.07563	0.28546
SHKBP1	0.439046	0.0418481	2.07366	0.286231
EMC8	0.145418	0.0418492	2.07364	0.286231
MMP9	0.790841	0.0419394	2.0727	0.286588
NOL6	-0.253263	0.0420087	-2.07198	0.286748
ISCA2	0.192968	0.0420245	2.07182	0.286748
NAT14	0.287957	0.0421296	2.07073	0.287188
TAZ	0.22903	0.0422173	2.06982	0.28752
NRDE2	0.229056	0.0422684	2.06929	0.287605
SKI	-0.265633	0.042368	-2.06826	0.287973
EMID1	0.696034	0.0423885	2.06805	0.287973
DPP4	-0.512751	0.0424548	-2.06736	0.288171
PDE6B	-0.253988	0.0427166	-2.06467	0.289765
PBX3	-0.263079	0.0427595	-2.06423	0.289795
SEMA4F	-0.277426	0.0428744	-2.06306	0.290325
VEZT	-0.313529	0.0430272	-2.0615	0.291086
RABEPK	0.202443	0.0430703	2.06106	0.291115
CCDC92	-0.303344	0.0431417	-2.06033	0.291427
KIAA1551	-0.477801	0.0431724	-2.06002	0.291427
WDR48	-0.176136	0.0433028	-2.0587	0.292041
P2RY14	1.03304	0.0433311	2.05841	0.292041
TGIF1	-0.258896	0.0434847	-2.05686	0.292723
TRMT12	-0.235477	0.0435279	-2.05642	0.292723
NDUFS6	0.286625	0.0435548	2.05615	0.292723
NFKB2	0.306562	0.0436078	2.05562	0.292723
MOAP1	-0.204761	0.0436724	-2.05497	0.292723
DONSON	0.296766	0.0436839	2.05485	0.292723
MTPAP	-0.198933	0.0437002	-2.05469	0.292723
LDLRAP1	-0.321828	0.0438224	-2.05346	0.293334
ACACB	-0.321424	0.0438644	-2.05304	0.29339
ARHGAP24	0.482076	0.0439031	2.05265	0.293416
MED18	0.127192	0.0440189	2.05149	0.293901
PJA1	-0.270277	0.0441514	-2.05017	0.29413
RMI2	0.471874	0.0442266	2.04942	0.29413
ACTR3B	-0.287513	0.0442608	-2.04908	0.29413
SFXN3	-0.237007	0.0442679	-2.04901	0.29413
SMAGP	-0.245482	0.0442797	-2.04889	0.29413
SNED1	-0.428187	0.0442908	-2.04878	0.29413
GET4	0.224316	0.0443585	2.04811	0.29413
PWWP2A	-0.248345	0.0443591	-2.0481	0.29413
FGGY	0.321226	0.0443828	2.04787	0.29413
JUP	-0.829593	0.0443975	-2.04772	0.29413
SNRPB2	0.233056	0.0445873	2.04584	0.295108
SESN1	-0.382037	0.0446156	-2.04557	0.295108
ADARB1	-0.2745	0.0446976	-2.04476	0.295383
MAST2	0.228736	0.0451324	2.04049	0.297937
FMO5	-0.236719	0.0451661	-2.04016	0.297937
QSER1	-0.351986	0.0452073	-2.03976	0.297971
KCNE1	0.551258	0.0453962	2.03791	0.298888
TCF7	-0.525109	0.0454383	-2.0375	0.298956
PCMT1	0.294998	0.0456175	2.03577	0.299679
SUV39H2	0.265765	0.0457315	2.03466	0.300239
UHRF1BP1	-0.203061	0.0457819	-2.03418	0.300335
TRIM24	-0.219149	0.0458635	-2.03339	0.300639
LSM5	0.439079	0.0458992	2.03304	0.300648
SCCPDH	0.281534	0.0460111	2.03197	0.30102
SETD7	-0.319552	0.0460642	-2.03146	0.30102
CNOT10	0.1481	0.0460753	2.03135	0.30102
FGD1	-0.242961	0.0461455	-2.03068	0.301167
RCSD1	-0.209238	0.0462225	-2.02994	0.30144
TAF1	-0.267065	0.0463136	-2.02907	0.30156
DDT	0.285679	0.046319	2.02901	0.30156
BAX	0.220846	0.0464333	2.02792	0.301965
PTAFR	0.401667	0.0464561	2.02771	0.301965
STK24	-0.17141	0.0465106	-2.02719	0.301965
ADSL	0.194808	0.0465338	2.02696	0.301965
ZFP14	-0.363439	0.0465792	-2.02653	0.302008
NMT2	-0.314045	0.0466861	-2.02552	0.302394
MYL12B	0.260603	0.0467195	2.0252	0.302394
C11orf84	0.214374	0.0467383	2.02502	0.302394
KRBA1	-0.252711	0.0467835	-2.02459	0.302394
WBP11	-0.213391	0.0468077	-2.02436	0.302394
KLHDC8A	0.811791	0.0468559	2.02391	0.302436
LMNB1	0.347978	0.0469105	2.02339	0.30251
SNAPC3	-0.209229	0.0469338	-2.02317	0.30251
ZCCHC8	-0.175913	0.0469609	-2.02291	0.30251
ENO2	-0.314695	0.0470384	-2.02218	0.302723
DUSP23	0.2521	0.0470702	2.02188	0.302723
TFPT	0.273949	0.047176	2.02088	0.302786
CYB561D2	0.172107	0.0472142	2.02053	0.302786
TMEM25	-0.366554	0.0472215	-2.02046	0.302786
PRSS23	-0.656293	0.0472371	-2.02031	0.302786
C1QB	-1.01239	0.0473262	-2.01947	0.302848
LLGL1	-0.203138	0.0473692	-2.01907	0.302848
UBE2J2	0.140325	0.0473755	2.01901	0.302848
ATP5C1	0.367933	0.0474102	2.01868	0.302848
MSRB1	0.418032	0.0475294	2.01757	0.303504
MTA1	-0.185906	0.0476491	-2.01645	0.303894
DUSP13	0.681128	0.0476679	2.01628	0.303894
LYSMD1	0.322719	0.0477308	2.01569	0.304149
ZXDC	-0.246266	0.0477627	-2.01539	0.304149
FAM78A	-0.192681	0.0478815	-2.01429	0.304678
PRKCQ	-0.285975	0.0479314	-2.01382	0.304678
BCL9	-0.239168	0.0479733	-2.01343	0.304678
MRPL16	0.156705	0.0479887	2.01329	0.304678
COPB1	0.203712	0.0481835	2.01149	0.305496
TRPM2	0.435969	0.0482631	2.01075	0.305814
PRPF38B	0.19244	0.0483188	2.01024	0.306021
ATP9A	0.568835	0.0483949	2.00954	0.306254
ST3GAL4	0.450021	0.0484641	2.0089	0.306522
NDFIP1	-0.184803	0.0485406	-2.0082	0.306681
VPS13D	-0.161679	0.0485773	-2.00786	0.306681
FOXJ3	-0.20787	0.0486528	-2.00717	0.306867
ARPC2	0.203289	0.0486859	2.00686	0.306867
POR	0.40239	0.048759	2.0062	0.306968
RFXANK	0.294763	0.048828	2.00556	0.306968
SRA1	0.26028	0.0488287	2.00556	0.306968
SNF8	0.194692	0.0488965	2.00494	0.307039
GRAMD4	-0.2049	0.0490142	-2.00387	0.307066
PLXDC1	-0.513044	0.0490593	-2.00346	0.307066
PKD2	-0.44192	0.0491041	-2.00305	0.307066
LCN2	1.0827	0.0491246	2.00286	0.307066
PRICKLE4	0.256031	0.049129	2.00282	0.307066
AHDC1	-0.243742	0.0491699	-2.00245	0.307066
UBE2E3	-0.210733	0.0491828	-2.00233	0.307066
BNIP3	-0.142999	0.0493682	-2.00065	0.307909
RAPGEF3	0.402309	0.0494214	2.00017	0.308018
RRN3	-0.284028	0.0494658	-1.99977	0.308062
CHRNA10	0.274658	0.0494933	1.99952	0.308062
PRKDC	-0.243051	0.0495655	-1.99887	0.308116
C17orf80	-0.20917	0.0495951	-1.9986	0.308116
PEX16	0.259564	0.0496211	1.99837	0.308116
PRKAB2	-0.309288	0.0497082	-1.99758	0.308432
RHOB	-0.294245	0.0497911	-1.99684	0.308526
OLR1	1.06585	0.0498045	1.99672	0.308526
GTPBP3	-0.221829	0.0499268	-1.99562	0.308589
PDE4DIP	-0.222502	0.0499382	-1.99552	0.308589
PPP1R12A	0.291494	0.0499896	1.99506	0.308589
TAF1C	-0.212528	0.0500016	-1.99495	0.308589
CCDC51	0.205619	0.0500035	1.99493	0.308589
ZC3H14	-0.163633	0.0501821	-1.99333	0.308836
CLASRP	0.200289	0.0501914	1.99325	0.308836
FAM120C	-0.255559	0.0502129	-1.99306	0.308836
ARPC4	0.281385	0.0502572	1.99267	0.308836
PDE3B	-0.374258	0.0502856	-1.99241	0.308836
EBNA1BP2	0.274912	0.0502923	1.99235	0.308836
TMBIM1	-0.206935	0.0503091	-1.9922	0.308836
SIVA1	0.216284	0.0503921	1.99146	0.309225
PSMD14	0.292452	0.0504518	1.99093	0.309455
ZNF558	-0.412746	0.050534	-1.9902	0.309481
CD2BP2	0.195321	0.0505342	1.9902	0.309481
ARPC3	0.274424	0.0505988	1.98963	0.3097
INADL	-0.324502	0.0506799	-1.98891	0.309893
TTI2	0.178576	0.0507201	1.98856	0.309893
HK3	0.362378	0.050916	1.98683	0.310337
ELMO3	0.296639	0.0510148	1.98595	0.310337
GUCY1B3	-0.574215	0.0510423	-1.98571	0.310337
PRR12	-0.282728	0.0510447	-1.98569	0.310337
MYC	-0.346627	0.0510892	-1.9853	0.310337
COL8A2	-0.430337	0.0511374	-1.98488	0.310337
M6PR	-0.202892	0.0511651	-1.98463	0.310337
LY9	-0.336543	0.0512367	-1.98401	0.310337
DUT	0.288519	0.0513169	1.9833	0.310337
MRPL14	0.251818	0.051337	1.98313	0.310337
RPSA	0.31734	0.0513643	1.98289	0.310337
HIC2	-0.182656	0.0513709	-1.98283	0.310337
ATM	-0.332797	0.0515037	-1.98167	0.310337
OPLAH	0.614639	0.0515333	1.98141	0.310337
ZNF880	-0.292591	0.0515966	-1.98086	0.310337
VCAN	-0.381711	0.0517167	-1.97981	0.310337
SUCLG2	-0.272078	0.0517339	-1.97966	0.310337
ZBTB47	-0.276048	0.051743	-1.97958	0.310337
P2RX1	0.386945	0.0517583	1.97945	0.310337
AHCY	0.276248	0.0517867	1.9792	0.310337
PPARGC1B	-0.295023	0.051833	-1.9788	0.310337
UBAP1L	-0.273482	0.0518674	-1.9785	0.310337
HES4	-0.717744	0.051887	-1.97833	0.310337
MRPL20	0.179598	0.0518958	1.97826	0.310337
ATP2B1	-0.315587	0.051901	-1.97821	0.310337
MAP3K4	-0.190394	0.0519063	-1.97817	0.310337
PHF2	-0.285476	0.0519147	-1.97809	0.310337
FUT7	0.369465	0.0520077	1.97729	0.310337
CRIP3	0.424805	0.0520109	1.97726	0.310337
COL9A3	0.659534	0.0520241	1.97715	0.310337
SH3BGRL	-0.241343	0.0520324	-1.97707	0.310337
RASSF3	-0.382164	0.0520664	-1.97678	0.310337
CLCN6	-0.211664	0.0520698	-1.97675	0.310337
AIM2	0.545796	0.0522334	1.97534	0.31092
APOPT1	0.218202	0.0522394	1.97529	0.31092
MYBL1	-0.597533	0.0523289	-1.97451	0.311228
RAB4B	0.248344	0.0523639	1.97421	0.311245
ERH	0.405762	0.0524117	1.9738	0.311245
DCAF16	-0.207649	0.0524964	-1.97307	0.311504
TMEM229B	-0.41455	0.0526373	-1.97186	0.311612
PSMC2	0.290859	0.0527196	1.97116	0.311612
UBE2G2	-0.166753	0.0527199	-1.97116	0.311612
QRICH1	-0.122946	0.0527199	-1.97116	0.311612
LTF	1.08464	0.0527389	1.971	0.311612
TRIT1	-0.212504	0.0527538	-1.97087	0.311612
METTL21A	0.197294	0.0528141	1.97035	0.311754
KCTD17	-0.300588	0.0528565	-1.96999	0.311828
PHF3	-0.218178	0.0529908	-1.96884	0.31231
CHEK2	0.276114	0.0530519	1.96832	0.312462
YIPF1	0.263595	0.0531272	1.96768	0.312519
SYNRG	-0.148344	0.0531518	-1.96747	0.312519
RBAK	-0.472385	0.0531629	-1.96738	0.312519
ABCC10	-0.17157	0.0532881	-1.96632	0.313129
ELOVL7	-0.558227	0.0534445	-1.96499	0.313739
NCKAP5L	-0.282681	0.0535693	-1.96394	0.313949
NSUN7	0.564606	0.0535882	1.96378	0.313949
FBXL12	-0.162224	0.0536097	-1.9636	0.313949
PGS1	0.360736	0.0538513	1.96156	0.314889
DIEXF	-0.228487	0.0539144	-1.96103	0.314975
TULP4	-0.247784	0.0539881	-1.96042	0.315112
DTNB	0.238075	0.0540022	1.9603	0.315112
FAM63B	0.290128	0.0541003	1.95947	0.31522
PTGIR	-0.474426	0.0541035	-1.95945	0.31522
NT5DC2	0.547766	0.054126	1.95926	0.31522
THTPA	-0.25397	0.0542036	-1.95861	0.315441
MBTPS1	-0.18909	0.0543439	-1.95744	0.315907
SPG20	-0.275561	0.0543879	-1.95707	0.315907
UHRF1	0.209198	0.0545142	1.95602	0.316328
PMAIP1	-0.637344	0.0546405	-1.95497	0.316719
NRG1	-0.669324	0.0546615	-1.9548	0.316719
LRRFIP2	0.215086	0.0547032	1.95445	0.316719
VPS45	-0.198469	0.0547083	-1.95441	0.316719
SESN2	0.274085	0.0547784	1.95383	0.316854
AIG1	0.332511	0.0548886	1.95292	0.316854
GADD45GIP1	0.339444	0.0549062	1.95277	0.316854
ZFP41	-0.225246	0.0549458	-1.95244	0.316854
STOM	0.577824	0.0549535	1.95238	0.316854
SLC17A5	0.16899	0.0549803	1.95216	0.316854
ATF6	0.224555	0.0550164	1.95186	0.316854
HIST1H2BK	0.478763	0.055039	1.95168	0.316854
KCNC3	-0.462242	0.0551589	-1.95069	0.317256
OXNAD1	-0.291309	0.055193	-1.95041	0.317258
ZMYM1	-0.393481	0.055279	-1.9497	0.317449
SNRPB	0.263971	0.0554288	1.94847	0.317449
BRPF1	-0.157536	0.055474	-1.9481	0.317449
CLIC3	-0.615984	0.0554832	-1.94802	0.317449
SIN3B	-0.199629	0.0554984	-1.9479	0.317449
ZNF652	-0.229232	0.0555025	-1.94787	0.317449
DHX35	-0.19631	0.0555295	-1.94764	0.317449
CASS4	-0.458861	0.0556169	-1.94693	0.317668
MSRB3	0.46262	0.0557592	1.94577	0.317668
GPR35	-0.354769	0.055787	-1.94554	0.317668
ZKSCAN8	-0.256621	0.0557945	-1.94548	0.317668
DHRS9	0.5301	0.0558004	1.94543	0.317668
ELMSAN1	-0.296739	0.0558143	-1.94532	0.317668
TRIM14	-0.285509	0.0558555	-1.94498	0.317668
PACSIN1	-0.487647	0.0559371	-1.94432	0.317943
ANKHD1	0.203904	0.0561249	1.94279	0.31881
NDUFB4	0.209817	0.0562174	1.94204	0.318928
MAGOHB	0.311441	0.0562543	1.94174	0.318928
SIN3A	-0.17453	0.0562836	-1.94151	0.318928
ATP6V0B	0.255532	0.0563487	1.94098	0.319081
UQCC2	0.277825	0.0564239	1.94037	0.319288
CRELD2	0.325468	0.0565257	1.93955	0.319561
SLC35E3	0.224906	0.0566116	1.93886	0.319803
ITPR1	-0.256074	0.0567084	-1.93808	0.320135
PLEKHB2	-0.194138	0.0568561	-1.93689	0.320335
OTUD3	-0.252996	0.056858	-1.93688	0.320335
PRELID1	0.227887	0.0568705	1.93678	0.320335
SLC39A10	-0.382912	0.0568903	-1.93662	0.320335
CDC42EP4	-0.247209	0.057008	-1.93567	0.320665
HIBADH	-0.251403	0.0570454	-1.93538	0.320665
PRKX	-0.223129	0.0570727	-1.93516	0.320665
MFSD10	0.231978	0.0571305	1.93469	0.320665
PPP4C	0.252594	0.0571501	1.93454	0.320665
ARHGAP17	-0.267485	0.05728	-1.9335	0.321143
ESPN	-1.03733	0.0573575	-1.93288	0.321143
LINC00493	0.297515	0.0574511	1.93214	0.321143
L3MBTL3	-0.260018	0.0574529	-1.93212	0.321143
TOX	-0.294305	0.0574818	-1.93189	0.321143
ZMYND11	-0.345098	0.0574969	-1.93177	0.321143
APMAP	0.370346	0.0575367	1.93146	0.321143
TIMM8B	0.54121	0.0575586	1.93128	0.321143
KLHL18	-0.132715	0.0575874	-1.93106	0.321143
LUZP1	-0.193797	0.0576419	-1.93062	0.321225
SHQ1	-0.269926	0.0576785	-1.93033	0.321225
LOXL3	-0.23151	0.0577305	-1.92992	0.321225
ETS1	-0.340384	0.0577687	-1.92962	0.321225
DNHD1	-0.248131	0.0578308	-1.92913	0.321255
KRBOX4	-0.276909	0.057882	-1.92872	0.321255
NUDT22	0.218671	0.0578988	1.92859	0.321255
TRMT6	0.213951	0.0579477	1.9282	0.321255
ARHGAP33	0.321453	0.057989	1.92788	0.321255
PPP2R3B	0.326608	0.0579935	1.92784	0.321255
GATA2	-0.663237	0.0580498	-1.9274	0.321313
CHAF1A	0.290222	0.05816	1.92653	0.321668
SBK1	-0.451684	0.0583235	-1.92525	0.321933
PTGER2	-0.276021	0.0583397	-1.92512	0.321933
PFDN6	0.232353	0.0583471	1.92506	0.321933
NAIP	0.376826	0.058381	1.92479	0.321933
MAD2L1	0.518788	0.0584054	1.9246	0.321933
TRERF1	-0.252072	0.0586662	-1.92256	0.323035
KCTD7	-0.234753	0.0586957	-1.92233	0.323035
ZZZ3	-0.392753	0.0587792	-1.92168	0.323035
TFAP2E	-0.19525	0.0587828	-1.92165	0.323035
CNPY2	0.212209	0.0588233	1.92133	0.323035
MRPL18	0.173941	0.0588584	1.92106	0.323035
TNFRSF25	-0.488798	0.0588919	-1.9208	0.323035
POLR3E	-0.19162	0.0589447	-1.92039	0.323035
MCU	0.287137	0.0589978	1.91998	0.323035
POFUT1	-0.176454	0.0590553	-1.91953	0.323035
FBXO32	-0.311885	0.0590674	-1.91944	0.323035
ATP5H	0.221197	0.0591215	1.91901	0.323035
ADAT2	-0.318017	0.059129	-1.91896	0.323035
ZNF75D	-0.307431	0.0591425	-1.91885	0.323035
HN1	0.294608	0.059167	1.91866	0.323035
ZBTB38	-0.379709	0.0592117	-1.91832	0.323063
GSPT2	-0.246659	0.0592545	-1.91798	0.32308
MPC2	0.303154	0.0593076	1.91757	0.323205
SLC24A4	-0.324444	0.0593479	-1.91726	0.323212
SLC18B1	-0.375421	0.0594624	-1.91638	0.323633
SOD2	0.391135	0.0595719	1.91553	0.323994
FAM19A2	0.515089	0.0596774	1.91472	0.324341
ZSCAN32	-0.153689	0.0599903	-1.91231	0.325559
CAPN2	-0.225942	0.0600099	-1.91216	0.325559
CAMP	0.750884	0.0600425	1.91191	0.325559
PKD1	-0.230017	0.0600585	-1.91179	0.325559
PNRC1	-0.272572	0.0601991	-1.91071	0.325979
NOL3	0.315677	0.0602733	1.91015	0.325979
KCNN4	0.340635	0.0603156	1.90982	0.325979
MALT1	-0.33044	0.0603473	-1.90958	0.325979
ACOT8	0.186353	0.0603534	1.90954	0.325979
PELI3	-0.299681	0.0604025	-1.90916	0.325979
GLOD4	-0.199832	0.0604355	-1.90891	0.325979
ZNF714	0.275187	0.0604555	1.90876	0.325979
METTL4	-0.335604	0.060539	-1.90812	0.325992
SEMA6B	0.52293	0.0606178	1.90752	0.325992
XPO4	-0.229639	0.0606942	-1.90694	0.325992
NUDT1	0.321066	0.0607672	1.90639	0.325992
CITED2	-0.34477	0.0607729	-1.90635	0.325992
ADAMTS10	-0.491412	0.0607796	-1.9063	0.325992
ZNF175	-0.284289	0.0607843	-1.90626	0.325992
GEMIN7	0.221026	0.0608237	1.90596	0.325992
SIDT1	-0.260499	0.0609382	-1.90509	0.325992
CERKL	-0.478374	0.0609527	-1.90498	0.325992
LRRC8C	-0.269267	0.0609764	-1.9048	0.325992
RPL27	0.479536	0.0610183	1.90449	0.325992
GSE1	-0.20622	0.0610308	-1.90439	0.325992
CSNK2B	0.258389	0.0611612	1.90341	0.326419
CHKA	0.239942	0.0611958	1.90315	0.326419
TRIM41	0.156219	0.0613005	1.90236	0.326772
MMD	-0.429107	0.0615082	-1.9008	0.327454
TSPAN13	-0.498018	0.0615122	-1.90077	0.327454
TJP3	-0.395119	0.0615313	-1.90062	0.327454
UBP1	-0.276678	0.0615416	-1.90055	0.327454
BOLA3	0.298658	0.0616	1.90011	0.327611
BAZ1A	0.312953	0.0617355	1.89909	0.328091
HYAL3	0.525009	0.0618536	1.89821	0.328536
HLA-DPA1	-0.422581	0.0620024	-1.8971	0.328884
CSRP2BP	-0.170762	0.0620058	-1.89708	0.328884
CD300LF	0.28363	0.0620325	1.89688	0.328884
UBL5	0.363968	0.06207	1.8966	0.328884
GIMAP1	-0.320968	0.0621253	-1.89619	0.328944
ZNF814	0.256824	0.0621665	1.89588	0.328944
SAV1	-0.23837	0.0622602	-1.89518	0.329108
PLEKHA8	-0.288653	0.0622845	-1.895	0.329108
EDEM2	0.201674	0.0623753	1.89433	0.329195
FAU	0.298732	0.0623967	1.89417	0.329195
DGUOK	0.136288	0.0624358	1.89388	0.329195
ATOX1	0.229505	0.0624725	1.89361	0.329203
IKZF3	-0.407313	0.0625575	-1.89298	0.329442
TMEM141	0.217165	0.062634	1.89241	0.329519
RFFL	-0.254874	0.0626969	-1.89195	0.329519
RTN2	0.412849	0.0627652	1.89144	0.329519
OAZ2	-0.299722	0.0628023	-1.89117	0.329519
ILK	0.263586	0.06282	1.89104	0.329519
TNFAIP8L1	-0.275106	0.0628609	-1.89074	0.329519
RPL8	0.246532	0.0628674	1.89069	0.329519
LAMTOR5	0.28192	0.0631156	1.88886	0.330509
CCDC115	-0.15886	0.0631429	-1.88866	0.330509
TUBA1C	0.275494	0.0631953	1.88828	0.330587
STARD10	0.383034	0.0633042	1.88748	0.330788
THYN1	0.193655	0.0633185	1.88738	0.330788
ARID5A	0.318409	0.0633576	1.88709	0.330824
LSM7	0.255939	0.0634492	1.88642	0.330832
PSMD12	0.150522	0.0634573	1.88636	0.330832
CNIH4	0.337404	0.0634779	1.88621	0.330832
SEC23IP	-0.194622	0.0635356	-1.88579	0.330942
LINC00116	0.232782	0.0636766	1.88476	0.331168
PLAGL2	-0.24621	0.0637127	-1.8845	0.331168
AGPAT2	0.282188	0.0637252	1.88441	0.331168
HECW2	-0.611536	0.0638475	-1.88351	0.331199
STK32C	-0.298137	0.063899	-1.88314	0.331199
ZNF787	0.290678	0.0639013	1.88312	0.331199
MIIP	0.274678	0.0639197	1.88299	0.331199
USP40	-0.213685	0.0639672	-1.88264	0.331199
RFX5	-0.16457	0.0640119	-1.88232	0.331243
C22orf39	-0.156951	0.0641543	-1.88129	0.33166
DNAJB11	0.295339	0.0641706	1.88117	0.33166
CYC1	0.227206	0.0642121	1.88087	0.331704
FITM2	-0.21943	0.0643689	-1.87974	0.332179
RPRD1B	-0.184445	0.0643844	-1.87962	0.332179
SSR4	0.318008	0.0646	1.87807	0.333012
TCEAL4	-0.254964	0.0646566	-1.87766	0.333024
DFFB	-0.245317	0.0646927	-1.8774	0.333024
DBI	0.497003	0.0647695	1.87685	0.333223
GGA1	0.20716	0.0648355	1.87638	0.333353
SOCS3	0.573785	0.0649689	1.87542	0.333628
BRF2	-0.155773	0.0649936	-1.87524	0.333628
GNPDA1	-0.2172	0.0650249	-1.87502	0.333628
B9D2	0.278948	0.0652037	1.87374	0.333938
TMEM165	0.366561	0.0652058	1.87372	0.333938
PLEKHB1	-0.472647	0.0652141	-1.87366	0.333938
TRAF5	-0.282763	0.0652741	-1.87324	0.334058
PIP4K2B	-0.151287	0.0655748	-1.87109	0.33536
ATP5O	0.360461	0.0656687	1.87043	0.335373
KCTD18	-0.235327	0.0657242	-1.87003	0.335373
SNRPD3	0.210992	0.0657914	1.86955	0.335373
BACE2	0.516451	0.0657997	1.8695	0.335373
BAG5	-0.150498	0.0658246	-1.86932	0.335373
USMG5	0.383952	0.0659443	1.86847	0.335373
TMED1	0.19518	0.065951	1.86842	0.335373
ATP5I	0.423411	0.0659541	1.8684	0.335373
MLLT4	0.409528	0.0659814	1.86821	0.335373
TDRD9	0.519991	0.0659901	1.86815	0.335373
CBLB	-0.255173	0.0661317	-1.86715	0.335633
ZNRD1	0.201293	0.0661324	1.86714	0.335633
MYB	0.536721	0.066196	1.86669	0.335723
UBE2Q2	-0.337351	0.06624	-1.86638	0.335723
ELP6	0.196179	0.0663236	1.86579	0.335964
SGMS2	-0.395694	0.0665532	-1.86418	0.336711
GHRL	0.373522	0.0665708	1.86405	0.336711
ILF2	0.214297	0.066681	1.86328	0.337055
GOLGA8B	-0.611529	0.0668661	-1.86199	0.337765
TRAPPC5	0.400817	0.0670073	1.861	0.338152
ZC3H8	-0.226861	0.0670808	-1.86049	0.338152
ANKRD50	-0.350755	0.0671014	-1.86034	0.338152
RORA	-0.417537	0.0671614	-1.85992	0.338152
RABL2B	-0.157775	0.0671693	-1.85987	0.338152
FAM214A	-0.318251	0.0671889	-1.85973	0.338152
SPIDR	-0.234891	0.0673232	-1.8588	0.338152
DHRSX	0.202965	0.067347	1.85863	0.338152
TSPAN2	0.52438	0.0673471	1.85863	0.338152
MZT2A	0.307475	0.0673654	1.8585	0.338152
GRAMD1C	-0.501748	0.067487	-1.85766	0.338152
IDS	-0.222763	0.0675608	-1.85715	0.338152
FKTN	-0.268874	0.0675783	-1.85703	0.338152
TMEM70	0.216206	0.0676095	1.85681	0.338152
TTC7A	-0.224015	0.0676341	-1.85664	0.338152
TRIP4	0.161279	0.0676347	1.85663	0.338152
AGAP6	-0.250468	0.0676463	-1.85655	0.338152
ARHGAP18	-0.258991	0.0677599	-1.85577	0.338427
C4orf27	0.256471	0.0677835	1.8556	0.338427
SH3D21	0.333166	0.0679038	1.85477	0.33856
MT-ATP6	-0.425279	0.0679203	-1.85466	0.33856
ZNF282	0.212371	0.0679463	1.85448	0.33856
SETD5	0.147835	0.0681081	1.85336	0.338998
SORT1	0.361624	0.0681103	1.85335	0.338998
CDK2AP1	-0.251664	0.0683409	-1.85176	0.339839
2022-09-08	-0.278567	0.0684097	-1.85129	0.339839
TLDC2	-0.370548	0.0684188	-1.85123	0.339839
RSAD1	-0.180707	0.068463	-1.85092	0.339872
DDHD2	-0.219163	0.0685781	-1.85014	0.340181
LYPLA2	0.222276	0.0686845	1.84941	0.340506
GLCE	-0.306399	0.0687685	-1.84883	0.340506
FAM160A2	0.235768	0.0687789	1.84876	0.340506
FAN1	-0.242302	0.0689024	-1.84792	0.340829
SLC25A5	0.213179	0.0689479	1.84761	0.340829
PDK3	0.228857	0.0689579	1.84754	0.340829
COX5A	0.204066	0.0691419	1.84629	0.341545
POM121	-0.224766	0.0693495	-1.84488	0.341937
TNFAIP2	-0.391075	0.0693564	-1.84483	0.341937
TCF12	-0.280311	0.0693764	-1.8447	0.341937
MEI1	0.301701	0.0696863	1.8426	0.34322
KIF22	0.302743	0.0697843	1.84194	0.343366
E2F1	0.447097	0.0698042	1.8418	0.343366
RASGRP1	-0.367714	0.0698449	-1.84153	0.343366
ARID3A	0.271942	0.0698986	1.84117	0.343414
NRBP2	-0.30377	0.0700042	-1.84045	0.343736
TIAF1	-0.219785	0.0700671	-1.84003	0.343788
CEACAM3	0.378855	0.0701646	1.83937	0.343973
PBX4	-0.317488	0.0703555	-1.83809	0.344699
BCL6	0.49357	0.0705116	1.83705	0.344927
ITPKB	-0.207301	0.0705192	-1.837	0.344927
TMEM216	0.234243	0.0705977	1.83647	0.344927
EFCAB12	0.446859	0.0706435	1.83617	0.344927
WDR82	-0.132973	0.0706846	-1.83589	0.344927
PFKFB2	0.673921	0.0706974	1.83581	0.344927
ENOSF1	-0.292567	0.0707449	-1.83549	0.344927
BTN3A3	-0.31929	0.0707488	-1.83546	0.344927
CCSAP	-0.343218	0.0708598	-1.83472	0.344995
HAGHL	0.280949	0.0708765	1.83461	0.344995
SMAD2	-0.160574	0.0709256	-1.83429	0.344995
ABCD4	-0.123569	0.0709413	-1.83418	0.344995
COPE	0.268061	0.0710238	1.83363	0.344995
MADD	-0.196477	0.0710944	-1.83316	0.344995
CLCN4	-0.496328	0.0711064	-1.83308	0.344995
CRTC3	-0.21279	0.0712004	-1.83246	0.344995
SRCAP	-0.180706	0.0712025	-1.83244	0.344995
NCBP2	-0.195512	0.0712607	-1.83206	0.344995
URB1	-0.236132	0.0713333	-1.83158	0.344995
HFE	-0.453655	0.0713816	-1.83126	0.344995
OTUB1	0.212648	0.0714049	1.8311	0.344995
CLN8	-0.247396	0.0714277	-1.83095	0.344995
RDH5	0.296999	0.0714433	1.83085	0.344995
NCOR2	-0.262313	0.0714669	-1.83069	0.344995
SNRNP35	0.185143	0.0716201	1.82968	0.345553
PAICS	0.308147	0.071762	1.82874	0.345553
ACAT1	0.308276	0.0717694	1.82869	0.345553
PLEKHO1	-0.309794	0.0717776	-1.82864	0.345553
LMO2	-0.24256	0.0718017	-1.82848	0.345553
MTPN	-0.470434	0.0718996	-1.82784	0.345876
RPL22L1	0.621321	0.0721492	1.8262	0.346839
FYTTD1	-0.308913	0.0722663	-1.82543	0.34712
SNRPG	0.554312	0.072431	1.82435	0.34712
HDHD3	0.259982	0.0724327	1.82434	0.34712
DIS3L2	-0.156292	0.0724519	-1.82421	0.34712
FGL2	-0.361907	0.0725346	-1.82367	0.34712
ISOC2	0.352726	0.0726041	1.82322	0.34712
PLCG1	-0.330435	0.0726071	-1.8232	0.34712
MAP2K1	-0.182628	0.0726223	-1.8231	0.34712
RNF145	0.186107	0.0726247	1.82308	0.34712
CTLA4	0.406715	0.0727264	1.82242	0.347382
DOPEY1	-0.253371	0.0727793	-1.82208	0.347382
TPI1	0.226677	0.0729073	1.82124	0.347459
CHMP4A	0.280821	0.0729448	1.821	0.347459
ZNF765	-0.293443	0.0729892	-1.82071	0.347459
ADO	-0.248162	0.0730063	-1.8206	0.347459
FAM208B	-0.28184	0.0730086	-1.82058	0.347459
GK	0.44151	0.073106	1.81995	0.347705
ZFP62	-0.377383	0.0731625	-1.81959	0.347788
PLK3	0.247913	0.0732385	1.81909	0.347974
CTSS	-0.25613	0.0732939	-1.81873	0.348061
GLYCTK	0.175436	0.0733615	1.8183	0.348178
GTF2IRD2	0.249096	0.0735338	1.81718	0.348391
SERPINB6	-0.231448	0.0736007	-1.81675	0.348391
ZC3H4	-0.16791	0.073602	-1.81674	0.348391
ARHGAP35	-0.195414	0.0736168	-1.81665	0.348391
NSMAF	-0.300474	0.0736624	-1.81635	0.348391
PDCD5	0.233229	0.0736629	1.81635	0.348391
CDC37	0.191361	0.0737056	1.81607	0.348391
SLC25A30	-0.266813	0.0737971	-1.81548	0.348618
ZNF780B	-0.332776	0.0741868	-1.81298	0.350032
CHCHD5	0.222511	0.0742016	1.81288	0.350032
VGLL4	-0.215105	0.0742513	-1.81257	0.350037
PYGB	-0.265649	0.0743141	-1.81216	0.350037
ZFYVE28	-0.377518	0.0743627	-1.81185	0.350037
BRD7	-0.137814	0.0743829	-1.81172	0.350037
ALYREF	0.268967	0.0745003	1.81097	0.350322
ARL15	-0.165723	0.074554	-1.81063	0.350322
PSAP	-0.277636	0.0745753	-1.81049	0.350322
S100PBP	0.149999	0.0747716	1.80924	0.350665
CRISP3	0.832372	0.0748125	1.80898	0.350665
CACNA2D2	-0.443084	0.0748221	-1.80892	0.350665
BUB3	0.184299	0.0748283	1.80888	0.350665
SRSF5	-0.17499	0.074957	-1.80806	0.351083
NEDD9	-0.317659	0.0750925	-1.8072	0.351411
NAA10	0.242434	0.0751298	1.80696	0.351411
SLC41A3	-0.184462	0.0753384	-1.80564	0.352094
ATP8B2	-0.315532	0.0756458	-1.8037	0.352922
PRKACB	-0.423213	0.075673	-1.80353	0.352922
CD101	-0.373839	0.0757027	-1.80334	0.352922
NFKBIB	0.21491	0.0757248	1.8032	0.352922
RAB11FIP3	-0.209102	0.0757298	-1.80317	0.352922
S100P	0.605447	0.0757365	1.80313	0.352922
PDE5A	-0.323899	0.0757899	-1.80279	0.352922
PPM1N	0.450953	0.0758063	1.80269	0.352922
TMEM59	0.199976	0.0759312	1.8019	0.353192
2022-09-09	-0.231112	0.0759547	-1.80175	0.353192
DYNLT1	0.319776	0.0760031	1.80145	0.353262
POLR2J	0.215792	0.0761344	1.80063	0.353342
WRNIP1	-0.157897	0.0761725	-1.80039	0.353342
CCDC91	-0.288528	0.0762119	-1.80014	0.353342
IL3RA	0.540267	0.0762261	1.80005	0.353342
APOO	0.278161	0.0762333	1.80001	0.353342
VPRBP	-0.184949	0.0763142	-1.7995	0.353396
FAM195A	0.238859	0.0763984	1.79897	0.353396
SLC38A7	-0.235185	0.0764393	-1.79872	0.353396
ARMCX5	-0.277037	0.0764406	-1.79871	0.353396
CES4A	-0.228786	0.0765144	-1.79825	0.353396
ITPRIPL2	-0.338199	0.0765442	-1.79806	0.353396
FAM122B	-0.305145	0.0765515	-1.79801	0.353396
TAF10	0.207652	0.0765811	1.79783	0.353396
CREBZF	-0.468705	0.0766374	-1.79748	0.353407
ADRB2	-0.263821	0.0767263	-1.79692	0.353555
ZC3H3	0.288194	0.0768091	1.79641	0.353631
LINC00694	0.538316	0.0768212	1.79633	0.353631
INTS9	-0.165646	0.0769483	-1.79554	0.354065
UQCRC2	0.139312	0.0771622	1.79421	0.354739
EXOSC1	0.181597	0.0772082	1.79393	0.354739
TMEM205	0.239145	0.0772436	1.79371	0.354739
SNX19	-0.177893	0.0773316	-1.79316	0.35496
SMARCC1	-0.124635	0.0775325	-1.79192	0.355645
C17orf89	0.293062	0.0775767	1.79165	0.355663
AGRN	-0.517658	0.0779332	-1.78945	0.356909
PAFAH1B1	0.129225	0.077941	1.7894	0.356909
SDF2L1	0.411157	0.0780032	1.78902	0.356928
HNRNPC	0.142445	0.0780921	1.78847	0.356928
MEX3C	-0.35185	0.078147	-1.78813	0.356928
ZFYVE26	-0.20379	0.0781558	-1.78808	0.356928
PI4KB	-0.123695	0.0781788	-1.78794	0.356928
ACADSB	-0.290039	0.0782727	-1.78736	0.356928
GRAMD1A	0.313005	0.0783234	1.78705	0.356928
CSNK1E	0.189754	0.078354	1.78686	0.356928
FNBP4	-0.176355	0.0783563	-1.78685	0.356928
CD93	-0.365058	0.0783597	-1.78683	0.356928
CMPK1	-0.367968	0.0785084	-1.78592	0.357327
IKZF1	-0.153975	0.078582	-1.78547	0.35741
IGFLR1	0.291693	0.0787934	1.78418	0.35819
KCNE3	-0.306372	0.0788885	-1.7836	0.358316
RACGAP1	0.286952	0.0789308	1.78334	0.358316
PIK3R4	-0.136376	0.0790145	-1.78283	0.358316
HIBCH	0.265986	0.079037	1.7827	0.358316
TCIRG1	0.268661	0.0790672	1.78251	0.358316
ZNF429	0.484013	0.0791252	1.78216	0.358316
TUBGCP5	-0.245987	0.0791737	-1.78186	0.358316
DBT	-0.17456	0.0792306	-1.78152	0.358316
TMEM222	0.211229	0.0792445	1.78143	0.358316
NCAPH2	0.23632	0.0792497	1.7814	0.358316
GLUD1	-0.164407	0.0793643	-1.78071	0.358617
SIPA1L3	-0.186985	0.0794252	-1.78034	0.358617
FAM58A	0.169712	0.0794468	1.78021	0.358617
PTGS2	-0.562607	0.0795806	-1.7794	0.359057
SLC12A7	-0.436029	0.0797107	-1.77861	0.359447
HDAC9	-0.42145	0.07982	-1.77795	0.359674
EEF1D	0.182001	0.0798755	1.77762	0.359685
DBP	-0.286559	0.0799425	-1.77721	0.359749
SERP1	0.148124	0.079974	1.77702	0.359749
PAQR6	0.474759	0.0800935	1.7763	0.359928
HDAC1	0.119564	0.0801106	1.7762	0.359928
ADPRH	-0.27819	0.0801276	-1.7761	0.359928
ZNF207	0.0987642	0.0803453	1.77479	0.360171
TSNARE1	-0.225229	0.0803914	-1.77451	0.360171
RAPGEF1	-0.179457	0.0803982	-1.77447	0.360171
UGCG	0.580994	0.0803992	1.77447	0.360171
POM121C	-0.186478	0.080425	-1.77431	0.360171
ZNF622	0.138773	0.0805162	1.77377	0.360171
CTIF	-0.261159	0.0806474	-1.77298	0.360171
C19orf53	0.22939	0.0806646	1.77288	0.360171
BCL7C	0.223428	0.0806862	1.77275	0.360171
NFATC2	-0.259814	0.08069	-1.77273	0.360171
TTLL3	0.231201	0.080702	1.77266	0.360171
DENND6B	-0.317314	0.0807402	-1.77243	0.360171
ABAT	-0.236233	0.0807848	-1.77216	0.360174
SETBP1	0.2646	0.0810459	1.7706	0.361111
KREMEN1	0.626533	0.0811424	1.77003	0.361321
NFE2L3	-0.291219	0.0812159	-1.76959	0.361321
ZNF189	-0.279848	0.0812247	-1.76954	0.361321
LRRC42	0.19327	0.0812517	1.76938	0.361321
MT-ND4	-0.411817	0.0814425	-1.76824	0.361533
DNTTIP1	0.21457	0.0814564	1.76816	0.361533
NUDT2	0.256481	0.0814764	1.76804	0.361533
WNT10B	-0.428143	0.0814828	-1.76801	0.361533
C1orf109	-0.277866	0.0815106	-1.76784	0.361533
ANO10	0.303319	0.0815858	1.7674	0.361716
ICK	-0.309729	0.0816465	-1.76704	0.361814
CEACAM4	0.401633	0.0819056	1.7655	0.36274
UBE2I	0.131662	0.0819671	1.76514	0.362769
TYMP	0.324122	0.0820485	1.76466	0.362959
RHBDD2	0.245789	0.0820906	1.76441	0.362976
SMC2	0.39544	0.0821687	1.76395	0.363189
PNO1	0.177054	0.0824545	1.76227	0.364204
IFFO2	-0.232033	0.0825863	-1.7615	0.364536
OCEL1	-0.243024	0.0827528	-1.76052	0.364935
BTBD19	0.459598	0.0827686	1.76043	0.364935
HBG1	-1.12952	0.0828615	-1.75989	0.365166
HEXIM2	0.167676	0.0829086	1.75961	0.365199
TMEM223	0.172982	0.0830233	1.75894	0.365245
SPCS2	0.19968	0.083104	1.75847	0.365245
DNAJC7	0.14526	0.0831419	1.75825	0.365245
ZNF320	-0.250768	0.0832002	-1.75791	0.365245
SIRT6	0.203881	0.0832057	1.75788	0.365245
FRY	-0.318305	0.0832245	-1.75777	0.365245
GPR108	0.25181	0.0832711	1.7575	0.365245
SLC2A3	0.378778	0.0833157	1.75724	0.365245
TDRKH	-0.23427	0.0833467	-1.75706	0.365245
GABPB1	0.184749	0.0833626	1.75696	0.365245
VAV1	0.225133	0.0833908	1.7568	0.365245
CD55	0.315562	0.0835051	1.75613	0.365298
LDLR	0.314474	0.0835241	1.75602	0.365298
ZNF783	-0.233127	0.0835357	-1.75596	0.365298
APBB1	-0.346232	0.0835768	-1.75572	0.365298
TUBG1	0.395723	0.0837944	1.75446	0.365803
NOL12	0.147641	0.0838016	1.75441	0.365803
SPON2	-0.54194	0.0838255	-1.75428	0.365803
NOXA1	-0.371899	0.0840483	-1.75299	0.366614
ATP5J	0.378482	0.0842889	1.7516	0.36735
RRM1	0.291896	0.0843077	1.75149	0.36735
TRIM33	0.17888	0.0844092	1.7509	0.367569
IRF1	0.308461	0.0844823	1.75048	0.367602
PDHA1	0.197155	0.0844948	1.75041	0.367602
COG3	-0.233555	0.0845442	-1.75013	0.367602
SDHAF2	0.166099	0.0846546	1.74949	0.36786
ETFDH	0.136557	0.084722	1.7491	0.367898
CASP6	-0.14313	0.0848255	-1.74851	0.367989
AKAP1	-0.219943	0.0848672	-1.74827	0.367989
HRAS	0.239219	0.0848898	1.74814	0.367989
TRIM46	-0.312955	0.0849776	-1.74764	0.368171
GLB1	-0.19862	0.0851961	-1.74639	0.368761
ZHX2	-0.187381	0.0852599	-1.74602	0.368766
CRY2	-0.137525	0.0852741	-1.74594	0.368766
PPFIBP2	-0.305556	0.0854299	-1.74505	0.368947
TRIM62	-0.171712	0.0854575	-1.7449	0.368947
KBTBD6	0.374063	0.0855509	1.74436	0.368947
POLR2L	0.269429	0.0855572	1.74433	0.368947
ZNF260	-0.285078	0.0855972	-1.7441	0.368947
GPR183	-0.398521	0.0856384	-1.74387	0.368947
IL18BP	-0.22346	0.0856463	-1.74382	0.368947
NAA16	-0.303469	0.0856774	-1.74364	0.368947
MAN2A2	-0.373509	0.0857114	-1.74345	0.368947
AMBRA1	-0.205427	0.0857781	-1.74307	0.368947
EIF3I	0.206105	0.0857909	1.743	0.368947
ZDHHC8	-0.197125	0.0858542	-1.74264	0.369043
HMGB2	0.422504	0.0860447	1.74156	0.369577
NHP2	0.237701	0.086252	1.74038	0.369918
SLC45A3	-0.415834	0.0863087	-1.74006	0.369918
CTPS1	0.243257	0.086383	1.73964	0.369918
FBXO6	0.370969	0.0864228	1.73942	0.369918
FAM207A	0.261755	0.0864437	1.7393	0.369918
MYL6	0.387901	0.0865503	1.7387	0.369918
PASK	-0.290622	0.0865763	-1.73855	0.369918
CEP85	-0.196246	0.0866102	-1.73836	0.369918
TRAPPC3	0.131931	0.086677	1.73798	0.369918
COX11	-0.173244	0.0867048	-1.73783	0.369918
FYN	-0.297209	0.0867253	-1.73771	0.369918
C14orf2	0.414482	0.0867497	1.73757	0.369918
SEMA4A	0.39054	0.0867862	1.73737	0.369918
HPS5	-0.162711	0.0868254	-1.73715	0.369918
MAP2K4	-0.205321	0.0868573	-1.73697	0.369918
VIMP	0.224247	0.0868724	1.73688	0.369918
UBE3C	-0.141028	0.0868986	-1.73674	0.369918
ZNF627	-0.248092	0.0869757	-1.7363	0.370077
ASNS	0.275916	0.0873334	1.7343	0.371317
MAGOH	0.30553	0.0875594	1.73303	0.372156
TM2D2	-0.118284	0.0876071	-1.73277	0.372169
ZFP90	-0.21524	0.0877431	-1.73201	0.372474
TRAPPC10	-0.197454	0.0877949	-1.73172	0.372474
C19orf70	0.241769	0.0878247	1.73155	0.372474
ZNF737	-0.287684	0.0878885	-1.7312	0.372612
MRPL9	0.192836	0.0879725	1.73073	0.372735
C12orf57	0.283895	0.0879914	1.73062	0.372735
NCAPG2	0.378397	0.0880576	1.73025	0.372805
QRICH2	0.249099	0.0882558	1.72915	0.37326
C1R	0.297839	0.088296	1.72893	0.37326
NDUFB3	0.488257	0.0883429	1.72867	0.37326
CITED4	0.437538	0.0883435	1.72867	0.37326
PSEN2	-0.231105	0.0886018	-1.72724	0.37394
MAPK14	0.348644	0.0886358	1.72705	0.37394
FIG4	0.18262	0.0886647	1.72689	0.37394
PLCH2	-0.436725	0.088706	-1.72666	0.37394
MRTO4	0.241008	0.0888031	1.72612	0.374137
[truncated: 8,237 more rows]

## Sheet: 1vs4
genes	betas	pvalues	t_stat	Fdr_SAB
IFI6	2.79767	1.10612e-16	10.2231	0
IFI35	1.76961	1.20869e-15	9.72023	0
ISG15	3.02521	1.43393e-15	9.68436	0
SP100	0.718029	3.08559e-15	9.52357	0
IFI44L	3.12536	3.64798e-15	9.48845	0
IRF7	1.98329	6.85077e-15	9.3563	0
VIPR1	-1.28775	8.74588e-15	-9.30509	0
PLAC8	1.4996	9.7537e-15	9.28222	0
PARP12	1.38491	9.76436e-15	9.28199	0
RTP4	1.95789	1.58539e-14	9.18037	0
RSAD2	2.88473	1.63195e-14	9.17431	0
APOL6	1.55698	2.15117e-14	9.11639	0
CD1C	-1.87669	2.67419e-14	-9.07075	0
IFITM1	1.60311	3.1098e-14	9.03911	0
IFIT3	2.39511	3.96951e-14	8.98792	0
XAF1	2.16282	4.58908e-14	8.9575	0
HERC5	2.12756	4.63147e-14	8.95557	0
FBXO6	1.52892	5.95142e-14	8.90297	0
CMTR1	0.871155	6.9389e-14	8.87076	0
EIF2AK2	1.43543	8.33748e-14	8.83223	0
PHF11	0.91502	9.34368e-14	8.80832	0
DHX58	1.61565	1.22371e-13	8.75169	0
PLSCR1	1.41002	1.27556e-13	8.74297	0
NOV	-2.41673	1.47113e-13	-8.71302	0
BST2	1.32354	3.28978e-13	8.54392	0
SAMD9L	1.46658	3.41038e-13	8.53635	0
HERC6	1.61918	3.95258e-13	8.50532	0
PID1	-2.50286	4.02269e-13	-8.50162	0
OAS2	1.91749	4.91076e-13	8.45965	0
OAS1	1.88202	6.55677e-13	8.3988	0
TDRD7	0.919871	7.37211e-13	8.37412	0
HELZ2	1.22339	8.91699e-13	8.33404	0
PML	1.30548	9.98029e-13	8.3103	0
PARP10	1.41281	1.03926e-12	8.30177	0
TOR1B	1.04016	1.33235e-12	8.24938	0
ZBP1	1.33779	1.34199e-12	8.24786	0
ANKRD22	2.44477	1.51368e-12	8.22247	0
IFIT1	2.5557	1.55355e-12	8.21698	0
SPATS2L	2.03302	2.03266e-12	8.16024	0
TIMM10	1.59675	3.92681e-12	8.02103	0
MAP2K6	1.10767	4.45071e-12	7.99452	0
SERPING1	2.84622	6.74238e-12	7.90651	0
MX1	2.16891	8.05025e-12	7.8689	0
OAS3	2.19497	9.47064e-12	7.8344	0
APOL1	1.42184	1.00788e-11	7.82118	0
EPSTI1	1.66854	1.02539e-11	7.81753	0
TNFSF13B	1.13701	1.04844e-11	7.8128	0
CRTAP	-0.699639	1.06391e-11	-7.80969	0
UBE2L6	1.30634	1.08225e-11	7.80606	0
PARP9	1.16729	1.09807e-11	7.80297	0
MOV10	1.36662	1.38468e-11	7.75367	0
LY6E	2.3334	1.49229e-11	7.73775	0
DTX3L	1.01053	1.62969e-11	7.719	0
TRIM38	0.762691	1.7492e-11	7.70394	0
SGK1	-1.01013	2.34702e-11	-7.64129	0
PARP14	1.26028	2.50204e-11	7.62765	0
MDK	1.59947	2.52505e-11	7.6257	0
PABPC1	-0.588115	2.56313e-11	-7.62251	0
CASS4	-1.31734	3.48446e-11	-7.55695	0
UPP1	1.09031	3.80754e-11	7.538	0
EIF4B	-0.594856	3.82378e-11	-7.53709	0
C19orf66	0.88222	4.38647e-11	7.50773	0
IFI16	0.872287	4.42386e-11	7.50591	0
CMPK2	1.89425	4.94615e-11	7.48203	0
STAT1	1.19435	5.48974e-11	7.4597	0
DRAP1	0.887398	7.51514e-11	7.39237	0
RPGRIP1	-1.58204	7.67755e-11	-7.38779	0
SLC25A28	0.623639	9.18799e-11	7.34922	0
DDX58	1.17136	9.78683e-11	7.33565	0
DDX60	1.74847	1.14314e-10	7.30225	0
IFI44	2.17231	1.21526e-10	7.28908	0
POMP	0.754215	1.48769e-10	7.24552	0
STOML1	0.738193	1.79532e-10	7.20499	0
RNF213	0.961475	1.81075e-10	7.20314	0
SKI	-0.719484	1.9513e-10	-7.187	0
GRAMD1B	0.857921	2.12638e-10	7.16845	0
STAT2	1.06509	2.30269e-10	7.15123	0
ZC3HAV1	0.684626	2.56859e-10	7.1276	0
TRIM5	0.840337	2.5911e-10	7.12571	0
GBP2	0.999548	2.69651e-10	7.11708	0
DYNLT1	0.853811	2.70946e-10	7.11605	0
TRAFD1	0.81792	3.68079e-10	7.04966	0
SQRDL	0.820841	4.03982e-10	7.02947	0
SLC37A2	-1.24225	4.24018e-10	-7.01896	0
RELL1	-1.12008	4.28925e-10	-7.01646	0
BATF2	2.17211	4.3302e-10	7.0144	0
USP18	2.21697	4.37575e-10	7.01212	0
GRAMD1C	-1.57281	4.99486e-10	-6.98337	0
GBP1	1.76964	5.15647e-10	6.97644	0
ASB13	-0.799671	5.17702e-10	-6.97558	0
UBE2E2	-0.840795	5.73627e-10	-6.95326	0
PSMB8	0.709313	6.09255e-10	6.94014	0
MAD2L1BP	0.50391	6.34699e-10	6.93123	0
OASL	1.72525	6.56808e-10	6.92376	0
RUNX1	0.681623	7.55406e-10	6.89327	0
IFIH1	1.28738	8.49235e-10	6.86771	0
DUSP7	-0.602704	9.41804e-10	-6.84511	0
SSBP2	-0.6193	9.73437e-10	-6.83789	0
SCO2	1.5585	9.85078e-10	6.83529	0
NTNG2	1.05653	1.03394e-09	6.8247	0
MR1	0.497856	1.0696e-09	6.81728	0
RTN1	-1.46439	1.11763e-09	-6.80767	0
EXOC3L1	2.00509	1.18804e-09	6.79429	0
TRIM56	0.784111	1.32901e-09	6.76971	0
TBC1D9	-1.03558	1.51825e-09	-6.74051	0
ACOT9	0.511979	1.51831e-09	6.7405	0
IFIT5	1.33471	1.71852e-09	6.71329	0
MYCL	-1.31794	1.7235e-09	-6.71266	0
HVCN1	-0.789446	1.73208e-09	-6.71157	0
IFITM3	2.04039	2.01717e-09	6.67805	0
MT2A	1.63846	2.07203e-09	6.67214	0
ARHGEF10L	-1.3614	2.11833e-09	-6.66728	0
LAP3	1.25416	2.19036e-09	6.65991	0
XYLT1	-0.792492	2.29357e-09	-6.64977	0
PLXNA2	-1.13378	2.36524e-09	-6.64299	0
C5orf56	0.818149	2.40519e-09	6.63929	0
AOC3	-0.92644	2.42849e-09	-6.63717	0
2022-09-04	1.95381	3.33394e-09	6.56718	0
AIM2	1.39248	3.54311e-09	6.55371	0
FCGR1B	1.24576	4.26624e-09	6.51256	0
DTNBP1	0.58902	4.4599e-09	6.50271	0
FCGR1A	1.4669	4.54674e-09	6.49843	0
NUB1	0.64355	4.80524e-09	6.48615	0
PSME2	0.816305	6.86343e-09	6.40683	0
OTOF	3.62979	6.92435e-09	6.40486	0
ULK2	-0.770519	7.12299e-09	-6.39855	0
TMEM62	0.506351	7.23282e-09	6.39514	0
KDM2B	-0.507646	7.81817e-09	-6.37777	0
ADAR	0.677874	8.3039e-09	6.36431	0
SP110	0.777263	9.09387e-09	6.34399	0
ODF3B	1.24189	9.66405e-09	6.33038	0
SULF2	-1.0574	9.79158e-09	-6.32745	0
PLGRKT	0.706453	1.04375e-08	6.31314	0
KPTN	0.922777	1.06116e-08	6.30943	0
RPS6KA5	-0.932282	1.06177e-08	-6.3093	0
TRIM22	1.10454	1.08742e-08	6.30395	0
FAM168B	-0.416142	1.10314e-08	-6.30074	0
NDUFAF1	0.520494	1.14593e-08	6.2922	0
LGALS3BP	1.27135	1.23553e-08	6.27531	0
BATF	0.836126	1.26302e-08	6.27037	0
CEACAM1	1.22339	1.35474e-08	6.25462	0
CPAMD8	-1.19835	1.39533e-08	-6.24798	0
CLEC10A	-1.4861	1.42115e-08	-6.24386	0
LILRA1	-0.857296	1.51557e-08	-6.22939	0
DUSP6	-1.00659	1.53665e-08	-6.22628	0
MX2	0.896107	1.53805e-08	6.22607	0
NELL2	-1.55582	1.6955e-08	-6.20412	0
MS4A14	-1.05688	1.69727e-08	-6.20388	0
BACE1	-0.628458	1.70842e-08	-6.20241	0
TNFSF10	0.792023	1.73957e-08	6.19833	0
TRIM21	0.773659	1.75024e-08	6.19695	0
ETV7	2.35623	1.76136e-08	6.19553	0
FAM43A	-0.675604	1.85226e-08	-6.18417	0
GTPBP1	0.510547	1.99753e-08	6.16713	0
SH2B3	-0.665153	2.17452e-08	-6.14794	0
KIAA0141	-0.351378	2.31439e-08	-6.13384	0
MYL12A	0.516764	2.34762e-08	6.13061	0
TPCN1	-0.690171	2.40629e-08	-6.12503	0
RMI2	1.0699	2.44569e-08	6.12135	0
TIGD3	-1.32796	2.51857e-08	-6.1147	0
INTS12	0.327386	2.87496e-08	6.08468	0
EEF2	-0.702336	2.87708e-08	-6.08452	0
GTPBP2	0.604492	3.05707e-08	6.07074	0
TAP1	0.926837	3.08276e-08	6.06884	0
RAI1	-0.602753	3.27164e-08	-6.05532	0
TGFBI	-1.1976	3.33485e-08	-6.05097	0
TSPAN3	-0.648637	3.34493e-08	-6.05028	0
NAB2	-0.718711	3.36811e-08	-6.04871	0
KLF11	-1.09913	3.44678e-08	-6.04346	0
DDAH2	1.07191	3.47997e-08	6.04128	0
TIAM1	-0.988583	3.61352e-08	-6.03271	0
EMC9	0.63406	3.62147e-08	6.03221	0
DHRS9	1.24395	3.70512e-08	6.02701	0
FANCA	0.733311	3.75435e-08	6.024	0
IDS	-0.517277	3.79435e-08	-6.02158	0
MLKL	0.60141	3.81197e-08	6.02053	0
S1PR3	-0.977111	3.82921e-08	-6.0195	0
UNC119B	-0.47387	4.07671e-08	-6.00522	0
TOR1A	0.41587	4.10263e-08	6.00378	0
PNPT1	0.824004	4.30908e-08	5.99257	0
MT1F	0.917423	4.49353e-08	5.983	0
FAM174A	-0.706764	4.70836e-08	-5.97233	0
PSTPIP2	0.991668	5.11841e-08	5.95324	0
SP140	0.708389	5.15096e-08	5.95179	0
PSMB9	0.925868	5.2568e-08	5.94713	0
GPR84	1.5087	5.29663e-08	5.9454	0
ASPHD2	0.648416	5.45242e-08	5.93876	0
SLC3A2	0.84904	5.75417e-08	5.92642	0
NMI	0.671857	6.2983e-08	5.9057	0
TRIM69	0.781271	6.62538e-08	5.89407	0
GSDMD	0.689274	6.76079e-08	5.88942	0
AOC2	-0.902557	6.81078e-08	-5.88773	0
ZNF689	-0.433745	7.04787e-08	-5.87986	0
DNAJC1	0.50062	7.27962e-08	5.87242	0
IL27	1.23812	7.67492e-08	5.86025	0
TYMP	1.00694	8.01519e-08	5.85026	0
CHRAC1	-0.363337	8.46937e-08	-5.83756	0
SMTNL1	1.95314	8.60739e-08	5.83383	0
EIF3L	-0.563308	8.78914e-08	-5.82901	0
CCNY	-0.486034	9.04045e-08	-5.82251	0
APOL2	0.862933	9.77622e-08	5.80443	0
PRKDC	-0.58507	1.00858e-07	-5.79723	0
CARD9	-0.737209	1.08039e-07	-5.78132	0
CD177	2.40256	1.08322e-07	5.78071	0
PEA15	-0.570942	1.21687e-07	-5.75375	0
DCP1A	0.419075	1.21969e-07	5.75322	0
VPS37C	-0.503231	1.23276e-07	-5.75074	0
TBC1D7	0.559284	1.23586e-07	5.75016	0
VSIG1	-1.19589	1.25403e-07	-5.74678	0
SOCS1	1.02861	1.27154e-07	5.74356	0
ISG20	0.754505	1.2978e-07	5.73881	0
BLVRA	0.759622	1.3047e-07	5.73758	0
ACVR2A	-0.839321	1.31644e-07	-5.7355	0
VENTX	-0.92259	1.41522e-07	-5.71869	0
AMPD2	-0.74868	1.4174e-07	-5.71833	0
RNF44	-0.653419	1.41858e-07	-5.71814	0
MS4A7	-0.973977	1.52538e-07	-5.70125	0
NASP	0.434853	1.55209e-07	5.69721	0
MEF2C	-0.792468	1.58487e-07	-5.69234	0
MAP3K14	-0.601213	1.61817e-07	-5.6875	0
NDRG2	-0.76656	1.62551e-07	-5.68644	0
COX15	0.293108	1.63688e-07	5.68482	0
PCYOX1L	-0.467458	1.68688e-07	-5.6778	0
MT1E	1.17913	1.72245e-07	5.67293	0
ARHGAP22	-1.17731	1.84419e-07	-5.657	0
HSD3B7	1.30831	1.91038e-07	5.64876	0
ANKRD55	0.88383	1.95137e-07	5.6438	0
CA5B	-0.583449	1.96295e-07	-5.64241	0
TTC9	-0.830087	1.97532e-07	-5.64094	0
SERPINB1	0.746032	1.99297e-07	5.63886	0
MMADHC	0.498944	2.05507e-07	5.63169	0
KCNH3	-1.46959	2.08287e-07	-5.62854	0
RUSC2	-0.789514	2.08848e-07	-5.62791	0
PLEKHG3	-0.635938	2.24154e-07	-5.61135	0
AKT1	-0.477043	2.26787e-07	-5.60861	0
GLRX2	0.539509	2.3122e-07	5.60407	0
CACNA1I	-1.01845	2.32104e-07	-5.60318	0
BMF	-0.748922	2.37866e-07	-5.59743	0
TTYH2	-0.889793	2.391e-07	-5.59621	0
KCNC3	-1.05217	2.45717e-07	-5.58981	0
IRF9	0.719531	2.6913e-07	5.56842	0
CNIH4	0.785673	2.72729e-07	5.5653	0
RBCK1	0.69802	2.83843e-07	5.5559	0
IFI27L2	0.838855	3.08619e-07	5.53619	0
TMCC1	-0.649927	3.09943e-07	-5.53519	0
RNF125	-0.738218	3.21212e-07	-5.52676	0
GYG1	0.749319	3.24827e-07	5.52413	0
ACER3	0.548696	3.36611e-07	5.51572	0
GBP4	1.21312	3.37478e-07	5.51511	0
SLC26A8	1.0084	3.50184e-07	5.50638	0
ZDHHC19	2.22992	3.52191e-07	5.50503	0
CSF1R	-1.10591	3.69787e-07	-5.4935	0
ATP2B1	-0.752059	3.75575e-07	-5.48983	0
CTDSP2	-0.449791	3.8033e-07	-5.48685	0
VAMP5	1.01097	3.93606e-07	5.47873	0
KCTD15	-0.765251	4.29407e-07	-5.4581	0
DAPK1	-0.76565	4.33118e-07	-5.45606	0
LGALS8	0.446862	4.40756e-07	5.45192	0
GSTO1	0.710393	4.651e-07	5.43915	0
CDK5RAP2	1.06555	4.74686e-07	5.43431	0
MAP3K7CL	-1.20621	4.92549e-07	-5.42552	0
MOB3C	0.57818	5.12409e-07	5.41612	0
BMX	0.962457	5.14339e-07	5.41523	0
S100A12	1.45535	5.14986e-07	5.41493	0
ZNF703	-1.48517	5.26203e-07	-5.4098	0
CKAP4	0.75004	5.29862e-07	5.40815	0
MPRIP	-0.521974	5.29999e-07	-5.40809	0
S100A9	1.09803	5.44926e-07	5.40147	0
UNC93B1	0.58578	5.47644e-07	5.40028	0
AGRN	1.16755	5.74074e-07	5.38905	0
DBF4B	0.532077	5.75866e-07	5.3883	0
PSME1	0.678931	5.81095e-07	5.38615	0
GALM	0.992545	6.03555e-07	5.3771	0
PSMA5	0.445943	6.0597e-07	5.37614	0
BLOC1S1	0.784123	6.51267e-07	5.35892	0
UBE2S	0.817431	6.58143e-07	5.35641	0
CYP2S1	-1.47395	6.72555e-07	-5.35122	0
ZCCHC2	0.928536	6.81006e-07	5.34824	0
GPRASP1	-1.11396	7.05348e-07	-5.33983	0
KIAA1958	0.931	7.32687e-07	5.33072	0
PIK3C2B	-0.599798	7.40182e-07	-5.32828	0
CETP	0.914052	7.85941e-07	5.31389	0
ERP44	0.362923	7.99995e-07	5.30963	0
GTPBP3	-0.447459	8.10374e-07	-5.30653	0
MIA3	0.36887	8.21249e-07	5.30333	0
TRNAU1AP	0.342516	8.33497e-07	5.29977	0
DCHS1	-1.24945	8.47509e-07	-5.29577	0
RBM15B	-0.319018	8.85808e-07	-5.28514	0
EDEM2	0.451267	8.97417e-07	5.282	0
LGALS9	0.89019	9.30029e-07	5.27341	0
FCER1G	0.909758	9.45777e-07	5.26936	0
ATRN	-0.505817	9.60733e-07	-5.26558	0
SDF2	0.374312	9.64715e-07	5.26458	0
PABPC4	-0.471921	9.67051e-07	-5.264	0
AAGAB	0.342244	9.75909e-07	5.2618	0
KLHDC7B	1.21629	9.78571e-07	5.26114	0
CERK	-0.432929	9.85934e-07	-5.25934	0
FAM102A	-0.761344	1.01668e-06	-5.25193	0
NKAP	0.378755	1.03243e-06	5.24822	0
CCR4	-0.971491	1.05697e-06	-5.24254	0
MTA1	-0.432264	1.05699e-06	-5.24254	0
NEURL1	-1.32538	1.0653e-06	-5.24065	0
MAD2L2	0.588225	1.08238e-06	5.2368	0
RHBDF2	0.627158	1.09308e-06	5.23443	0
PRKAG1	0.31238	1.11245e-06	5.23018	0
CLIC1	0.467388	1.11572e-06	5.22947	0
ZFP36L2	-0.896445	1.11812e-06	-5.22895	0
THEM4	-0.661322	1.12461e-06	-5.22755	0
SLC41A3	-0.431875	1.12462e-06	-5.22755	0
AHNAK	-0.682857	1.14687e-06	-5.22281	0
MBP	-0.466924	1.19957e-06	-5.21193	0
PLEKHG4	-0.780249	1.27678e-06	-5.19681	0
ACTR1B	-0.283207	1.30868e-06	-5.19083	0
MALSU1	0.408133	1.31754e-06	5.18919	0
PTPN1	0.376236	1.3421e-06	5.1847	0
DLEC1	-0.653129	1.3551e-06	-5.18236	0
CST7	1.21909	1.36665e-06	5.1803	0
SCCPDH	0.666949	1.43403e-06	5.16861	0
MEGF6	-0.833111	1.43711e-06	-5.16808	0
IFIT2	1.2289	1.44134e-06	5.16737	0
MTF1	0.553437	1.47716e-06	5.1614	0
MS4A4A	1.20469	1.58035e-06	5.14495	0
MFNG	-0.387658	1.6114e-06	-5.14021	0
MRPL44	0.34799	1.68693e-06	5.12904	0
GTF2E2	0.326586	1.69368e-06	5.12806	0
TRIM14	0.508384	1.70932e-06	5.12582	0
POP4	0.332331	1.73061e-06	5.1228	0
ZNF395	-0.531196	1.74015e-06	-5.12145	0
CHST7	-0.756512	1.79074e-06	-5.11445	1.24145e-05
HDHD3	0.555573	1.80199e-06	5.11292	1.24145e-05
UBE2L3	0.418592	1.80479e-06	5.11254	1.24145e-05
ABCC6	-0.780827	1.83853e-06	-5.10801	1.24145e-05
LYRM1	0.616201	1.89968e-06	5.10001	1.24145e-05
FITM2	-0.491918	1.90831e-06	-5.0989	1.24145e-05
IDNK	0.756652	1.93148e-06	5.09595	1.24145e-05
HAX1	0.414266	2.00114e-06	5.08727	1.24145e-05
PSMD6	0.281236	2.06975e-06	5.079	1.24145e-05
FFAR2	0.861236	2.10404e-06	5.07497	1.24145e-05
AP1S1	0.433564	2.1097e-06	5.07432	1.24145e-05
FAM96B	0.369056	2.12635e-06	5.07239	1.24145e-05
DOCK5	-0.631341	2.16511e-06	-5.06795	1.24145e-05
TTC9C	0.305221	2.16558e-06	5.0679	1.24145e-05
SHISA5	0.839665	2.16658e-06	5.06779	1.24145e-05
ADCK3	-0.501864	2.20028e-06	-5.064	1.24145e-05
IFI27	2.82458	2.24812e-06	5.05871	1.24145e-05
ERN1	-0.605341	2.34973e-06	-5.04785	1.24145e-05
SIN3A	-0.377159	2.47068e-06	-5.03549	1.24145e-05
CNNM3	-0.45864	2.5038e-06	-5.03221	1.24145e-05
ANGEL1	-0.552711	2.51197e-06	-5.03141	1.24145e-05
VAV2	-0.826877	2.56889e-06	-5.02589	1.24145e-05
KIAA0753	-0.471015	2.60198e-06	-5.02273	1.24145e-05
UPB1	1.10543	2.60543e-06	5.02241	1.24145e-05
ALS2CL	-0.925804	2.68646e-06	-5.01485	1.24145e-05
MARVELD1	-0.789286	2.74149e-06	-5.00985	1.24145e-05
GNG5	0.609021	2.89039e-06	4.99678	1.24145e-05
SPTLC2	0.552664	2.90404e-06	4.99562	1.24145e-05
S100A6	0.642927	2.92271e-06	4.99403	1.24145e-05
SOX4	-0.776287	3.22593e-06	-4.96959	1.24145e-05
DCLRE1C	0.367571	3.26749e-06	4.96642	1.24145e-05
DDHD2	-0.540266	3.31737e-06	-4.96266	1.24145e-05
HLA-DMB	-0.901469	3.36174e-06	-4.95937	1.24145e-05
SLC2A3	0.717353	3.43701e-06	4.95387	1.24145e-05
SLC27A1	-0.642433	3.45203e-06	-4.95279	1.24145e-05
RCAN3	-0.81839	3.50034e-06	-4.94934	1.24145e-05
PPP1R12B	-0.819119	3.5447e-06	-4.94621	1.24145e-05
EXOSC4	0.927952	3.56018e-06	4.94513	1.24145e-05
CHCHD1	0.525659	3.73116e-06	4.93347	1.24145e-05
TAF4	-0.441638	3.74188e-06	-4.93275	1.24145e-05
C20orf194	-0.619397	3.7479e-06	-4.93235	1.24145e-05
GLIPR1	-0.52293	3.76229e-06	-4.9314	1.24145e-05
CYBRD1	-0.978151	3.80467e-06	-4.92861	1.24145e-05
IL15RA	0.592895	3.81529e-06	4.92792	1.24145e-05
RIPK3	0.504611	3.87718e-06	4.92391	1.24145e-05
SLC26A1	-0.704754	4.04087e-06	-4.91361	2.38692e-05
GBA	0.723761	4.07466e-06	4.91153	2.38692e-05
PDE8A	-0.562691	4.10539e-06	-4.90966	2.38692e-05
RAB20	0.972154	4.19851e-06	4.90406	2.38692e-05
GTF2A2	0.343216	4.25705e-06	4.90061	2.38692e-05
TMEM204	-0.822259	4.33403e-06	-4.89613	2.38692e-05
CALHM2	-0.651003	4.39367e-06	-4.89272	2.38692e-05
NLRC5	0.535576	4.45387e-06	4.88932	2.38692e-05
CECR5	-0.345083	4.47374e-06	-4.88821	2.38692e-05
PLXND1	-0.756335	4.51479e-06	-4.88592	2.38692e-05
CACNA2D4	-0.650023	4.517e-06	-4.8858	2.38692e-05
SIGLEC1	2.39978	4.51852e-06	4.88572	2.38692e-05
MAN1C1	-0.771316	4.53347e-06	-4.88489	2.38692e-05
CCR1	0.898209	4.69781e-06	4.87598	2.38692e-05
CD274	1.44401	4.72017e-06	4.87479	2.38692e-05
BST1	0.536938	4.86492e-06	4.86723	3.52585e-05
RASSF4	-0.627079	4.96401e-06	-4.86218	3.52585e-05
NRG1	-1.20494	5.10002e-06	-4.8554	3.52585e-05
PHC1	-0.727449	5.22339e-06	-4.84941	3.52585e-05
NDUFB9	0.537082	5.76714e-06	4.82452	3.52585e-05
NDUFC1	0.373528	5.94833e-06	4.81674	3.52585e-05
HDAC9	-1.10061	6.06055e-06	-4.81203	3.67509e-05
SGK223	-0.645487	6.17737e-06	-4.80722	3.67509e-05
RNF181	0.547618	6.31634e-06	4.80161	3.67509e-05
EPHB4	-1.05763	6.37266e-06	-4.79937	3.67509e-05
ISY1	0.334618	6.53052e-06	4.79319	3.67509e-05
C1orf122	0.562683	6.55816e-06	4.79212	3.67509e-05
LDOC1L	-0.767044	6.73337e-06	-4.78546	3.67509e-05
LDB1	-0.310774	6.73756e-06	-4.78531	3.67509e-05
FLOT1	0.740845	6.73765e-06	4.7853	3.67509e-05
TEF	-0.733089	6.75901e-06	-4.7845	3.67509e-05
PLXDC1	-0.911389	6.89545e-06	-4.77945	3.67509e-05
ABHD6	-0.500582	6.90062e-06	-4.77926	3.67509e-05
DNAJC13	0.461684	6.90788e-06	4.779	3.67509e-05
GBP5	1.30623	7.0532e-06	4.77373	3.67509e-05
ZDHHC8	-0.465036	7.06491e-06	-4.77331	3.67509e-05
PQLC3	-0.622212	7.12126e-06	-4.7713	3.67509e-05
EMC7	0.317268	7.13651e-06	4.77076	3.67509e-05
AHR	-0.941558	7.16973e-06	-4.76958	3.67509e-05
CD63	0.7008	7.20914e-06	4.7682	3.67509e-05
HIST1H2BD	1.2429	7.232e-06	4.7674	3.67509e-05
BAIAP2	-0.713262	7.27517e-06	-4.76589	3.67509e-05
TMEM60	0.454272	7.50747e-06	4.75793	3.67509e-05
DTNB	0.490149	7.51702e-06	4.7576	3.67509e-05
CD1D	-0.68593	7.51848e-06	-4.75755	3.67509e-05
SLC25A6	-0.462649	7.62149e-06	-4.75411	3.67509e-05
PEX5	-0.400812	7.63557e-06	-4.75364	3.67509e-05
MAFG	0.497327	7.65796e-06	4.75289	3.67509e-05
GRAMD4	-0.393485	7.87837e-06	-4.7457	3.67509e-05
TNFAIP6	1.12058	7.92178e-06	4.7443	3.67509e-05
KLF13	-0.47365	7.98594e-06	-4.74225	3.67509e-05
FBXO41	-0.54974	8.02843e-06	-4.74091	3.67509e-05
NCOA7	0.748283	8.03881e-06	4.74058	3.67509e-05
FBXL16	-0.851616	8.0523e-06	-4.74015	3.67509e-05
METTL7A	-0.604562	8.12876e-06	-4.73775	3.67509e-05
IL1RN	0.836014	8.19904e-06	4.73557	3.67509e-05
ZNF512B	-0.444515	8.22199e-06	-4.73486	3.67509e-05
JMJD7-PLA2G4B	-0.737122	8.39867e-06	-4.72945	3.67509e-05
ZNFX1	0.557371	8.40248e-06	4.72934	3.67509e-05
ROMO1	0.651955	8.49139e-06	4.72666	3.67509e-05
ELMOD3	0.344187	8.71344e-06	4.72009	3.67509e-05
TPPP3	-1.41533	8.72517e-06	-4.71975	3.67509e-05
HTATIP2	0.431213	8.74464e-06	4.71918	3.67509e-05
TCTN1	-0.721346	8.95714e-06	-4.71307	3.67509e-05
DPYSL2	-0.499909	9.06278e-06	-4.71008	3.67509e-05
ACAP1	0.556025	9.07918e-06	4.70962	3.67509e-05
TBC1D4	-1.2685	9.34284e-06	-4.70233	3.67509e-05
HNRNPA0	-0.371611	9.36655e-06	-4.70168	3.67509e-05
TXNL4B	0.352407	9.52159e-06	4.69749	3.67509e-05
HK3	0.634148	9.69593e-06	4.69286	3.67509e-05
MTSS1	-0.664566	9.70504e-06	-4.69262	3.67509e-05
ELMSAN1	-0.654181	9.73758e-06	-4.69177	3.67509e-05
LBH	-0.733197	9.93688e-06	-4.68659	3.67509e-05
TUBGCP5	-0.485911	1.00867e-05	-4.68277	3.67509e-05
SH3YL1	-0.825531	1.0186e-05	-4.68027	3.67509e-05
KCNJ15	0.728347	1.02655e-05	4.67828	3.67509e-05
ATOX1	0.528378	1.03017e-05	4.67738	3.67509e-05
ATP6V0E1	0.480329	1.0331e-05	4.67665	3.67509e-05
BHLHE40	-0.592954	1.03658e-05	-4.67579	3.67509e-05
NRIP2	-0.489101	1.03976e-05	-4.67501	3.67509e-05
PDK4	-1.22466	1.04335e-05	-4.67413	3.67509e-05
DERL2	0.326541	1.05447e-05	4.67141	3.67509e-05
RAB5B	-0.498759	1.05517e-05	-4.67124	3.67509e-05
ZNF696	-0.485648	1.06393e-05	-4.66913	3.67509e-05
BECN1	-0.295055	1.07109e-05	-4.66741	3.67509e-05
CASP1	0.532373	1.07259e-05	4.66705	3.67509e-05
PATZ1	-0.402768	1.07394e-05	-4.66673	3.67509e-05
DGUOK	0.318596	1.08505e-05	4.66409	3.67509e-05
POU6F1	-0.604743	1.08521e-05	-4.66406	3.67509e-05
NME6	0.352454	1.08785e-05	4.66343	3.67509e-05
KCND1	0.868595	1.09278e-05	4.66228	3.67509e-05
CUL1	0.443031	1.09629e-05	4.66145	3.67509e-05
IL10RA	-0.532731	1.10194e-05	-4.66014	3.67509e-05
SLC46A2	-0.917718	1.12744e-05	-4.65427	3.67509e-05
CRYL1	-0.498358	1.14554e-05	-4.65019	3.67509e-05
CCRL2	0.740474	1.14779e-05	4.64969	3.67509e-05
RASA3	-0.466123	1.17605e-05	-4.64344	3.67509e-05
HARBI1	0.396416	1.18594e-05	4.64129	3.67509e-05
CYTH3	-0.544544	1.20265e-05	-4.6377	3.67509e-05
CPSF7	-0.345623	1.21932e-05	-4.63416	3.67509e-05
LFNG	-0.502641	1.22637e-05	-4.63268	3.67509e-05
CERS2	-0.364869	1.24743e-05	-4.6283	3.67509e-05
FRY	-0.636861	1.25586e-05	-4.62657	3.67509e-05
CAMK4	-1.08977	1.26865e-05	-4.62396	3.67509e-05
LDLR	0.742463	1.27034e-05	4.62362	3.67509e-05
CD4	-0.896593	1.27152e-05	-4.62338	3.67509e-05
AHCTF1	-0.54129	1.28301e-05	-4.62107	3.67509e-05
LILRA5	0.981047	1.284e-05	4.62087	3.67509e-05
PMM2	-0.552578	1.28546e-05	-4.62058	3.67509e-05
LRRC8D	-0.347474	1.28902e-05	-4.61986	3.67509e-05
LGALS1	0.717274	1.3315e-05	4.61151	3.67509e-05
NLRP1	-0.582714	1.3407e-05	-4.60974	3.67509e-05
NOL9	-0.356357	1.3459e-05	-4.60874	3.67509e-05
RUNX2	-0.666624	1.37084e-05	-4.60401	3.67509e-05
IL7R	-1.03341	1.38245e-05	-4.60183	3.67509e-05
EPB41L2	-0.570847	1.38617e-05	-4.60114	3.67509e-05
DHRS1	0.474233	1.39733e-05	4.59907	3.67509e-05
TRIB2	-0.820449	1.45792e-05	-4.58811	3.67509e-05
COX8A	0.528015	1.4618e-05	4.58742	3.67509e-05
PPM1F	-0.504152	1.46365e-05	-4.5871	3.67509e-05
LMNB1	0.540652	1.47452e-05	4.58518	3.67509e-05
CLEC4D	1.25155	1.47465e-05	4.58516	3.67509e-05
PCSK5	-0.802412	1.49286e-05	-4.58199	3.67509e-05
DDX60L	0.8197	1.49941e-05	4.58086	3.67509e-05
ROM1	0.676027	1.52024e-05	4.57729	3.67509e-05
PSMA6	0.640499	1.531e-05	4.57546	3.67509e-05
MRI1	-0.5157	1.54224e-05	-4.57357	3.67509e-05
ZDHHC12	0.613522	1.55089e-05	4.57212	3.67509e-05
NANS	0.448025	1.6027e-05	4.56361	3.67509e-05
CREBL2	-0.601246	1.616e-05	-4.56147	3.67509e-05
TRAK1	-0.367544	1.66181e-05	-4.55422	3.67509e-05
TP53I3	0.68569	1.69515e-05	4.54906	4.53094e-05
NAIP	0.743543	1.69851e-05	4.54855	4.53094e-05
MPEG1	-0.649717	1.69982e-05	-4.54835	4.53094e-05
POLR3E	-0.370811	1.71026e-05	-4.54676	4.53094e-05
OSBPL1A	-0.769246	1.71341e-05	-4.54628	4.53094e-05
MYC	-0.5898	1.71462e-05	-4.5461	4.53094e-05
RETN	1.6562	1.72317e-05	4.54481	4.53094e-05
BIK	0.654885	1.73378e-05	4.54321	5.39489e-05
DCAF10	0.502907	1.73614e-05	4.54286	5.39489e-05
OTX1	-1.15083	1.74624e-05	-4.54135	5.39489e-05
ACSL5	0.382489	1.78022e-05	4.53634	5.39489e-05
COX5B	0.538599	1.82044e-05	4.53054	5.99156e-05
TREX1	0.654031	1.86599e-05	4.5241	5.99156e-05
GPR162	-1.04805	1.87866e-05	-4.52234	5.99156e-05
TXN	0.84499	1.90665e-05	4.51849	5.99156e-05
GRIPAP1	0.310697	1.9162e-05	4.51719	5.99156e-05
SRBD1	0.378266	1.93876e-05	4.51414	5.99156e-05
GCSAM	-0.809457	1.9463e-05	-4.51312	5.99156e-05
SNX33	-0.61703	1.95085e-05	-4.51252	5.99156e-05
CTNND1	-0.485098	1.95939e-05	-4.51138	5.99156e-05
CD302	-0.791519	1.96145e-05	-4.5111	5.99156e-05
EXOSC3	0.302939	1.96182e-05	4.51105	5.99156e-05
SRI	0.32571	1.99677e-05	4.50645	5.99156e-05
TMEM150A	-0.399814	2.01315e-05	-4.50432	5.99156e-05
CARS	0.400224	2.0135e-05	4.50427	5.99156e-05
RHOB	-0.532062	2.02796e-05	-4.5024	5.99156e-05
BANK1	-0.945676	2.04558e-05	-4.50014	5.99156e-05
INPP4B	-1.14395	2.0694e-05	-4.49712	5.99156e-05
KPNB1	0.348289	2.15845e-05	4.48611	5.99156e-05
SLC7A6	-0.440408	2.16962e-05	-4.48476	5.99156e-05
TNFRSF10B	-0.548022	2.17959e-05	-4.48356	5.99156e-05
GCLM	0.627443	2.2693e-05	4.473	5.99156e-05
MRPL27	0.460568	2.3184e-05	4.46739	5.99156e-05
BCL9L	-0.842163	2.32913e-05	-4.46617	5.99156e-05
LRRC47	-0.245012	2.33436e-05	-4.46559	5.99156e-05
C17orf62	0.502189	2.34802e-05	4.46406	5.99156e-05
TBC1D8	0.624997	2.35173e-05	4.46364	5.99156e-05
ZNF202	-0.423036	2.40518e-05	-4.45775	6.76002e-05
PSMA7	0.389367	2.42181e-05	4.45594	6.76002e-05
FKRP	-0.29728	2.47051e-05	-4.45071	6.76002e-05
ALDH1A1	-1.06692	2.47077e-05	-4.45068	6.76002e-05
BTG2	-0.490882	2.47548e-05	-4.45018	6.76002e-05
MSMO1	0.582587	2.51396e-05	4.44613	6.76002e-05
KIAA0355	-0.552356	2.60101e-05	-4.43717	6.76002e-05
BTBD11	-0.679003	2.66465e-05	-4.43081	7.52266e-05
RAD51B	0.451143	2.68414e-05	4.42889	7.52266e-05
NDUFC2	0.35402	2.73416e-05	4.42402	7.52266e-05
MOAP1	-0.41604	2.73509e-05	-4.42393	7.52266e-05
ZNF354B	-0.726246	2.74127e-05	-4.42334	7.52266e-05
PLXNB2	-0.718239	2.74843e-05	-4.42265	7.52266e-05
CCND3	0.47579	2.76164e-05	4.42139	8.25422e-05
MRC2	-1.61869	2.82323e-05	-4.41557	8.25422e-05
ARL2BP	-0.33099	2.87613e-05	-4.41067	8.25422e-05
SUN1	-0.619212	2.87925e-05	-4.41038	8.25422e-05
BBX	0.359116	2.88212e-05	4.41012	8.25422e-05
SCARB2	0.44083	2.88988e-05	4.40941	8.25422e-05
TARS	0.409209	2.92658e-05	4.40607	8.25422e-05
RNASE2	1.03191	2.94836e-05	4.40412	8.95198e-05
FAM109A	-0.608476	2.95357e-05	-4.40365	8.95198e-05
IRF1	0.583142	2.97796e-05	4.40148	8.95198e-05
AGAP6	-0.555145	3.07066e-05	-4.39337	8.95198e-05
PDSS1	0.559597	3.07178e-05	4.39327	8.95198e-05
HLA-DRB1	-1.31799	3.07386e-05	-4.39309	8.95198e-05
ZC3H12A	0.496722	3.10289e-05	4.3906	8.95198e-05
FBXL14	-0.458101	3.12343e-05	-4.38886	8.95198e-05
DESI1	0.325674	3.16359e-05	4.38547	9.46634e-05
SETD6	-0.458872	3.17652e-05	-4.38439	9.46634e-05
ENOX2	-0.469379	3.20967e-05	-4.38164	9.46634e-05
REC8	0.669087	3.23702e-05	4.37939	9.46634e-05
TIAM2	-0.523262	3.24734e-05	-4.37855	9.46634e-05
PIK3IP1	-0.477952	3.25888e-05	-4.37761	9.46634e-05
SUCLG1	0.300517	3.26123e-05	4.37742	9.46634e-05
OAZ2	-0.469673	3.28721e-05	-4.37531	9.46634e-05
AHCYL2	-0.371508	3.28788e-05	-4.37526	9.46634e-05
POM121	-0.472576	3.29459e-05	-4.37472	9.46634e-05
RAB36	-0.716002	3.29525e-05	-4.37466	9.46634e-05
RGL4	0.893908	3.32898e-05	4.37196	9.46634e-05
KCNE1	0.847275	3.46044e-05	4.36168	9.46634e-05
SIN3B	-0.371742	3.4861e-05	-4.35972	9.46634e-05
GBP3	1.08833	3.54041e-05	4.35561	9.46634e-05
LRIG1	-0.653874	3.56884e-05	-4.35348	9.46634e-05
TRABD2A	-0.840378	3.57255e-05	-4.3532	9.46634e-05
POLR2F	0.400455	3.60563e-05	4.35075	9.46634e-05
MYL6B	0.592857	3.67938e-05	4.34536	0.000101003
BAK1	0.606865	3.68882e-05	4.34468	0.000101003
CASP4	0.449231	3.71318e-05	4.34293	0.000101003
XXYLT1	-0.396218	3.74553e-05	-4.34061	0.000101003
QTRTD1	-0.480958	3.87013e-05	-4.33189	0.000101003
FAM216A	-0.540712	3.92904e-05	-4.32786	0.000101003
VPS33B	0.271514	3.93346e-05	4.32756	0.000101003
ZNF710	-0.433635	3.95631e-05	-4.32601	0.000101003
DEF8	-0.400855	4.0109e-05	-4.32235	0.000101003
EIF2S2	0.334599	4.07079e-05	4.31839	0.000108409
TTC3	-0.392083	4.09926e-05	-4.31653	0.000108409
ZNF438	0.651987	4.12759e-05	4.31469	0.000113681
ZNF74	-0.508931	4.13144e-05	-4.31444	0.000113681
ZNF362	-0.449259	4.15562e-05	-4.31288	0.000113681
BCL2A1	1.228	4.19619e-05	4.31028	0.000113681
BRD1	-0.557137	4.20085e-05	-4.30999	0.000113681
R3HCC1L	0.277374	4.20679e-05	4.30961	0.000113681
PPARD	-0.378054	4.22184e-05	-4.30865	0.000113681
LRCH3	0.324449	4.23727e-05	4.30768	0.000113681
FBRSL1	-0.319651	4.24455e-05	-4.30722	0.000113681
YIPF1	0.507376	4.24629e-05	4.30711	0.000113681
ARAP3	-0.50904	4.25238e-05	-4.30672	0.000113681
YPEL2	-0.608329	4.2958e-05	-4.304	0.000113681
CHST11	-0.40339	4.30016e-05	-4.30373	0.000113681
CAMK1D	-0.758473	4.4173e-05	-4.29653	0.000120471
NDUFA9	0.426585	4.4284e-05	4.29586	0.000120471
TRIT1	-0.369439	4.44133e-05	-4.29508	0.000120471
FSTL3	0.926861	4.46796e-05	4.29348	0.000120471
ZC3H12D	-0.585391	4.52755e-05	-4.28992	0.000126969
NT5C3A	0.772845	4.5841e-05	4.28659	0.000126969
RHBDD3	0.456776	4.61548e-05	4.28476	0.000126969
CYB561A3	-0.34822	4.61958e-05	-4.28452	0.000126969
XPC	-0.404781	4.65109e-05	-4.2827	0.000126969
CNP	0.509943	4.83884e-05	4.27207	0.00013379
PSMB5	0.420646	4.87102e-05	4.27029	0.00013379
BUD31	0.407542	4.91526e-05	4.26785	0.00013379
CEACAM21	0.652541	5.02037e-05	4.26216	0.000140098
C16orf54	-0.403671	5.05719e-05	-4.26019	0.000140098
HP	1.48958	5.05984e-05	4.26005	0.000140098
RMND5A	-0.603032	5.10524e-05	-4.25764	0.000140098
EEF1A1	-0.544345	5.11926e-05	-4.25691	0.000140098
PSMC1	0.365909	5.16408e-05	4.25456	0.000146539
NPHP4	-0.394532	5.16976e-05	-4.25426	0.000146539
VPS9D1	0.617407	5.20742e-05	4.2523	0.000146539
SELL	0.631141	5.21977e-05	4.25167	0.000146539
KIAA1147	-0.779744	5.26443e-05	-4.24937	0.000152418
PPFIA4	-1.35655	5.28534e-05	-4.2483	0.000152418
TMUB2	0.375362	5.3733e-05	4.24385	0.000152418
OGFRL1	-0.782452	5.38281e-05	-4.24337	0.000152418
PLEKHJ1	0.412123	5.43727e-05	4.24065	0.000152418
SOGA1	-0.584144	5.45449e-05	-4.2398	0.000152418
IL11RA	-0.613836	5.45877e-05	-4.23958	0.000157944
COX6A1	0.441971	5.45948e-05	4.23955	0.000157944
TRPM2	0.742725	5.46199e-05	4.23943	0.000157944
TIRAP	-0.267851	5.47232e-05	-4.23892	0.000157944
GRAP	-0.621264	5.47854e-05	-4.23861	0.000157944
UQCR10	0.478633	5.5134e-05	4.2369	0.000157944
C11orf95	-0.532785	5.51441e-05	-4.23685	0.000157944
ESYT2	-0.36018	5.53413e-05	-4.23588	0.000163853
PLEKHA1	-0.911042	5.53836e-05	-4.23567	0.000163853
ADCY3	0.821203	5.56209e-05	4.23452	0.000163853
SLC2A9	-0.551217	5.62676e-05	-4.23139	0.000163853
FOXN3	-0.298164	5.64124e-05	-4.2307	0.000163853
BLCAP	-0.227705	5.70033e-05	-4.22788	0.000169671
CIITA	-0.730563	5.71211e-05	-4.22732	0.000169671
SCAPER	0.351914	5.73132e-05	4.22642	0.000169671
PDZD11	0.326315	5.73658e-05	4.22617	0.000169671
TSNARE1	-0.455997	5.76537e-05	-4.22481	0.000169671
MPPE1	-0.389103	5.8925e-05	-4.21891	0.000174872
ARL8A	0.407466	5.90215e-05	4.21847	0.000174872
CARS2	0.425852	5.92477e-05	4.21743	0.000174872
FIG4	0.361717	5.94164e-05	4.21666	0.000174872
SMS	-0.292561	5.95446e-05	-4.21608	0.000174872
PIGX	-0.45835	6.1116e-05	-4.20901	0.000174872
GPR157	-0.635103	6.18249e-05	-4.20589	0.000174872
TMEM218	-0.324515	6.26279e-05	-4.20238	0.000180775
GPR183	-0.763729	6.30318e-05	-4.20064	0.000180775
ATP5J2	0.520879	6.33642e-05	4.19921	0.000180775
SLBP	-0.310223	6.40328e-05	-4.19636	0.000180775
AKAP1	-0.440654	6.51465e-05	-4.19167	0.000192942
ADHFE1	-0.733415	6.55613e-05	-4.18995	0.000192942
DHX57	-0.37611	6.61431e-05	-4.18755	0.000192942
WDR59	-0.346303	6.61985e-05	-4.18732	0.000192942
PMEPA1	-0.779407	6.65232e-05	-4.18599	0.000192942
SEMA6C	-0.551832	6.68409e-05	-4.18469	0.000192942
VRK2	0.432848	6.72224e-05	4.18314	0.000198065
ACSL3	0.397301	6.73547e-05	4.18261	0.000198065
FAM122C	0.332846	6.79026e-05	4.1804	0.000198065
ADAM28	-0.798187	6.88647e-05	-4.17657	0.000198065
SPEN	-0.435251	7.04035e-05	-4.17055	0.000198065
MICAL2	-0.893653	7.04339e-05	-4.17043	0.000198065
BAZ1A	0.496175	7.09136e-05	4.16858	0.000204593
TRIM25	0.52522	7.26389e-05	4.16202	0.000228175
TNIP2	0.299077	7.27724e-05	4.16152	0.000228175
ADM	0.7336	7.29182e-05	4.16097	0.000228175
DNAH17	0.72425	7.32137e-05	4.15987	0.000228175
IL2RG	0.572616	7.38422e-05	4.15754	0.000228175
APOBEC3G	0.400024	7.41851e-05	4.15627	0.000228175
TRAPPC3	0.306097	7.42936e-05	4.15587	0.000228175
SNX30	-0.600748	7.4346e-05	-4.15568	0.000228175
GYLTL1B	-0.870197	7.43897e-05	-4.15552	0.000228175
DYRK2	-0.762749	7.51276e-05	-4.15282	0.000228175
HIST1H1C	1.02178	7.62609e-05	4.14873	0.000228175
ATP8B2	-0.569133	7.64032e-05	-4.14822	0.000232527
DOCK9	-0.704783	7.64308e-05	-4.14812	0.000232527
CD28	-0.844974	7.6448e-05	-4.14806	0.000232527
PSMB3	0.577638	7.65445e-05	4.14771	0.000232527
PFDN6	0.408341	7.66547e-05	4.14732	0.000232527
ZNF532	-0.760488	7.69844e-05	-4.14614	0.000232527
SRSF5	-0.325537	7.71353e-05	-4.14561	0.000232527
TIFA	0.706314	7.77942e-05	4.14328	0.000237806
CACNA1E	0.806515	7.7907e-05	4.14288	0.000237806
PATL1	0.390197	7.79438e-05	4.14276	0.000237806
ZNF41	-0.601801	7.80539e-05	-4.14237	0.000237806
WARS	0.782964	7.828e-05	4.14158	0.00024337
COA6	0.458978	7.83781e-05	4.14123	0.00024337
ZMAT5	0.565605	7.84786e-05	4.14088	0.00024337
IL10RB	0.377199	8.10405e-05	4.13208	0.000253643
REPIN1	-0.227219	8.11937e-05	-4.13157	0.000253643
FAM177A1	0.361136	8.1226e-05	4.13146	0.000253643
ZFYVE26	0.320053	8.14629e-05	4.13066	0.000253643
UBE2G2	-0.27349	8.148e-05	-4.1306	0.000253643
JAK3	0.513403	8.14967e-05	4.13054	0.000253643
PKIA	-0.899765	8.21543e-05	-4.12834	0.000253643
GOLGA8A	-0.984351	8.2821e-05	-4.12612	0.000253643
AIM1L	0.577787	8.40431e-05	4.1221	0.000262957
NEDD8	0.394468	8.42054e-05	4.12157	0.000262957
SMUG1	0.284031	8.43051e-05	4.12125	0.000262957
NMRK1	0.529527	8.53179e-05	4.11797	0.000262957
ZNF16	-0.332955	8.54063e-05	-4.11769	0.000262957
GGT1	0.698457	8.55444e-05	4.11724	0.000262957
INPP5E	-0.391685	8.6493e-05	-4.11421	0.000262957
SETD7	-0.619989	8.6542e-05	-4.11406	0.000262957
WDR11	-0.496371	8.66185e-05	-4.11381	0.000262957
TXNL4A	0.359607	8.69624e-05	4.11272	0.000262957
TC2N	-1.01141	8.73496e-05	-4.1115	0.000267518
PPM1K	0.463214	8.78422e-05	4.10996	0.000267518
TRMT2B	-0.262009	8.80003e-05	-4.10946	0.000267518
CD33	-0.413555	8.84825e-05	-4.10796	0.000267518
HIST1H4H	0.941049	8.90613e-05	4.10617	0.000267518
PCMT1	0.498385	9.07484e-05	4.101	0.000297321
LY86	-0.568558	9.09828e-05	-4.10029	0.000297321
SARM1	-0.491098	9.11362e-05	-4.09983	0.000297321
TIPRL	0.314477	9.17564e-05	4.09796	0.000297321
CPVL	-0.79355	9.24452e-05	-4.0959	0.000297321
ETV6	0.383865	9.35648e-05	4.09258	0.000308708
ILF3	-0.290097	9.36032e-05	-4.09247	0.000308708
C11orf73	0.389089	9.37746e-05	4.09196	0.000308708
TMEM203	-0.207781	9.56544e-05	-4.08649	0.000316995
GSPT2	-0.447255	9.58482e-05	-4.08593	0.000316995
ZNF551	-0.667358	9.59442e-05	-4.08565	0.000316995
SNX20	0.381872	9.60995e-05	4.08521	0.000316995
B4GALT5	0.555949	9.63494e-05	4.08449	0.000316995
DTD1	-0.316126	9.69842e-05	-4.08268	0.000316995
PUS3	0.316424	9.69868e-05	4.08267	0.000316995
ZNF528	-0.68743	9.70451e-05	-4.08251	0.000316995
PDE4DIP	-0.371085	9.75484e-05	-4.08108	0.000316995
PSMB6	0.46005	9.76874e-05	4.08068	0.000316995
SETD1B	-0.35226	9.78414e-05	-4.08025	0.000321485
MS4A1	-1.24628	9.86461e-05	-4.07799	0.000321485
DET1	-0.361805	9.86786e-05	-4.0779	0.000321485
CAPG	0.651097	9.87267e-05	4.07776	0.000321485
SLC25A13	-0.365863	9.89791e-05	-4.07706	0.00032723
TFAP4	-0.422415	0.000100411	-4.07309	0.00033296
FMNL3	-0.379582	0.000101484	-4.07015	0.000344833
PBXIP1	-0.580308	0.000102915	-4.06627	0.000349596
ARHGAP35	-0.350627	0.000103334	-4.06515	0.000349596
POC1A	0.619946	0.000103493	4.06472	0.000349596
NACC2	-0.44098	0.000104527	-4.06197	0.000354322
MAP2K4	-0.409672	0.000104588	-4.06181	0.000354322
DUSP13	1.09662	0.000105371	4.05974	0.000354322
VTI1A	0.209486	0.000105618	4.05909	0.0003576
FAN1	-0.495853	0.00010704	-4.05539	0.0003576
MTPAP	-0.362413	0.000107492	-4.05422	0.0003576
RPUSD4	-0.304724	0.000107492	-4.05422	0.0003576
PARP11	0.637045	0.000107823	4.05337	0.0003576
LEF1	-0.732621	0.00010845	-4.05176	0.0003576
NEXN	0.88217	0.000109088	4.05014	0.000362712
CINP	0.357881	0.000109197	4.04986	0.000362712
C20orf24	0.404937	0.000109679	4.04863	0.000367318
FMO5	-0.4994	0.000109789	-4.04836	0.000367318
HEXDC	0.459653	0.000110146	4.04746	0.000367318
BRPF3	-0.322281	0.000111021	-4.04526	0.000372371
ZBTB39	-0.572652	0.0001114	-4.04432	0.000372371
ZXDC	-0.367417	0.000111746	-4.04346	0.000376424
ZFHX3	-0.526085	0.00011183	-4.04325	0.000376424
EXD2	-0.42565	0.000112283	-4.04212	0.000376424
TNFAIP2	-0.610698	0.000112313	-4.04205	0.000376424
BCL11B	-0.680164	0.000113356	-4.03948	0.000379948
XIAP	0.349998	0.000113462	4.03922	0.000379948
WDR91	-0.387942	0.000113746	-4.03853	0.000379948
PRICKLE4	0.396361	0.000114202	4.03741	0.000379948
PEF1	0.397259	0.000114798	4.03597	0.000379948
MRPL17	0.351265	0.000115373	4.03458	0.000385391
LRSAM1	0.418757	0.000116759	4.03126	0.00039032
LTBP2	-0.65083	0.000116949	-4.03081	0.00039032
THRA	-0.37802	0.000119207	-4.02549	0.000405473
SLC35E2B	-0.433904	0.00011946	-4.02489	0.000405473
DHCR7	0.598345	0.000119683	4.02438	0.000405473
TRAF5	-0.605327	0.000119873	-4.02393	0.000405473
DRG1	0.34271	0.000120328	4.02288	0.000405473
ISCA2	0.310423	0.000120977	4.02138	0.000410308
HEATR3	-0.453689	0.000121301	-4.02064	0.000410308
RBMS1	0.339717	0.000121644	4.01985	0.000415643
TMSB10	0.437018	0.000122239	4.01849	0.000417277
RNMT	-0.306798	0.000122517	-4.01786	0.000417277
BACH2	-0.741215	0.000122637	-4.01758	0.000417277
DBP	-0.511696	0.000122863	-4.01707	0.000417277
CTSO	-0.563161	0.000123114	-4.0165	0.000417277
CTSL	0.768051	0.000123237	4.01622	0.000417277
DHCR24	0.698361	0.000123452	4.01574	0.000417277
FAM117B	-0.59876	0.000123531	-4.01556	0.000417277
ZMIZ1	-0.482675	0.000124607	-4.01314	0.000418879
TRIP4	0.278312	0.000125232	4.01174	0.000418879
PRMT6	-0.627981	0.000125533	-4.01108	0.000418879
NPTXR	-0.84584	0.000125558	-4.01102	0.000418879
LDOC1	-0.726027	0.000125861	-4.01035	0.000418879
KIF27	-0.712564	0.000126207	-4.00958	0.000418879
IFI27L1	0.710972	0.000126228	4.00953	0.000418879
HABP4	-0.477705	0.000127025	-4.00778	0.000418879
NOA1	-0.244083	0.000127863	-4.00594	0.000424091
AP1S2	-0.753635	0.000128104	-4.00542	0.000435015
LINC00694	0.922715	0.000129589	4.0022	0.00043911
COX11	-0.36527	0.000129999	-4.00131	0.00043911
PIGL	-0.44068	0.00013	-4.00131	0.00043911
JMJD6	0.39642	0.000131314	3.9985	0.000442633
ADPRHL2	0.339206	0.000131453	3.99821	0.000442633
KDM3A	-0.476134	0.00013188	-3.9973	0.000442633
UBE2C	0.634209	0.000132003	3.99704	0.000442633
EVI5	-0.553555	0.000135727	-3.98926	0.000451768
EML2	0.348501	0.000136126	3.98844	0.000451768
CIPC	-0.594816	0.000137087	-3.98647	0.000451768
OSBPL10	-0.874803	0.000138313	-3.98397	0.000451768
MSANTD2	-0.601068	0.000139344	-3.98189	0.000453543
NDUFB4	0.358137	0.000139456	3.98167	0.000453543
GPA33	-0.886164	0.000140961	-3.97866	0.000453543
ZNF549	-0.538719	0.000140965	-3.97865	0.000453543
CHERP	-0.386382	0.000141091	-3.9784	0.000453543
CD59	0.596199	0.000141503	3.97758	0.000453543
DPM3	0.466466	0.000141764	3.97706	0.000453543
RSAD1	-0.297887	0.000142987	-3.97466	0.00046418
BTN3A2	0.530412	0.000144038	3.9726	0.00047422
MCTS1	0.424671	0.000144264	3.97216	0.00047422
CCDC149	-0.641423	0.000144659	-3.97139	0.000478071
SLC29A3	-0.526969	0.000144899	-3.97093	0.000478071
MSRB2	0.675871	0.000145667	3.96944	0.000478071
NR1D2	-0.783207	0.000145814	-3.96916	0.000481319
AGTRAP	0.571677	0.000146257	3.96831	0.000481319
PKD1	-0.437431	0.000147593	-3.96576	0.000481319
ANKRD40	-0.370042	0.00014798	-3.96502	0.000481319
JARID2	-0.335127	0.000151606	-3.95822	0.00049121
SORT1	0.530471	0.000151728	3.95799	0.00049121
GADD45B	0.514813	0.000152579	3.95642	0.000499273
CTBP2	-0.362575	0.000152681	-3.95623	0.000499273
LIPA	-0.491614	0.000153326	-3.95504	0.000499273
PGD	0.663323	0.000153549	3.95463	0.000499273
MRPL21	0.39149	0.000153576	3.95459	0.000499273
PTGER4	-0.697404	0.000154406	-3.95307	0.000502378
AGAP3	-0.479624	0.000154731	-3.95248	0.000502378
COX17	0.542286	0.000156011	3.95016	0.000502378
LRCH1	-0.461308	0.000156025	-3.95013	0.000502378
PAQR8	-0.443808	0.000156693	-3.94893	0.000507241
SNED1	-0.794176	0.000159937	-3.94316	0.000515115
SCARB1	-0.468934	0.000159981	-3.94308	0.000515115
KLF4	-0.584107	0.000163241	-3.93739	0.000515115
SYNGAP1	-0.691805	0.000163313	-3.93726	0.000515115
USF1	0.382906	0.000163586	3.93679	0.000515115
SOCS3	0.85576	0.000164084	3.93594	0.000519929
ZNF609	-0.340846	0.000164781	-3.93474	0.000527062
PLBD1	0.465739	0.000164821	3.93467	0.000527062
PVRL2	1.26049	0.000165788	3.93302	0.000527062
HIST1H3D	0.89323	0.000166115	3.93246	0.000527062
LMAN2	0.368164	0.000166191	3.93233	0.000527062
ZNF783	-0.414497	0.000166453	-3.93189	0.000527062
GSTK1	0.377381	0.000166877	3.93117	0.000531206
SLC17A5	0.272085	0.000167827	3.92957	0.000531206
CCDC85B	0.52291	0.000171263	3.92384	0.000545408
ANO8	-0.520705	0.000171502	-3.92345	0.000545408
CTB-133G6.1	-0.489004	0.000171719	-3.92309	0.000545408
GGA2	-0.28805	0.000172899	-3.92115	0.000550119
FAM13A	-0.483603	0.0001738	-3.91968	0.000554182
F2RL1	-0.87321	0.000174029	-3.91931	0.000554182
PTGS2	-1.09884	0.000176715	-3.91498	0.000572204
HPCAL4	-0.972943	0.00017695	-3.9146	0.000572204
LSM2	0.395298	0.000177395	3.91389	0.000572204
THYN1	0.337937	0.000177811	3.91323	0.000572204
CCHCR1	0.46691	0.000177866	3.91314	0.000572204
DAD1	0.404313	0.000178862	3.91156	0.000574872
CD40LG	-0.663236	0.000179548	-3.91047	0.000574872
MRPL36	0.434449	0.000179751	3.91015	0.000574872
SLC7A7	-0.514127	0.000179953	-3.90983	0.000574872
ACVR1	-0.44114	0.000182558	-3.90576	0.000584089
FAM198B	-0.940536	0.000184889	-3.90216	0.000584089
TMX4	-0.440155	0.0001887	-3.89637	0.000588682
ENC1	-0.705227	0.00018979	-3.89474	0.000593265
ITK	-0.784546	0.000193988	-3.88852	0.000612876
POGK	-0.229717	0.000194194	-3.88822	0.000612876
TTYH3	-0.507822	0.000194743	-3.88742	0.000622648
BICD2	-0.439231	0.000195721	-3.88599	0.000625759
ATP5H	0.387275	0.000195942	3.88567	0.000625759
ABLIM1	-0.463134	0.00019662	-3.88469	0.000625759
PANK2	0.257833	0.000198007	3.88269	0.000635473
PSMB4	0.332448	0.000199584	3.88043	0.000643141
TESPA1	-0.534229	0.000199843	-3.88006	0.000643141
LDHA	0.46377	0.000201154	3.8782	0.000643141
EXOSC1	0.274439	0.000203398	3.87504	0.000643141
SUGP2	-0.335899	0.000203887	-3.87436	0.000643141
HAUS4	0.506077	0.000203987	3.87422	0.000643141
TGFBRAP1	-0.262757	0.000204224	-3.87389	0.000643141
DPP4	-0.727511	0.000204826	-3.87305	0.000643141
ZNF317	-0.261884	0.000204917	-3.87292	0.000643141
COQ5	0.392683	0.000205718	3.87181	0.000643141
MOCS3	-0.302311	0.000206117	-3.87126	0.000643141
FYB	0.505754	0.000207018	3.87001	0.000651983
RECK	-0.506637	0.000207029	-3.87	0.000651983
ZBTB40	-0.3665	0.000207537	-3.8693	0.000654271
BCL9	-0.351901	0.000207835	-3.86889	0.000654271
LIMD1	-0.395698	0.000208005	-3.86866	0.000654271
LRRFIP2	0.313947	0.000208703	3.8677	0.000654271
FRMD8	-0.281883	0.000209949	-3.86601	0.000654271
MTMR11	-0.728233	0.000210002	-3.86593	0.000654271
SGSM2	-0.307147	0.000210266	-3.86558	0.000654271
QARS	-0.317042	0.000210959	-3.86464	0.000654271
C11orf68	0.492905	0.000211979	3.86326	0.000654271
METAP1	-0.367239	0.000211992	-3.86324	0.000654271
PRDM8	-0.556383	0.000212016	-3.86321	0.000654271
ZNF385A	-0.745978	0.000213998	-3.86055	0.000678887
RUFY3	-0.440558	0.000216128	-3.85773	0.000687515
TSC1	-0.257942	0.00021653	-3.85719	0.000687515
NLRC3	-0.623668	0.000216911	-3.85669	0.000691815
MAML2	-0.556768	0.000218584	-3.8545	0.000696106
LAG3	1.09429	0.000219112	3.85381	0.000705426
ABCC1	-0.277411	0.000219589	-3.85319	0.000709692
C8orf76	0.265906	0.00022021	3.85238	0.000712403
DEGS1	0.331113	0.000220383	3.85215	0.000712403
TRIM32	-0.478768	0.000221029	-3.85132	0.000712403
MICALCL	-0.99802	0.000221452	-3.85077	0.000716643
C1orf115	-0.603249	0.000222319	-3.84965	0.000720874
PSMC2	0.428339	0.000230255	3.83961	0.000756832
PDE3B	-0.649356	0.000231346	-3.83826	0.000756832
TSPYL1	-0.27782	0.000232025	-3.83742	0.000756832
CEACAM3	0.603484	0.000232546	3.83678	0.000756832
C9orf84	0.926194	0.000232982	3.83624	0.000756832
TIMMDC1	0.219551	0.000235573	3.83307	0.000770113
MVP	0.488388	0.000235801	3.83279	0.000770113
TSTD2	-0.704061	0.000236977	-3.83137	0.000773422
EFNB1	-0.447872	0.000237501	-3.83073	0.000773422
PTPN7	0.426323	0.000237843	3.83032	0.000777547
ZNF622	0.30995	0.000238023	3.8301	0.00078083
FAM129C	-0.982308	0.000238498	-3.82953	0.00078083
NDUFA12	0.353621	0.000238783	3.82919	0.00078903
FDPS	0.399863	0.000239497	3.82833	0.00078903
CAMSAP1	-0.369313	0.000239637	-3.82816	0.000793116
TNFRSF25	-0.723244	0.000241344	-3.82613	0.000799391
ORMDL2	0.39692	0.000241774	3.82561	0.000799391
IRF8	-0.50649	0.000242561	-3.82468	0.000799391
KPNA1	-0.267465	0.000242661	-3.82456	0.000799391
FAM213B	-0.339281	0.000242694	-3.82452	0.000799391
OSCAR	0.539662	0.000243031	3.82413	0.000799391
SMU1	0.169564	0.000243254	3.82386	0.000799391
TRMT61B	-0.457584	0.000243948	-3.82304	0.000799391
TMEM208	0.393123	0.000244341	3.82258	0.000799391
TNFAIP8L1	-0.402389	0.000244343	-3.82258	0.000799391
DNAJA1	0.546365	0.000246441	3.82012	0.000802575
USP46	-0.618371	0.000247232	-3.8192	0.000802575
SIK2	-0.300305	0.0002506	-3.81531	0.00081631
NDUFS6	0.468625	0.000254395	3.81099	0.00081945
SNW1	0.202431	0.000254421	3.81096	0.00081945
ZNF398	-0.244513	0.000256233	-3.80892	0.000823436
ZNF792	-0.450508	0.000262545	-3.80191	0.00084193
GTF2I	-0.290963	0.000263992	-3.80032	0.000848063
SIRT5	0.482765	0.000264068	3.80024	0.000848063
SAT1	0.503319	0.00026472	3.79953	0.000848063
TNFRSF13C	-0.860986	0.000265055	-3.79916	0.000848063
NDUFB6	0.384928	0.000267167	3.79687	0.000851995
C4orf3	0.425936	0.00026976	3.79409	0.000855031
ATAD5	0.353321	0.000269835	3.79401	0.000855031
ASH2L	0.258011	0.000273832	3.78976	0.000867641
FIBP	0.450116	0.000274573	3.78898	0.000867641
NOP10	0.467609	0.000277224	3.78621	0.000890687
KIF1B	0.433587	0.000278308	3.78508	0.000894551
MED8	0.25551	0.000278712	3.78466	0.000898407
AMIGO1	-0.609672	0.000279497	-3.78385	0.000901452
TOM1L2	-0.287594	0.000281492	-3.78179	0.000901452
TCF7	-0.702691	0.000281732	-3.78154	0.000901452
EIF3A	-0.353651	0.000281951	-3.78132	0.000901452
GLIPR2	0.402804	0.000282787	3.78046	0.000901452
WDR45B	-0.413447	0.000283075	-3.78017	0.000901452
MRFAP1	-0.28525	0.000283996	-3.77923	0.000901452
PPP1R9B	-0.391949	0.000285289	-3.77791	0.000910009
ABL2	0.440102	0.00028589	3.77731	0.00091288
CASP2	-0.287092	0.00028594	-3.77726	0.00091288
PAPD7	-0.363732	0.000291752	-3.77143	0.000925179
NMT2	-0.469183	0.000292818	-3.77037	0.000925179
ZCRB1	0.397624	0.000293763	3.76944	0.000940227
LDLRAD4	-0.385876	0.00029518	-3.76805	0.000940227
MRPL51	0.531624	0.000295426	3.7678	0.000940227
VMAC	-0.315043	0.000296193	-3.76705	0.000940227
MLH3	-0.43267	0.000296788	-3.76647	0.000941106
ZNF134	-0.366931	0.000296951	-3.76631	0.000941106
ZDHHC7	-0.275689	0.000297496	-3.76578	0.000941106
EBP	0.458975	0.000297804	3.76548	0.000941106
STAC3	0.615612	0.000298295	3.765	0.000942928
SECTM1	0.785516	0.000298958	3.76436	0.000942928
OPN3	-0.501385	0.00029976	-3.76358	0.000942928
SGPL1	-0.309259	0.000301644	-3.76176	0.000946642
KBTBD11	-0.629778	0.000302486	-3.76096	0.000949393
LIMK2	0.560672	0.000302781	3.76067	0.000949393
NREP	-0.384243	0.000303369	-3.76011	0.000953089
COX7A2	0.576074	0.000304276	3.75924	0.000958538
VDAC3	0.244364	0.000304448	3.75908	0.000958538
OXSR1	-0.293296	0.000304622	-3.75891	0.000958538
RIC3	-0.567733	0.000304715	-3.75882	0.000958538
ZBTB25	-0.623901	0.000307732	-3.75596	0.000960287
CD300LB	-0.552349	0.000307936	-3.75577	0.000960287
ZKSCAN5	0.198644	0.000308157	3.75556	0.000960287
TROAP	0.848806	0.000310264	3.75358	0.000978493
BRPF1	-0.263259	0.000310603	-3.75327	0.000978493
INADL	-0.584984	0.000311055	-3.75284	0.000978493
ACOT8	0.335132	0.000311578	3.75236	0.000978493
GSE1	-0.399513	0.000312373	-3.75162	0.000978493
RFT1	0.267117	0.000315164	3.74903	0.000982113
DECR1	0.285837	0.000317831	3.74658	0.000985725
ERI1	0.47919	0.000320017	3.74459	0.000989331
MTHFS	0.497292	0.000321296	3.74343	0.000992929
RFTN1	-0.423549	0.000322125	-3.74268	0.000998135
ZNF587B	-0.349913	0.000322148	-3.74265	0.000998135
TAF10	0.424797	0.000323754	3.74121	0.000998135
HNMT	-0.871196	0.000324039	-3.74095	0.000998135
ATP6V1H	0.296281	0.000324937	3.74015	0.00100171
BRD7	0.209704	0.000325894	3.73929	0.00100982
BEX4	-0.455784	0.000327005	-3.7383	0.00101946
CDK19	-0.38531	0.00032705	-3.73826	0.00101946
CAMK2D	-0.620183	0.000328778	-3.73672	0.00101946
UGP2	0.291598	0.000329037	3.73649	0.00101946
STMN3	-0.479259	0.0003308	-3.73494	0.00102299
TNFSF8	-0.548448	0.000334248	-3.73192	0.00102903
MYOM1	0.5383	0.000334774	3.73146	0.00102903
IKBIP	-0.415684	0.000335587	-3.73075	0.00102903
C2orf47	0.31205	0.000337278	3.72928	0.00103053
TCF20	-0.281769	0.000337554	-3.72905	0.00103053
S100A8	1.30384	0.000337786	3.72884	0.00103053
NAA15	0.323768	0.000339599	3.72728	0.00103302
GAL3ST4	-0.622093	0.00034126	-3.72586	0.00103302
FAM20C	-0.572794	0.000345121	-3.72258	0.0010365
ZNRD1	0.346589	0.000346984	3.721	0.00104447
RAB3GAP2	0.337657	0.000353322	3.71571	0.00106482
EIF2S3	-0.193742	0.000353547	-3.71553	0.00106482
INIP	-0.271234	0.000357752	-3.71207	0.00106723
CACNA1A	0.80042	0.000358265	3.71165	0.00106723
TMEM164	-0.433205	0.000358658	-3.71133	0.0010686
RNF4	-0.251628	0.000359291	-3.71081	0.0010686
SNRPC	0.33438	0.000359339	3.71077	0.0010686
SCAP	-0.379166	0.000359672	-3.7105	0.00107203
WDR19	-0.492315	0.000361205	-3.70926	0.00107338
SAMSN1	0.709161	0.000361266	3.70921	0.00107338
WDR82	-0.227708	0.000361856	-3.70873	0.00107338
PAG1	0.476487	0.000365384	3.70589	0.0010737
FAM134B	0.518257	0.000365569	3.70574	0.0010737
MASTL	0.501081	0.000365682	3.70565	0.0010737
TRAPPC5	0.731422	0.000367357	3.70431	0.0010737
IGFBP7	0.403362	0.000368388	3.70349	0.00107607
PET100	0.635428	0.000368742	3.70321	0.00107607
SLC25A16	-0.315616	0.000372741	-3.70005	0.00108723
C7orf55-LUC7L2	-0.26317	0.000373443	-3.6995	0.00108723
UQCRFS1	0.271599	0.000375094	3.69821	0.00109059
ZNF263	-0.191675	0.000376148	-3.69738	0.00109395
CHCHD2	0.325805	0.000377603	3.69625	0.0010973
DUSP16	-0.517179	0.00038008	-3.69433	0.00110628
SNRNP35	0.351734	0.000380972	3.69365	0.00110628
MT1X	0.591101	0.0003824	3.69255	0.00110628
PSMB10	0.500034	0.000382411	3.69254	0.00110628
UBE2E3	-0.298645	0.000384698	-3.69079	0.0011077
DDIT3	0.542853	0.000384835	3.69069	0.0011077
TADA3	0.432971	0.000385131	3.69046	0.0011077
TBC1D14	-0.679147	0.000385367	-3.69028	0.0011077
HN1	0.549207	0.000386279	3.68959	0.0011077
RSBN1	0.35655	0.000386616	3.68933	0.0011077
ZNF554	-0.390673	0.000387185	-3.6889	0.0011077
MEA1	0.403099	0.000389074	3.68747	0.00111863
NPM3	0.385591	0.000389254	3.68733	0.00111863
ZC3H8	-0.376904	0.000389604	-3.68707	0.00112192
HIST1H2BK	0.782901	0.000391093	3.68595	0.00112742
KCTD7	-0.423647	0.000391706	-3.68549	0.00112742
EFHC1	-0.456355	0.000392622	-3.6848	0.00112742
MINA	-0.396065	0.000397863	-3.6809	0.00115014
FTO	-0.382472	0.000398716	-3.68027	0.00115014
SFT2D1	0.329144	0.00039931	3.67984	0.00115014
YBX1	-0.60154	0.000401113	-3.67851	0.00115014
OSM	0.641113	0.00040125	3.67841	0.00115014
IER2	0.461792	0.00040151	3.67822	0.00115014
TRMT12	-0.354159	0.00040183	-3.67798	0.00115014
BRCA1	0.344416	0.000403407	3.67683	0.00115765
MPDU1	0.341245	0.000403653	3.67665	0.00116087
CYSTM1	0.823173	0.000408518	3.67313	0.00117263
TRPV2	0.427417	0.000409877	3.67215	0.0011801
ATP6V1E1	0.300812	0.000412831	3.67003	0.00118328
MTMR12	-0.365501	0.000413558	-3.66951	0.00118646
FCER1A	-1.48065	0.000414873	-3.66858	0.0011939
TMEM140	0.678791	0.000415676	3.66801	0.00119596
DCUN1D3	0.367329	0.000416347	3.66753	0.00119596
RBL2	-0.486398	0.000417157	-3.66696	0.00119911
CCDC53	0.427542	0.00042186	3.66366	0.00122126
PIAS2	-0.548453	0.000423603	-3.66244	0.00122126
MIEN1	0.449351	0.000424379	3.6619	0.00122126
ANKFY1	0.321617	0.000425062	3.66143	0.00122438
SNRPB2	0.336008	0.000426074	3.66072	0.00122637
EIF4EBP2	-0.253458	0.000427015	-3.66007	0.00122637
NIT1	0.250182	0.000432431	3.65635	0.00124215
ETFDH	0.24124	0.000436504	3.65358	0.00127363
EIF3F	-0.270211	0.000437494	-3.65291	0.00127363
CHRNB1	0.261963	0.000443471	3.6489	0.00128394
PHACTR1	0.617093	0.000443494	3.64889	0.00128394
TMTC2	-0.505449	0.000448507	-3.64556	0.00130026
ADRBK2	-0.371424	0.000449345	-3.64501	0.00130026
ZHX3	-0.347452	0.000449823	-3.6447	0.00130026
KIAA1324	-1.15647	0.000450329	-3.64436	0.00130026
NDUFB7	0.44704	0.000453125	3.64253	0.00131585
EIF4A1	-0.4241	0.000455174	-3.6412	0.00131885
OPLAH	0.844027	0.000461955	3.63682	0.00133857
BAHD1	-0.315647	0.000462976	-3.63616	0.00134154
MRPS11	0.30937	0.000464334	3.63529	0.00134451
MYO7A	-0.827171	0.000465651	-3.63446	0.00134747
ETFA	0.278949	0.000466377	3.63399	0.00135042
CLCN6	-0.361394	0.000474007	-3.62918	0.00136097
ACACB	-0.394071	0.000476799	-3.62744	0.00136097
CTCF	-0.273918	0.000477003	-3.62731	0.00136097
MXD3	0.455502	0.000478274	3.62652	0.00136097
ZSCAN25	-0.307219	0.000480498	-3.62514	0.00136097
CHMP5	0.840303	0.000490758	3.61887	0.00140121
L3MBTL1	-0.394222	0.000494006	-3.61691	0.00140284
PCP2	0.657945	0.000494236	3.61677	0.00140284
ZBTB46	-0.430101	0.000497315	-3.61492	0.00140986
2022-09-09	-0.369524	0.000501809	-3.61225	0.00142385
ACAT2	0.416126	0.000502337	3.61193	0.00142385
KATNBL1	-0.717825	0.000504283	-3.61078	0.00143496
ITPR3	-0.582047	0.000505212	-3.61023	0.00143936
WBP4	0.438797	0.000505326	3.61017	0.00143936
G0S2	0.8936	0.000506288	3.6096	0.00143936
ETS1	-0.572321	0.000507089	-3.60913	0.0014463
FAM192A	0.237353	0.000517105	3.6033	0.00147786
KIAA0319L	0.487231	0.000519537	3.60191	0.00148065
HNRNPH1	-0.332897	0.000520736	-3.60122	0.00149045
TTL	-0.315971	0.000521048	-3.60104	0.00149045
ZNF764	-0.271889	0.000521691	-3.60067	0.00149045
MVB12A	0.435957	0.000521824	3.6006	0.00149045
NDC80	0.554594	0.000522015	3.60049	0.00149045
DCLRE1B	-0.351538	0.000522798	-3.60004	0.00149322
ADAMTS10	-0.833491	0.000524833	-3.59888	0.00150006
UFD1L	0.232214	0.000526752	3.59779	0.00150556
CCDC64	-0.556512	0.000526886	-3.59772	0.00150556
NOL12	0.277692	0.000527956	3.59711	0.00150972
IL13RA1	-0.483646	0.000529522	-3.59623	0.00150972
PRPF38A	0.187917	0.000530524	3.59566	0.00150972
TIMM17B	0.422115	0.000531116	3.59533	0.00151245
MLLT11	-0.471742	0.000531484	-3.59512	0.00151518
MOSPD3	0.516616	0.000532181	3.59473	0.0015179
TTC12	-0.357076	0.000550591	-3.58457	0.00156102
TUBA1C	0.414003	0.000550789	3.58447	0.00156102
ZNF652	-0.33918	0.000550924	-3.58439	0.00156102
DCAF16	-0.387295	0.000552802	-3.58337	0.00156102
ARSB	0.300302	0.000553444	3.58303	0.00156233
CCR2	-0.753729	0.000555452	-3.58194	0.00156233
SNRPD3	0.309622	0.000560055	3.57947	0.00158109
TPST2	0.40006	0.000561828	3.57853	0.00158638
RIPK1	0.235389	0.000562444	3.5782	0.00158638
ZNF664	-0.448722	0.000569048	-3.5747	0.00159566
PASK	-0.453395	0.000570286	-3.57405	0.00159566
RSF1	0.225743	0.000574213	3.572	0.00162092
LCMT2	-0.366468	0.000576696	-3.5707	0.00162092
EBLN2	0.659738	0.000577488	3.57029	0.00162352
LEMD2	0.222577	0.000581878	3.56802	0.00164325
FAM65A	-0.42496	0.000582019	-3.56795	0.00164325
ARRB1	-0.436579	0.000583331	-3.56727	0.00164325
EIF2AK4	-0.291887	0.000588471	-3.56464	0.0016683
WSB1	0.60434	0.000588677	3.56454	0.0016683
TLR5	0.609139	0.000591731	3.56298	0.00168242
CD5	-0.57891	0.0005935	-3.56209	0.00168242
ZCCHC14	-0.427886	0.000595765	-3.56095	0.00168242
CACTIN	-0.259889	0.000598277	-3.55968	0.00168242
C16orf58	-0.323599	0.000598959	-3.55934	0.0016835
MAN2C1	-0.322729	0.000599194	-3.55922	0.0016835
N4BP3	-0.599515	0.000601805	-3.55792	0.00169644
GPT2	0.822562	0.000603178	3.55723	0.00169644
GPKOW	0.379047	0.00060672	3.55547	0.0017
EXO5	0.362817	0.000607522	3.55507	0.0017
NAAA	-0.654361	0.000607551	-3.55506	0.0017
PDCD4	-0.29768	0.000609364	-3.55416	0.00170249
CBFA2T3	-0.545347	0.000613409	-3.55217	0.00171242
RAB24	0.483999	0.000613795	3.55199	0.00171242
TIGD5	-0.305479	0.000614993	-3.5514	0.00171242
POLB	0.478219	0.000617916	3.54997	0.00171242
MAPK14	0.470784	0.00062378	3.54713	0.00172129
PFDN2	0.343186	0.000624069	3.54699	0.00172129
ARHGEF9	-0.345228	0.000624994	-3.54655	0.0017355
ZNF621	-0.713927	0.000633338	-3.54255	0.00175752
KIAA0922	0.271144	0.000633444	3.5425	0.00175995
PRKCDBP	1.01975	0.000635512	3.54152	0.001778
AFF3	-1.04325	0.000636821	-3.5409	0.00178821
PAXIP1	-0.346127	0.000639329	-3.53971	0.00179061
MRPL52	0.339144	0.000644734	3.53718	0.00180318
ZNF219	-0.416132	0.000645785	-3.53668	0.00180318
GINS2	0.679751	0.000649914	3.53476	0.00180555
UBE2F	0.457573	0.00065251	3.53356	0.00181959
GPER1	-1.10805	0.000658101	-3.53098	0.00183983
DUSP18	0.44732	0.000658899	3.53062	0.00183983
PHACTR2	0.398389	0.000659953	3.53014	0.00184216
CD82	0.522696	0.000666568	3.52712	0.0018507
MAP3K4	-0.299115	0.000666687	-3.52707	0.0018507
MUS81	0.208484	0.000667993	3.52648	0.00185147
RAB27A	0.328853	0.000668159	3.5264	0.00185147
THOC2	0.226495	0.000669577	3.52576	0.00185765
MPLKIP	0.222114	0.000671692	3.52481	0.00186382
TP53I11	0.570907	0.000673995	3.52378	0.00186457
RABL2B	-0.288358	0.000674223	-3.52367	0.00186457
EMC4	0.182709	0.000678231	3.52188	0.0018753
TFPT	0.432907	0.000679316	3.5214	0.0018753
ASGR1	-0.56043	0.000680772	-3.52075	0.0018753
KIAA1257	-0.568787	0.00068979	-3.51677	0.00191982
ARSG	-0.314716	0.000690967	-3.51625	0.0019256
FRG1	0.347367	0.000691912	3.51584	0.0019256
KIAA0319	-0.67796	0.000692645	-3.51552	0.0019256
PPIL2	-0.245749	0.000693558	-3.51512	0.0019256
ABHD15	-0.359844	0.000693753	-3.51503	0.0019256
MID1IP1	-0.366229	0.000695455	-3.51429	0.0019256
SCNM1	0.458256	0.00070568	3.50987	0.00194692
SPDYE3	-0.331933	0.00070747	-3.5091	0.00196057
DGKG	-0.402714	0.000707917	-3.50891	0.00196116
MED27	0.368388	0.000709106	3.5084	0.00196116
MAT2A	-0.392665	0.000721084	-3.50332	0.00198835
TRAPPC4	0.224928	0.000721611	3.5031	0.00198835
ZNF329	-0.420008	0.000722854	-3.50258	0.00199052
SPOCK2	-0.583484	0.000728321	-3.50029	0.00201595
FAM89A	0.613098	0.000729365	3.49986	0.00201595
TSTD1	0.407366	0.000729597	3.49976	0.00201595
CHN2	-0.557171	0.000733361	-3.4982	0.00202566
MMP9	0.892397	0.000740683	3.49518	0.00206184
ANK3	-0.644257	0.000742967	-3.49425	0.00206812
SDCCAG3	-0.234404	0.000743306	-3.49411	0.00206812
P2RY10	-0.622692	0.000743433	-3.49406	0.00206812
TAB1	-0.302555	0.000746217	-3.49292	0.00207397
TBL1X	-0.397868	0.000749607	-3.49154	0.00208942
TMEM154	-0.421146	0.000749992	-3.49138	0.00208942
GPD2	0.477389	0.000754255	3.48966	0.00208979
TRERF1	-0.386867	0.000755103	-3.48932	0.00208979
ZNF211	-0.314205	0.00075884	-3.48782	0.00209561
EPHX1	-0.337017	0.000759389	-3.4876	0.00209766
ZNF324B	-0.330861	0.000762657	-3.48629	0.00211096
ABCB1	-0.727678	0.000763424	-3.48598	0.002113
PPTC7	-0.604867	0.000763601	-3.48591	0.00211504
SMYD4	-0.350248	0.000764124	-3.48571	0.00211536
TSHZ1	-0.401988	0.000765484	-3.48516	0.00211536
ZBTB4	-0.386228	0.000774554	-3.48158	0.00213606
SLC39A10	-0.741942	0.000777815	-3.4803	0.00214553
HIP1R	-0.419037	0.000780684	-3.47918	0.00214753
FDXR	0.528517	0.000785584	3.47727	0.00215352
ICOSLG	-0.577995	0.000785655	-3.47724	0.00215352
IKZF3	-0.813982	0.000786104	-3.47707	0.00215352
TCEAL4	-0.395851	0.000788063	-3.47631	0.00215403
PRR12	-0.42	0.000790125	-3.47551	0.00215403
GCH1	0.705453	0.000790251	3.47546	0.00215403
SATB1	-0.486766	0.0007915	-3.47498	0.00215403
TREM1	-0.524918	0.000797416	-3.47271	0.00216713
BAG5	-0.262514	0.000799083	-3.47207	0.0021691
GMNN	0.568202	0.000801052	3.47132	0.00218216
RNF31	0.341773	0.000802175	3.47089	0.00218411
NBPF15	-0.628734	0.000804048	-3.47018	0.00218606
PSMB7	0.312962	0.000805049	3.4698	0.00218996
FAM63B	0.41145	0.000805662	3.46957	0.00218996
CDV3	-0.292481	0.000806998	-3.46906	0.00219577
MIIP	0.539464	0.000808095	3.46865	0.00219577
PIEZO1	-0.350168	0.000808235	-3.4686	0.00219577
THAP11	-0.23407	0.000809025	-3.4683	0.00220331
SPAG9	-0.421497	0.000810107	-3.46789	0.00220331
MRPL28	0.466006	0.000826043	3.46194	0.00223648
PLCG1	-0.515562	0.000826748	-3.46168	0.00223648
ST3GAL4	0.610179	0.000830247	3.46038	0.00224204
ANAPC11	0.385713	0.000831916	3.45977	0.00224393
GTF2B	0.396989	0.000833665	3.45913	0.0022478
LRPAP1	0.472441	0.000833863	3.45906	0.0022478
CLEC4E	0.602443	0.00083389	3.45905	0.0022478
KIAA0226L	-0.619189	0.000834257	-3.45891	0.0022478
POLR2G	0.255385	0.000836748	3.458	0.00225697
PRRC2B	-0.324219	0.000837219	-3.45783	0.00226248
CHMP1B	-0.463878	0.000837764	-3.45763	0.00226434
UBE4B	-0.213146	0.000839402	-3.45703	0.00226984
PSMB1	0.315482	0.000840751	3.45654	0.00227533
ALOX5AP	0.561074	0.0008447	3.4551	0.00227902
NFKBIB	0.40722	0.000844808	3.45507	0.00227902
TRIM65	-0.310829	0.000846252	-3.45454	0.00228086
ITFG2	-0.275947	0.000850807	-3.4529	0.00228453
RBBP6	0.211395	0.000851543	3.45263	0.00228453
FAM49A	-0.316643	0.000853508	-3.45193	0.00228458
KIAA1143	-0.395898	0.000853676	-3.45187	0.00228458
FBXW8	-0.405601	0.000854376	-3.45162	0.00228463
MTOR	-0.237991	0.000855178	-3.45133	0.00228463
TBC1D10A	-0.271009	0.000860165	-3.44955	0.00229367
SRA1	0.412278	0.000861259	3.44916	0.00229549
CDC14A	-0.787278	0.00086169	-3.449	0.00230091
GRASP	-0.401207	0.000863792	-3.44826	0.00230631
N4BP1	0.358855	0.000866597	3.44726	0.00231351
KCTD6	-0.326478	0.000867295	-3.44702	0.00231351
ISOC1	-0.403351	0.000869667	-3.44618	0.00232608
GRAMD1A	0.46997	0.000873246	3.44492	0.00234398
PARP15	-0.675243	0.000874773	-3.44438	0.00234398
GTF3C6	0.248483	0.000878969	3.44292	0.0023457
MPZ	0.456912	0.000879888	3.4426	0.0023457
MSRB1	0.549161	0.00088049	3.44239	0.0023457
RCSD1	-0.270353	0.000884351	-3.44104	0.00235104
HMGCL	0.293954	0.000886759	3.44021	0.00236708
TMEM234	0.371871	0.000888893	3.43947	0.00238309
KIAA0100	-0.241304	0.000891312	-3.43864	0.00238839
APOO	0.419997	0.000894268	3.43762	0.00239367
POLR3GL	0.339914	0.000895397	3.43723	0.00239711
PWWP2A	-0.402658	0.000896037	-3.43701	0.00239711
TBCB	0.341969	0.000897978	3.43635	0.00239882
PDE6D	0.209572	0.000907981	3.43294	0.00241829
ANXA4	0.287068	0.000917444	3.42976	0.00246611
PTTG1	0.642119	0.000921385	3.42844	0.00248905
LRIG2	-0.32878	0.000922762	-3.42798	0.00249068
PRKAR2A	0.272795	0.000924091	3.42754	0.00249232
AHDC1	-0.39709	0.000925039	-3.42722	0.00249368
CORO2A	0.523313	0.000926428	3.42676	0.00249368
IGFBP2	1.30912	0.000926928	3.42659	0.00249368
YY1	-0.209776	0.00092957	-3.42572	0.00249884
CLSPN	0.640857	0.000930811	3.42531	0.0025018
MEMO1	0.356116	0.000931709	3.42501	0.0025018
CPNE8	-0.71897	0.000932156	-3.42486	0.0025018
GIMAP6	-0.500425	0.000932482	-3.42475	0.0025018
TLR6	-0.444862	0.000938844	-3.42266	0.00251045
DYNLRB1	0.466569	0.000947131	3.41995	0.0025507
ZNF555	-0.457166	0.000961475	-3.41532	0.00258543
USP42	0.286651	0.00096375	3.41459	0.00258543
RNF8	0.217321	0.000971389	3.41215	0.00262157
TMEM38A	0.528623	0.000973021	3.41164	0.00262157
MAP3K13	0.325695	0.000973111	3.41161	0.00262157
KIF16B	-0.542542	0.000974672	-3.41111	0.0026246
HSH2D	0.470544	0.000976744	3.41046	0.0026246
DHRSX	0.345626	0.000979599	3.40956	0.0026296
SLC25A43	-0.347484	0.000981915	-3.40883	0.00263111
DHX35	-0.281843	0.000989574	-3.40643	0.00264657
STYXL1	0.483861	0.000997466	3.40397	0.00265503
PDPR	-0.460696	0.0010022	-3.40251	0.00266348
NHSL2	-0.404998	0.00100678	-3.4011	0.00267539
ZNF831	-0.65171	0.00100785	-3.40077	0.00267686
ENSA	0.25573	0.00101378	3.39896	0.00268527
TMEM59	0.2767	0.00101609	3.39825	0.00268819
ETFB	0.46222	0.00101781	3.39773	0.00268819
SHROOM1	-0.928143	0.00102628	-3.39516	0.00271187
JOSD2	0.487915	0.0010265	3.3951	0.00271187
MFF	0.238225	0.00102801	3.39464	0.00271331
ZNF230	0.412871	0.00103687	3.39198	0.00273909
ZNF736	-0.710663	0.0010369	-3.39198	0.00273909
TCEB1	0.4042	0.00103767	3.39175	0.00273909
CRCP	-0.216042	0.0010393	-3.39126	0.00273909
RASGRF2	-0.663954	0.0010394	-3.39123	0.00273909
BTG1	-0.35484	0.00104033	-3.39095	0.00273909
DDX28	-0.266433	0.00104088	-3.39079	0.0027405
INVS	0.238818	0.00104295	3.39017	0.00274534
MRPL18	0.239393	0.00104955	3.38822	0.00277081
TUBA1B	0.438766	0.00105033	3.38799	0.00277219
BAX	0.343822	0.00105583	3.38637	0.002777
EIF2D	-0.245969	0.00105957	-3.38527	0.00279895
SERTAD1	0.50067	0.00106058	3.38498	0.00280031
SLC51A	0.604741	0.00106622	3.38333	0.00280643
DIEXF	-0.31516	0.00106675	-3.38318	0.00280643
EIF2B2	0.279095	0.0010698	3.38229	0.00282146
GADD45G	0.69429	0.00107013	3.3822	0.0028228
ITPKB	-0.277694	0.00107174	-3.38173	0.00282413
PIN1	0.303968	0.00107397	3.38108	0.00282471
SFMBT2	-0.517046	0.00107546	-3.38065	0.00282471
ALDH2	-0.522318	0.00107627	-3.38042	0.00282471
VPS25	0.29542	0.00107892	3.37965	0.00283285
FAM214A	-0.596611	0.00108059	-3.37918	0.00284438
LAMTOR2	0.393564	0.00108477	3.37798	0.00285589
S100Z	-0.423107	0.0010858	-3.37768	0.0028564
APOBEC3F	0.401452	0.00108923	3.3767	0.0028564
ST6GAL1	-0.390065	0.00108997	-3.37649	0.0028564
ZBTB18	-0.613761	0.00109265	-3.37573	0.00285769
C5orf45	-0.363707	0.00109622	-3.37471	0.00286029
ROCK2	0.372165	0.00109753	3.37434	0.00286029
VSIG4	-1.42436	0.00110105	-3.37335	0.00286078
C2CD2L	-0.263387	0.00110164	-3.37318	0.00286078
CKLF	0.458357	0.00110302	3.37279	0.00286078
GPANK1	0.401347	0.00110566	3.37205	0.00286207
IRAK2	0.591949	0.0011128	3.37005	0.00290172
ADAT2	-0.608721	0.00111377	-3.36978	0.00290172
BAZ2B	0.354146	0.00111573	3.36923	0.00290298
RDH5	0.41822	0.0011241	3.3669	0.00291086
ZBTB2	-0.372206	0.00112459	-3.36677	0.00291086
KCNMB1	-0.486427	0.00112463	-3.36676	0.00291086
FAM20A	1.235	0.00112769	3.36591	0.00291086
TNNT1	1.43889	0.00112929	3.36547	0.00291086
NUDT18	0.389838	0.00113124	3.36493	0.00291086
SLC12A4	-0.311353	0.00113465	-3.36399	0.00291086
ZNF548	-0.636111	0.00113483	-3.36395	0.00291086
PAOX	-0.384197	0.00113576	-3.36369	0.00291086
CDK5R1	-0.701704	0.00114614	-3.36086	0.00294129
ZC3H4	-0.250768	0.00115077	-3.3596	0.00294129
YKT6	0.188926	0.00115144	3.35942	0.00294129
GATA3	-0.569268	0.00115281	-3.35905	0.00294251
IL1R2	0.94582	0.00115593	3.35821	0.00294706
RASSF3	-0.530543	0.00116089	-3.35687	0.00295826
TMEM258	0.348494	0.00116456	3.35588	0.0029628
PSMB2	0.317912	0.00116646	3.35538	0.00296732
MSL2	-0.430237	0.00117223	-3.35384	0.00297184
TOR1AIP2	0.212251	0.0011803	3.3517	0.00300409
RORA	-0.662392	0.00118052	-3.35164	0.00300409
SON	0.18399	0.00118197	3.35125	0.00300526
QRICH1	-0.170991	0.00118596	-3.3502	0.00301305
ADCY4	0.47151	0.00118886	3.34944	0.00301536
DDX6	-0.499585	0.00118997	-3.34915	0.00301536
SNRPF	0.364255	0.00119407	3.34807	0.00302975
ZNF200	0.321501	0.00119805	3.34703	0.0030408
MTR	-0.524306	0.00120224	-3.34594	0.00305845
CTC1	-0.309241	0.00120688	-3.34474	0.00308268
SNRPD2	0.502226	0.00120993	3.34395	0.00308818
ALDH9A1	-0.282449	0.00121172	-3.34349	0.00308818
SMIM12	0.256998	0.00121635	3.34229	0.00309146
SMCR8	-0.871875	0.00121708	-3.34211	0.00309146
C14orf1	0.294727	0.00121806	3.34185	0.00309146
CARD16	0.919596	0.00121907	3.34159	0.00309256
ZNHIT1	0.381281	0.00122227	3.34077	0.0031035
VWCE	-1.24328	0.00122329	-3.34051	0.00310458
PSMA3	0.396396	0.00122672	3.33964	0.00310782
ZNF275	-0.38235	0.00122705	-3.33956	0.00310782
GLOD4	-0.311818	0.00122762	-3.33941	0.00310782
SCIMP	-0.518472	0.00123051	-3.33867	0.00310889
TMEM8B	-0.436908	0.00123532	-3.33745	0.00311324
PBX2	-0.331795	0.00123654	-3.33714	0.00311538
LGALS2	-1.37291	0.00123858	-3.33663	0.00311538
EGFL7	0.966042	0.00124465	3.3351	0.00312624
KCTD10	-0.186553	0.00124573	-3.33483	0.00313056
SSBP1	0.283136	0.00124849	3.33413	0.00314139
SPIDR	-0.369062	0.00124923	-3.33394	0.00314569
PCNXL2	-0.450089	0.0012599	-3.33128	0.00318355
GAPDH	0.457288	0.00126085	3.33105	0.00318355
C7orf31	-0.367317	0.00127387	-3.32782	0.00323006
MAL	-0.693982	0.00127948	-3.32644	0.00323754
TMLHE	0.284973	0.00128806	3.32435	0.00327421
ZKSCAN4	-0.287087	0.00128859	-3.32422	0.00327516
PI16	-0.79381	0.00129744	-3.32207	0.00329231
NDUFS3	0.303563	0.0013018	3.32102	0.00329972
STOM	0.772983	0.00130841	3.31942	0.00331036
ABAT	-0.341615	0.00131158	-3.31867	0.00332745
EFCAB2	0.643466	0.00131504	3.31784	0.00332785
OGFR	0.427413	0.00131561	3.3177	0.00332785
FAAH	-0.557344	0.0013165	-3.31749	0.00332785
FABP5	0.550588	0.00131718	3.31733	0.00332785
CIR1	0.401764	0.00132177	3.31623	0.00334255
VASH1	-0.678236	0.0013235	-3.31582	0.00334255
MPZL3	-0.418041	0.00132459	-3.31556	0.00334344
ZNF562	-0.208156	0.00133249	-3.31369	0.00337268
ZNF248	-0.49124	0.00133689	-3.31266	0.00337268
PVR	-0.355276	0.00133778	-3.31245	0.00337268
MT-ND4L	-0.670176	0.00133834	-3.31232	0.00337268
ZNF611	0.293845	0.00134459	3.31085	0.00337997
MTHFD1L	0.522	0.00134949	3.3097	0.00338724
FAM212B	-0.500536	0.00135243	-3.30902	0.0033945
THBD	-0.651546	0.00135582	-3.30823	0.00339856
CENPBD1	-0.313753	0.00135977	-3.30732	0.00341304
ADCY9	-0.535463	0.00136128	-3.30697	0.00341304
HGSNAT	-0.293389	0.00137102	-3.30472	0.00343943
FOXK1	-0.269814	0.00137372	-3.3041	0.00344025
C2orf81	-0.517221	0.00137611	-3.30355	0.00344745
LLGL1	-0.329287	0.00137776	-3.30317	0.00345145
POR	0.542451	0.00138534	3.30144	0.003465
IER5	-0.404995	0.00140102	-3.2979	0.00349841
CD96	-0.478503	0.00140434	-3.29715	0.00349841
MRPS18C	0.593131	0.0014063	3.29671	0.00349918
CISD1	0.399902	0.00140793	3.29634	0.00350313
UBA7	0.339311	0.00141238	3.29535	0.00350862
QSOX1	0.488412	0.00141271	3.29527	0.00350862
TMED1	0.338337	0.00141446	3.29488	0.00350862
ZC3H3	0.453446	0.00142104	3.29342	0.00351889
E2F2	0.682091	0.00142622	3.29227	0.00352914
CBX8	-0.332943	0.00143244	-3.29089	0.00353306
MEAF6	-0.211804	0.00143327	-3.29071	0.00353381
PNPLA6	0.410801	0.00143725	3.28983	0.00354719
TULP3	-0.319828	0.00144803	-3.28747	0.00356371
LRG1	0.64139	0.00145429	3.28611	0.00357219
TBX19	0.306794	0.00145595	3.28575	0.00357219
PARP16	-0.312166	0.00145797	-3.28531	0.00357219
DHRS12	0.587237	0.00146339	3.28414	0.00357921
NONO	-0.221632	0.0014704	-3.28262	0.00359879
TRIM4	-0.270957	0.00147208	-3.28226	0.00360578
C7orf49	0.388216	0.00147593	3.28144	0.00361904
IGF1R	-0.499953	0.00147911	-3.28075	0.00362601
MAN2A2	-0.454896	0.00148942	-3.27856	0.00365872
SLC50A1	0.232015	0.00148989	3.27846	0.00365872
AKAP17A	-0.291074	0.0014962	-3.27712	0.00366878
CLEC5A	0.874224	0.00150566	3.27512	0.00368821
SORBS3	-0.516687	0.00151163	-3.27387	0.00370449
TAF12	0.216289	0.00151628	3.27289	0.00370825
LMO4	0.188995	0.00151725	3.27269	0.00371512
ARMCX5	-0.492071	0.00152288	-3.27152	0.00374071
CXXC5	-0.435386	0.00153683	-3.26862	0.00376628
SEMA4C	-0.550576	0.00155766	-3.26435	0.0038074
ZNF787	0.478732	0.00157546	3.26074	0.00382719
BIRC5	0.706708	0.00157606	3.26062	0.00382719
FHL1	-0.636897	0.00157951	-3.25992	0.00383813
ERVK3-1	-0.407858	0.00157996	-3.25983	0.00383813
CASP5	0.754374	0.00158016	3.25979	0.00383813
ENTPD6	-0.311193	0.00158227	-3.25937	0.00383866
PMS2	-0.256707	0.00158295	-3.25923	0.00383919
HIBADH	-0.388169	0.00158632	-3.25855	0.00385213
DNAH1	-0.319847	0.00159584	-3.25665	0.00388364
MFSD11	0.18424	0.0016004	3.25574	0.00389653
EFEMP2	0.489304	0.00160687	3.25446	0.0039094
RRS1	-0.372593	0.00160725	-3.25438	0.00390989
KLHL36	-0.299067	0.00161534	-3.25279	0.0039351
RNF145	0.266426	0.00161805	3.25225	0.00393556
CBX4	-0.253884	0.00162206	-3.25146	0.00394529
ARPC1A	0.251308	0.00162892	3.25012	0.00395191
DIAPH2	0.262963	0.00163179	3.24956	0.00395282
ZBTB47	-0.379331	0.00163189	-3.24954	0.00395282
VNN1	0.842401	0.00164111	3.24775	0.00397174
MMAB	0.295162	0.00164286	3.24741	0.00397261
ATP6V1A	-0.369291	0.00164428	-3.24713	0.00397261
GALE	0.332984	0.0016473	3.24655	0.00397612
LILRB3	0.481791	0.00164903	3.24621	0.00397656
NMT1	0.258284	0.00165196	3.24564	0.00398006
LRP1	-0.606992	0.00165442	-3.24517	0.00398049
BLK	-0.761555	0.00165991	-3.24411	0.00399444
RNF114	0.240296	0.00166133	3.24384	0.00399444
CDADC1	0.451581	0.00166293	3.24353	0.00399444
C1orf162	0.448595	0.00166303	3.24352	0.00399444
UBL5	0.492228	0.00166562	3.24302	0.00401626
AFTPH	0.202959	0.00166937	3.2423	0.00403233
FZD1	-0.596196	0.00166938	-3.2423	0.00403233
INSR	-0.39559	0.00167687	-3.24087	0.00404798
KIAA0368	0.172962	0.00167735	3.24078	0.00404836
LRMP	-0.388466	0.00168014	-3.24025	0.00404874
MRPS18A	0.37596	0.0016832	3.23967	0.00404913
NDUFA8	0.268258	0.00168621	3.2391	0.00405559
PDLIM5	0.247776	0.0016904	3.23831	0.00406205
POGLUT1	-0.397283	0.00169169	-3.23806	0.00406546
SMARCC1	-0.196141	0.0016971	-3.23704	0.00406887
PGBD2	-0.485704	0.00169957	-3.23658	0.00407227
CDC45	0.630937	0.00170729	3.23513	0.0040878
FAM220A	-0.321758	0.00171247	-3.23416	0.00408957
NKG7	0.749115	0.00171542	3.23361	0.00408957
ITGA7	1.17378	0.00171554	3.23359	0.00408957
SEMA6B	0.653057	0.00171554	3.23359	0.00408957
MARS2	-0.508576	0.00171558	-3.23358	0.00408957
KLF12	-0.762736	0.00171699	-3.23332	0.00409597
RNF214	-0.179884	0.0017248	-3.23187	0.00411141
ZBTB5	-0.390091	0.00172966	-3.23097	0.00412683
DYSF	0.558854	0.00173831	3.22937	0.00414525
IER5L	-0.473518	0.00174188	-3.22872	0.00416394
PRR13	0.361053	0.00174224	3.22865	0.00416394
ZNF566	-0.417011	0.00174561	-3.22803	0.00417026
MYH11	-0.46446	0.00174947	-3.22733	0.00418259
MYL12B	0.336194	0.00175545	3.22624	0.0041919
AIM1	0.20799	0.00175899	3.22559	0.00419819
LSM14B	-0.227529	0.0017612	-3.22519	0.00420447
SLC25A25	-0.297902	0.00176323	-3.22482	0.00420774
ARMCX6	0.207796	0.00176466	3.22456	0.00420802
ZNF343	-0.24289	0.00176895	-3.22378	0.00421428
TRIM24	-0.340734	0.00177231	-3.22318	0.00422952
ZNF304	-0.540205	0.00177523	-3.22265	0.00424174
FLVCR2	0.509483	0.00177596	3.22252	0.00424199
PPP1R13B	-0.378682	0.00177877	-3.22201	0.00424224
LCMT1	0.281937	0.00178486	3.22092	0.00424548
EPHX2	-0.491928	0.00179744	-3.21866	0.00426363
SEC61G	0.412804	0.00179988	3.21823	0.00427579
ZNF740	-0.217015	0.00180072	-3.21808	0.004279
C4orf48	0.491824	0.00180338	3.21761	0.00427923
CYTH1	-0.24488	0.00180515	-3.21729	0.00427945
ZNF737	-0.56316	0.00181123	-3.21621	0.00429752
BANP	-0.269732	0.00181959	-3.21474	0.0043128
ITGB1	-0.524478	0.00182016	-3.21464	0.0043128
PDPK1	-0.403828	0.0018251	-3.21377	0.00432191
PPM1N	0.69985	0.00182998	3.21291	0.00432804
CDC42EP3	0.351184	0.00184221	3.21077	0.00435788
SLAMF1	-0.34077	0.00184907	-3.20958	0.00437303
EIF4G3	0.318186	0.00185073	3.20929	0.00437303
ZMAT3	-0.285872	0.00185612	-3.20836	0.00437616
EEPD1	-0.42495	0.00187115	-3.20576	0.00439997
PIK3R5	-0.299096	0.00187303	-3.20544	0.00440308
FAM46A	0.332829	0.00187414	3.20525	0.00440322
R3HDM2	-0.227428	0.00187524	-3.20506	0.00440632
ATF4	0.230407	0.00188058	3.20415	0.00440983
DCAF17	-0.497834	0.00188162	-3.20397	0.00440983
MEF2D	-0.247401	0.0018864	-3.20315	0.00440983
NCOR1	0.349593	0.00188677	3.20309	0.00440983
KLRB1	-0.78335	0.00188814	-3.20286	0.00441291
ZBTB20	0.501571	0.00189324	3.20199	0.00441893
VSTM1	0.754292	0.00189579	3.20156	0.00442494
ZNF33A	-0.456914	0.00189711	-3.20133	0.0044252
STX8	0.347997	0.00189731	3.2013	0.0044252
MCM3AP	-0.207528	0.0018992	-3.20098	0.0044312
TSPAN18	-0.513922	0.00190157	-3.20058	0.00443426
TSSC1	0.280581	0.00190784	3.19952	0.00445781
DDB2	0.307168	0.00191495	3.19832	0.00448719
LILRA6	0.484788	0.00192121	3.19727	0.00449021
TRMT112	0.245031	0.00192459	3.19671	0.00449614
BCL7A	-0.518571	0.00192636	-3.19641	0.00449623
PLP2	0.411343	0.00193034	3.19575	0.00450215
PNRC1	-0.362629	0.00193397	-3.19514	0.00450807
FKTN	-0.470899	0.00193467	-3.19502	0.00451106
NEK4	-0.425608	0.0019383	-3.19442	0.00451405
TXNDC17	0.517399	0.0019417	3.19386	0.00451704
ZNF561	-0.285503	0.00195501	-3.19165	0.00453166
CD93	-0.53449	0.00196323	-3.1903	0.00454917
ZCCHC24	-0.480287	0.00196759	-3.18959	0.00455804
ZNF786	-0.294078	0.00196984	-3.18922	0.00455804
PLEKHB1	-0.606852	0.0019707	-3.18908	0.00455804
THG1L	-0.296356	0.0019743	-3.18849	0.00456679
MICAL1	0.381967	0.00198598	3.18658	0.00457842
NECAB2	-0.91691	0.00198675	-3.18646	0.00457846
CALM1	0.20132	0.0020032	3.1838	0.00461324
ARHGEF18	-0.212661	0.00200904	-3.18286	0.00462483
MRPL14	0.285548	0.00201322	3.18219	0.00463351
XPO4	-0.401543	0.00201816	-3.1814	0.00464218
TRAF1	-0.343857	0.00202	-3.1811	0.00464506
ARL10	-0.535959	0.00202234	-3.18073	0.00464794
KIF2C	0.655274	0.00202606	3.18013	0.00465367
ETV3	-0.346441	0.00202623	-3.18011	0.00465367
PITPNC1	-0.306596	0.00202845	-3.17975	0.00465367
SLC12A6	-0.462284	0.00203065	-3.1794	0.00465653
ENG	-0.525761	0.00203625	-3.17851	0.0046594
OAF	-0.395654	0.00203859	-3.17814	0.00466225
DPEP2	-0.495554	0.00204906	-3.17648	0.00467365
RFC4	0.444985	0.00205551	3.17547	0.00467365
VPS72	0.291231	0.00205819	3.17505	0.00467365
SEC14L1	-0.42086	0.00205908	-3.17491	0.00467365
EPB41	-0.577456	0.00206244	-3.17438	0.00467649
NRROS	-0.363907	0.00208586	-3.17073	0.00471945
LYPLA2	0.368826	0.0020887	3.17029	0.00472226
PAFAH1B1	0.166835	0.00209321	3.16959	0.00472768
GMFG	0.488916	0.00209474	3.16935	0.00472768
ANKMY1	-0.232348	0.00209549	-3.16923	0.00472768
EXOSC9	0.29377	0.00209575	3.16919	0.00472768
MRPS36	0.297761	0.00209653	3.16907	0.00472768
AURKAIP1	0.394125	0.00210064	3.16844	0.00473327
ATP5G3	0.270226	0.00210366	3.16797	0.00473327
DCTN2	0.285779	0.00210582	3.16764	0.00473605
IFFO1	-0.314547	0.00211147	-3.16677	0.00474453
GPC2	-0.393999	0.00212573	-3.16459	0.00477577
ZNF417	-0.430385	0.00213673	-3.16292	0.00479275
CCNB2	0.683185	0.0021398	3.16245	0.00480686
CD2BP2	0.301802	0.00214185	3.16214	0.00481243
PON2	-0.399143	0.00214605	-3.16151	0.00483787
L3MBTL3	-0.417787	0.00215116	-3.16074	0.00484896
RILPL1	0.50873	0.00215361	3.16037	0.00484896
RABL2A	-0.282119	0.00216917	-3.15803	0.00487687
USP22	-0.26616	0.00217025	-3.15787	0.00487687
FRMD3	0.699703	0.00217151	3.15768	0.00487687
COMTD1	0.350656	0.00217661	3.15692	0.00487954
ATF5	0.503831	0.00217934	3.15651	0.00488207
MRPS27	-0.25106	0.00217965	-3.15647	0.00488207
TRIO	-0.357819	0.00219168	-3.15468	0.00490417
PSMD7	0.211968	0.00219191	3.15464	0.00490417
KLHL18	-0.186378	0.00219283	-3.15451	0.00490417
MANBAL	0.305437	0.00220307	3.153	0.00493763
KDM4B	-0.301647	0.00220502	-3.15271	0.00493763
POLR1E	-0.333739	0.0022086	-3.15218	0.00494589
STRA13	0.343448	0.00221806	3.15079	0.00495977
SLC16A3	0.422952	0.00221906	3.15064	0.00497081
C12orf49	-0.274166	0.00222591	-3.14964	0.00498444
ZFP3	-0.556685	0.00222661	-3.14954	0.00498444
SEPW1	0.303118	0.00223093	3.14891	0.00499265
AGO4	-0.31457	0.00223544	-3.14825	0.00500342
ZNF217	-0.550373	0.00223605	-3.14816	0.00500342
SAMD9	0.713185	0.00224393	3.14702	0.0050116
REV1	-0.360522	0.00225181	-3.14588	0.00503072
CEP152	0.319922	0.00225331	3.14566	0.00503072
CDC37	0.307665	0.00225642	3.14521	0.00504167
C19orf48	0.41485	0.00225915	3.14482	0.00504626
RECQL4	0.509536	0.00226053	3.14462	0.00504626
DDA1	0.228802	0.00226243	3.14435	0.00504626
LHFPL2	0.48126	0.00226287	3.14428	0.00504626
ZNF550	-0.728162	0.00226832	-3.1435	0.0050569
MKLN1	0.259998	0.00227075	3.14315	0.0050569
CSRP2BP	-0.235482	0.00228793	-3.1407	0.00509563
IFT140	-0.300258	0.00229348	-3.13991	0.00510063
CASP8	-0.318787	0.00229547	-3.13963	0.00510063
SH2D1B	-0.792589	0.00230546	-3.13821	0.00510591
TRIM62	-0.276024	0.00231254	-3.13721	0.00512785
AURKB	0.567012	0.00231548	3.1368	0.0051328
DUSP10	-0.356593	0.00231825	-3.13641	0.0051328
OBFC1	0.413686	0.00233028	3.13472	0.00514605
AGO1	-0.234101	0.00233171	-3.13452	0.00514605
STK4	-0.245362	0.00235461	-3.13133	0.00520667
RPS19BP1	0.296958	0.00235942	3.13066	0.00521152
2022-03-03	0.611629	0.00235967	3.13063	0.00521152
TSEN2	-0.333716	0.00236293	-3.13018	0.00521461
CHMP7	-0.193023	0.00236495	-3.1299	0.00521461
STAT3	0.349231	0.00236942	3.12928	0.00521461
USP36	-0.290897	0.00237398	-3.12866	0.00521461
MPHOSPH8	0.270432	0.00237427	3.12861	0.00521461
AIFM3	-0.542622	0.0023746	-3.12857	0.00521461
HAUS8	0.242498	0.0023752	3.12849	0.00521461
R3HDM1	-0.236198	0.00238321	-3.12739	0.00523904
TOP1	0.393032	0.00238333	3.12737	0.00524143
PGS1	0.396614	0.00240196	3.12483	0.00527055
SLC26A6	0.409055	0.00240368	3.12459	0.00527055
CCDC115	-0.18942	0.00240372	-3.12459	0.00527055
E2F1	0.640897	0.00240775	3.12404	0.00527566
MED19	0.279007	0.00241284	3.12335	0.005289
ZXDB	-0.493472	0.00241497	-3.12306	0.00529683
ACOT13	0.269358	0.00241709	3.12277	0.00529918
TMEM120A	0.452299	0.00242078	3.12228	0.00530974
PRPF40B	-0.385743	0.00242545	-3.12164	0.00531755
WDR34	0.558767	0.00243071	3.12094	0.00534176
CARD6	0.359438	0.002439	3.11982	0.00534954
TTC1	0.292285	0.00244295	3.11929	0.005351
ADM2	0.633747	0.00245046	3.11829	0.005351
DAZAP2	-0.283506	0.00245079	-3.11824	0.005351
ANXA3	0.831972	0.00245754	3.11734	0.00536148
POM121C	-0.275365	0.00248231	-3.11406	0.00540193
CRADD	0.241871	0.002494	3.11252	0.00543369
AIG1	0.470799	0.0024962	3.11223	0.00543369
ATM	-0.49125	0.00250656	-3.11087	0.0054441
ABCC5	-0.421258	0.0025171	-3.1095	0.00545722
NLRC4	0.418372	0.00252929	3.10791	0.00548663
KIAA1211L	-0.503937	0.00254026	-3.10649	0.00550514
KLF2	-0.278845	0.00254464	-3.10593	0.0055182
DCUN1D2	-0.263395	0.00255597	-3.10447	0.00555403
ADCK4	0.346739	0.00255708	3.10433	0.00555403
ZZEF1	-0.232039	0.00255751	-3.10427	0.00555403
GALNT14	0.743577	0.00255828	3.10417	0.00555403
MALT1	-0.481236	0.00257151	-3.10248	0.00557514
WWP1	-0.518597	0.002575	-3.10203	0.0055773
OTUB1	0.346509	0.00259813	3.0991	0.00563351
HAL	-0.462993	0.00261673	-3.09675	0.00568696
ZNF384	-0.176022	0.00262625	-3.09556	0.00571478
RBPJ	0.306693	0.00262717	3.09544	0.00571478
ZNF316	-0.348882	0.0026288	-3.09524	0.00571478
TOB2	-0.267823	0.00264119	-3.09369	0.00575727
PAPSS2	-0.393083	0.0026504	-3.09254	0.00578086
GFOD1	0.424758	0.00265215	3.09233	0.00578558
KDM5A	0.248754	0.00266123	3.0912	0.00580912
HBG1	-1.69187	0.00267734	-3.08921	0.00586419
HLA-DRA	-0.611958	0.00267812	-3.08912	0.00586419
APBB1	-0.472893	0.00270894	-3.08535	0.00595672
MFAP1	0.240765	0.00270973	3.08525	0.00595672
CBLL1	-0.328889	0.00271006	-3.08521	0.00595863
ZC3H14	-0.217645	0.00271577	-3.08452	0.005982
RNF25	0.301979	0.00273223	3.08253	0.00602945
TOP2A	0.656299	0.00274285	3.08125	0.00604739
RNASEH2C	0.375007	0.00274799	3.08063	0.00605028
PCBP2	-0.267779	0.00274888	-3.08052	0.00605028
ELK3	-0.459022	0.00274949	-3.08045	0.00605028
SPPL2A	0.360861	0.00277126	3.07785	0.00610825
RPA3	0.445487	0.00277688	3.07718	0.00610836
XRN1	0.535636	0.00277756	3.0771	0.00610836
FOXO1	-0.334007	0.00277878	-3.07695	0.00610836
RTCA	0.235685	0.00278563	3.07614	0.00612084
NOXA1	-0.465153	0.00279525	-3.075	0.0061333
CLEC1B	0.568278	0.00279951	3.0745	0.00614043
CD55	0.426934	0.00280994	3.07327	0.00614754
CCL28	-0.436417	0.00281335	-3.07287	0.00615199
HECW2	-0.753661	0.00281592	-3.07256	0.00615556
FUT7	0.540835	0.00281925	3.07217	0.00615556
FPR1	0.535681	0.00283096	3.0708	0.00618655
MVD	0.388421	0.00284063	3.06968	0.00622015
CKS2	0.736657	0.00285117	3.06845	0.00623954
UBIAD1	-0.215889	0.00285144	-3.06842	0.00623954
SYNE1	0.344657	0.00285753	3.06771	0.00624829
CLIP4	-0.487375	0.00286019	-3.06741	0.00624829
FCHSD2	-0.26588	0.00287039	-3.06623	0.00627024
CHD6	-0.282605	0.00287198	-3.06604	0.00627024
PPP4R1	-0.403123	0.00288992	-3.06398	0.00629214
ZBTB14	-0.536482	0.00289023	-3.06395	0.00629214
CD86	-0.49208	0.00289466	-3.06344	0.00629912
CCNB1	0.655596	0.00290261	3.06253	0.00632455
HDHD2	-0.380268	0.00291489	-3.06113	0.00634732
GIMAP8	-0.436356	0.0029213	-3.0604	0.00637006
RNASEL	0.356002	0.00292836	3.0596	0.00637698
JAK1	-0.21481	0.00293491	-3.05886	0.00638715
C16orf74	-0.527947	0.00293774	-3.05854	0.00638715
TARBP1	-0.447656	0.00293814	-3.0585	0.00638715
PIK3R1	-0.422198	0.00294377	-3.05786	0.00639929
MYEOV2	0.428972	0.00294618	3.05759	0.00640354
PBLD	-0.310274	0.00295622	-3.05646	0.00640678
TMEM25	-0.450482	0.00295657	-3.05642	0.00640678
RFFL	-0.30867	0.00296814	-3.05513	0.00642151
IL18R1	0.929632	0.00298017	3.05379	0.00644146
MRPL16	0.197818	0.00298675	3.05305	0.00645353
RARRES3	0.563061	0.00299635	3.05199	0.00646978
NFKBIL1	0.408149	0.00299849	3.05175	0.00646978
TXNL1	0.225249	0.00300183	3.05138	0.00647136
GTF3C2	-0.209237	0.00300762	-3.05074	0.00648077
PELO	0.338639	0.00301162	3.0503	0.00648234
NFE2	0.583346	0.00301961	3.04942	0.00649591
UBC	0.495937	0.00302037	3.04934	0.00649591
RAB3GAP1	0.200891	0.00302499	3.04883	0.0065105
ZFP90	-0.31678	0.00303013	-3.04827	0.00651466
ZNF746	-0.285095	0.00303495	-3.04774	0.00652401
WHSC1L1	-0.271029	0.00303704	-3.04751	0.00653076
MDFIC	-0.620448	0.00305341	-3.04572	0.00657912
RPS4X	-0.295343	0.00306522	-3.04444	0.00659512
PPM1M	0.319043	0.00306593	3.04436	0.00659512
C19orf25	0.271365	0.00307119	3.04379	0.00660479
CCDC174	0.182663	0.00307282	3.04361	0.00660479
ELMO3	0.375506	0.00307755	3.0431	0.00660479
TCP11L1	-0.250681	0.00308464	-3.04234	0.00662443
E2F6	-0.3251	0.00309714	-3.04099	0.00664663
DNASE1	0.284875	0.00310928	3.03969	0.0066714
THEMIS	-0.859908	0.00311367	-3.03922	0.00667544
CHST14	-0.261126	0.00311671	-3.03889	0.00668206
CTSA	0.521807	0.0031187	3.03868	0.0066835
EPG5	0.294717	0.00312393	3.03812	0.00669154
ZNF587	-0.319218	0.00312673	-3.03783	0.00669154
VAPA	0.269861	0.00313465	3.03698	0.0067162
ADAMTS2	-1.5409	0.00315115	-3.03523	0.00672278
SEH1L	-0.272769	0.00315411	-3.03492	0.00672935
INO80	-0.209661	0.00315584	-3.03474	0.00673076
STX16-NPEPL1	-0.468949	0.00316121	-3.03417	0.00673357
DOCK10	-0.371343	0.00316299	-3.03398	0.00673357
GMPR2	0.243179	0.00318244	3.03194	0.0067607
RORC	-0.658705	0.00320299	-3.02979	0.00681744
PSAT1	0.565803	0.00320387	3.0297	0.00681744
C3AR1	0.717455	0.00322819	3.02718	0.00688814
DGKE	-0.360745	0.00323957	-3.026	0.00690747
BLOC1S4	-0.168366	0.00323994	-3.02596	0.00690747
C14orf93	0.303559	0.00324248	3.0257	0.00690747
CD22	-0.794515	0.00325678	-3.02423	0.00693696
CYBA	0.442367	0.00326959	3.02292	0.00696385
MTG2	0.273848	0.00329591	3.02024	0.00703936
POLD3	0.232683	0.00329853	3.01998	0.00704314
MAP3K12	-0.310033	0.00329955	-3.01987	0.00704437
GPSM1	-0.485981	0.0033081	-3.01901	0.00706092
PHIP	0.314421	0.00331786	3.01802	0.00707477
LY9	-0.409789	0.00331854	-3.01795	0.00707477
PAN2	-0.307116	0.00331946	-3.01786	0.00707477
NDUFA3	0.427349	0.00334397	3.0154	0.00710912
CPPED1	-0.378103	0.00334927	-3.01487	0.00711795
CBX1	-0.272969	0.00335115	-3.01468	0.00711913
ZNF146	-0.581687	0.00335728	-3.01407	0.00713049
GRK5	-0.298437	0.00336377	-3.01342	0.00714184
NFE2L3	-0.443113	0.00336783	-3.01302	0.00714809
CTSD	0.568265	0.00337224	3.01258	0.00716704
PHF2	-0.372547	0.0033783	-3.01198	0.00717327
MAGED2	0.358388	0.00338294	3.01152	0.00717441
FGGY	0.41421	0.00341123	3.00873	0.00722123
IVD	-0.261263	0.00341454	-3.0084	0.00722234
CDC42BPB	-0.389294	0.0034199	-3.00788	0.00722853
PCBD1	0.30071	0.00342226	3.00765	0.00723217
LAMTOR5	0.360499	0.00343939	3.00597	0.0072586
NLRP7	0.644943	0.00346191	3.00378	0.00733055
COMMD1	0.342571	0.00349859	3.00025	0.00740241
SDHB	0.200881	0.00350819	2.99933	0.00743629
POLE3	-0.195225	0.00351098	-2.99906	0.00744233
ATXN7	0.343498	0.00352617	2.99761	0.00747362
DDX42	-0.212785	0.00355143	-2.99521	0.00752759
ATMIN	-0.297169	0.00355802	-2.99459	0.00753862
TRAF3	-0.284	0.0035681	-2.99363	0.00754554
DNTTIP1	0.286401	0.00356844	2.9936	0.00754554
SRXN1	-0.51528	0.00357774	-2.99273	0.00755402
ZNF234	-0.455839	0.00359582	-2.99103	0.00758012
C15orf62	-0.312938	0.00359789	-2.99084	0.00758355
ST7L	0.308003	0.00362117	2.98867	0.00763148
ABL1	-0.282299	0.00362371	-2.98843	0.00763148
ZMYM3	-0.285178	0.0036243	-2.98837	0.00763148
ZMYND8	0.27292	0.00362644	2.98818	0.00763236
TM2D2	0.170609	0.00364159	2.98677	0.00766585
MGST3	0.353818	0.00364633	2.98633	0.00766758
NDUFA6	0.463045	0.00364638	2.98633	0.00766758
MBTPS1	-0.239849	0.00367198	-2.98397	0.007701
ZSCAN2	-0.259042	0.0036784	-2.98338	0.00772187
CEP85L	-0.68236	0.0036801	-2.98323	0.00772353
ACSS2	0.29294	0.00368092	2.98315	0.00772353
ELP2	-0.241989	0.00368285	-2.98298	0.00772686
KLF6	0.317723	0.00368934	2.98238	0.00774767
C15orf52	-0.394921	0.00371139	-2.98037	0.00778593
PKMYT1	0.594409	0.00371796	2.97978	0.00779171
KLHL21	-0.280389	0.00372997	-2.97869	0.00781993
NME1	0.518311	0.0037598	2.976	0.00787554
NUP37	0.32251	0.00378214	2.974	0.00792112
ZNF266	-0.364169	0.00378811	-2.97347	0.00793323
PBX3	-0.328747	0.00378822	-2.97346	0.00793323
DNAJC10	-0.477178	0.00378934	-2.97336	0.00793323
AHSA1	0.289887	0.00380037	2.97237	0.00794529
CCNG2	-0.621203	0.00380058	-2.97235	0.00794529
SH3BGRL	-0.285817	0.00380114	-2.9723	0.00794529
ICT1	0.274285	0.00381283	2.97127	0.00797399
TINF2	0.18093	0.00381474	2.9711	0.00797399
SLFN11	-0.437703	0.00382129	-2.97052	0.00798955
TNFRSF8	-0.463965	0.00383019	-2.96973	0.00801996
CITED2	-0.358404	0.00384887	-2.96809	0.00804539
NOL7	0.214997	0.00385557	2.9675	0.00805841
IMPACT	-0.510213	0.00388056	-2.96531	0.0080974
RAPGEF1	-0.274192	0.00388623	-2.96482	0.0080974
UQCC2	0.31652	0.00388668	2.96478	0.0080974
LRRN2	-0.542329	0.0039088	-2.96286	0.00817269
IL24	-0.464972	0.00391031	-2.96273	0.00817269
COMMD4	0.33343	0.00391919	2.96196	0.00819794
ARIH2	-0.186462	0.00392055	-2.96184	0.00819851
MITD1	0.41275	0.00392453	2.9615	0.00820647
SMPD1	0.363854	0.00392797	2.9612	0.00820703
ITGA4	-0.639543	0.00393183	-2.96087	0.00821005
ARHGAP27	-0.321681	0.00394793	-2.95948	0.00823576
OSTF1	0.260565	0.00394967	2.95933	0.00823576
SNRNP25	0.373312	0.00395695	2.95871	0.00824122
GLYR1	-0.254733	0.00396181	-2.95829	0.00824422
RLTPR	-0.389382	0.00396783	-2.95778	0.00824967
C4orf32	0.381018	0.00398256	2.95652	0.00827229
MICU1	0.359588	0.00401232	2.954	0.00834885
UEVLD	0.259165	0.0040239	2.95302	0.00837629
IMP3	-0.182228	0.00404397	-2.95133	0.00839483
ZNF3	-0.136172	0.0040447	-2.95127	0.00839483
CENPO	0.339755	0.00404545	2.95121	0.00839483
KAT6B	-0.263512	0.00406226	-2.9498	0.00842508
ZSWIM7	-0.246818	0.00406441	-2.94962	0.00842508
C19orf38	0.366426	0.00406718	2.94939	0.00843041
SIPA1L3	-0.304019	0.00407425	-2.9488	0.00845527
WDR27	-0.401404	0.00407881	-2.94842	0.00846058
PIAS3	-0.257197	0.00409379	-2.94717	0.00848052
TSPYL4	-0.411784	0.00409883	-2.94675	0.00848825
ZBTB17	0.242586	0.00410199	2.94649	0.00848906
USP40	-0.26898	0.00410234	-2.94646	0.00848906
USMG5	0.48849	0.00410422	2.94631	0.0084919
MRPS15	0.278232	0.00410791	2.946	0.00850204
DFFB	-0.357242	0.00411682	-2.94526	0.00850809
KIAA0895L	0.377718	0.00411822	2.94515	0.00850809
CBL	-0.32787	0.00411829	-2.94514	0.00850809
FADS3	-0.36288	0.00413065	-2.94412	0.00853277
WNT10B	-0.607511	0.00414925	-2.94259	0.00856713
RELB	0.476993	0.00416435	2.94136	0.0085869
PLD4	-0.867925	0.00416696	-2.94115	0.00859695
LSM7	0.321718	0.00417994	2.94009	0.00862704
CPM	-0.442569	0.00418559	-2.93963	0.00862704
BRI3	0.393008	0.00419065	2.93922	0.00862704
SAP130	-0.256439	0.00419711	-2.93869	0.0086277
CDK2AP1	-0.318129	0.00419802	-2.93862	0.0086277
TYSND1	-0.244696	0.00420821	-2.93779	0.00865461
NDUFB3	0.666885	0.00421977	2.93686	0.00867035
ZFYVE19	0.232542	0.00422088	2.93677	0.00867035
RTCB	0.28566	0.00422268	2.93662	0.00867035
MTPN	-0.646226	0.00422318	-2.93658	0.00867035
SUCLG2	-0.352577	0.00422864	-2.93614	0.00867789
NCF4	0.435948	0.00423211	2.93586	0.0086809
VPS4A	0.263961	0.00423339	2.93576	0.0086809
NCOA4	-0.702372	0.00423927	-2.93529	0.00868602
GPATCH8	-0.189747	0.00428512	-2.93162	0.00875126
DNAJC11	-0.301066	0.00429345	-2.93096	0.00876647
CREBZF	-0.797214	0.00429899	-2.93052	0.00876647
SEC61B	0.279231	0.00430254	2.93023	0.00876647
CDKN1C	-0.866896	0.00432061	-2.9288	0.00880273
STK36	-0.298377	0.00433106	-2.92798	0.0088128
PDE6B	-0.279641	0.00433118	-2.92797	0.0088128
SMURF2	-0.348623	0.00433943	-2.92732	0.00883722
CDT1	0.603678	0.00434309	2.92703	0.00883722
REPS1	-0.203737	0.00434868	-2.92659	0.00884941
PCYOX1	-0.220742	0.00435324	-2.92624	0.0088594
PSMA1	0.240255	0.00435487	2.92611	0.0088594
TSR2	0.198957	0.00435844	2.92583	0.008862
RBM3	-0.478786	0.00436599	-2.92524	0.00886938
SDHAF2	0.258533	0.00439395	2.92306	0.00892229
CDKN2B	-0.641876	0.00439736	-2.92279	0.00892229
NDUFAB1	0.248065	0.00440636	2.92209	0.00892962
MAML3	-0.439384	0.0044109	-2.92174	0.00893218
SURF6	-0.266356	0.00442092	-2.92096	0.00894426
RRM2	0.624924	0.00442192	2.92089	0.00894681
ITFG1	0.188878	0.00443775	2.91967	0.0089803
AGPAT2	0.379906	0.00444208	2.91933	0.00898045
SCAF8	-0.24688	0.00444533	-2.91908	0.00898059
AFMID	-0.271886	0.00444729	-2.91893	0.00898073
CHMP4A	0.349426	0.00445728	2.91816	0.0089929
RAB4A	-0.281155	0.00445932	-2.91801	0.0089929
CCDC88C	-0.255942	0.00446672	-2.91744	0.00900253
DVL1	-0.199061	0.00448264	-2.91622	0.00901951
MTHFD2	0.466213	0.00448271	2.91622	0.00901951
SCARF2	-0.480882	0.00448608	-2.91596	0.00901951
CTD-3088G3.8	-0.64441	0.0045166	-2.91364	0.00905517
POFUT1	-0.20977	0.00452448	-2.91304	0.00906948
ARPC4	0.397783	0.00454203	2.91171	0.0090885
ENOSF1	-0.383917	0.00454762	-2.91129	0.00909805
PPP2R2A	0.160046	0.00456548	2.90995	0.0091127
COX5A	0.247389	0.00456791	2.90977	0.0091127
LACTB	0.320124	0.00456925	2.90967	0.0091127
RASGRP1	-0.528178	0.0045698	-2.90963	0.0091127
LSM10	0.306593	0.00457068	2.90956	0.0091127
F13A1	-0.607571	0.00457269	-2.90941	0.0091127
RYR1	-0.565995	0.00457494	-2.90924	0.00911748
BCOR	-0.309651	0.00458592	-2.90842	0.00911756
TXNDC16	-0.457144	0.00459512	-2.90773	0.00912954
FUOM	-0.340199	0.00460078	-2.90731	0.00912954
TSPAN4	-0.420529	0.004601	-2.90729	0.00912954
IDUA	-0.371438	0.00460484	-2.90701	0.0091296
TBKBP1	0.549652	0.00463022	2.90512	0.00916961
ZNF517	-0.246079	0.0046361	-2.90469	0.00917905
GTF2H2C	0.318002	0.0046537	2.90339	0.00921195
TOMM20	-0.362951	0.00465777	-2.90309	0.00921432
AKT3	-0.375038	0.0046642	-2.90261	0.00922606
WSB2	0.346173	0.00466635	2.90245	0.00923311
S1PR1	-0.490749	0.00467218	-2.90202	0.00923316
RANBP1	0.303989	0.00467297	2.90197	0.00923316
SLC24A1	-0.289554	0.00467445	-2.90186	0.00923316
ROPN1L	0.511163	0.00467749	2.90163	0.00923317
NEURL4	-0.237137	0.00469998	-2.89999	0.00928227
UBE2Q2	-0.502229	0.00473268	-2.8976	0.00932662
PSMD1	0.313135	0.00473402	2.89751	0.00932662
ADRB2	-0.411325	0.00473938	-2.89712	0.00933355
NAPA	0.516699	0.00474305	2.89685	0.00933355
PSENEN	0.40938	0.00475428	2.89604	0.00935212
CTSS	-0.333299	0.0047571	-2.89583	0.00935212
TPR	-0.197539	0.00476241	-2.89545	0.00935441
SLC2A6	-0.406054	0.00477152	-2.89479	0.00935901
ASB1	0.18936	0.00481166	2.89191	0.00946135
BBS2	-0.268287	0.00482751	-2.89078	0.00948683
SIRT7	0.249519	0.00485789	2.88862	0.00955181
DCTPP1	0.301038	0.00487945	2.88709	0.00961636
KIAA1551	-0.558943	0.00488377	-2.88679	0.00961636
DPH1	-0.313753	0.00488536	-2.88668	0.00961636
ACADSB	-0.532301	0.00489749	-2.88582	0.00962528
ANKS6	-0.362819	0.00489935	-2.88569	0.00962528
ZNF496	0.446531	0.00490552	2.88526	0.00963419
GPR137	0.369031	0.00490726	2.88513	0.00963419
[truncated: 8,237 more rows]

## Sheet: 2vs3
genes	betas	pvalues	t_stat	Fdr_SAB
HERC6	-2.19284	1.17328e-16	-11.0036	0
IFI44L	-3.52685	8.85534e-14	-9.35866	0
PARP12	-1.60342	1.63123e-13	-9.20975	0
C19orf66	-1.05562	1.65646e-13	-9.20601	0
OAS2	-2.40486	3.61323e-13	-9.01639	0
DDX60	-2.12504	3.91079e-13	-8.99718	0
IFIT1	-3.18363	4.10165e-13	-8.98562	0
OAS3	-2.83685	4.90673e-13	-8.94213	0
EIF2AK2	-1.6692	5.15803e-13	-8.93002	0
SIGLEC1	-3.93082	5.69686e-13	-8.90592	0
SPATS2L	-2.42668	6.71176e-13	-8.86618	0
DHX58	-1.9079	7.55663e-13	-8.83745	0
IFI44	-2.86299	9.87833e-13	-8.77256	0
HERC5	-2.36229	1.05009e-12	-8.75777	0
PHF11	-0.95031	1.59054e-12	-8.65732	0
RSAD2	-3.25874	1.61478e-12	-8.65366	0
XAF1	-2.27521	2.23641e-12	-8.57494	0
USP18	-3.06395	2.29345e-12	-8.56885	0
MX1	-2.41308	3.17505e-12	-8.49028	0
TRIM14	-1.05413	3.64495e-12	-8.45696	0
CMPK2	-2.58158	3.99766e-12	-8.43466	0
AGRN	-2.0506	4.23164e-12	-8.42093	0
PNPT1	-1.23372	7.02201e-12	-8.29874	0
SAMD9L	-1.50395	1.20698e-11	-8.16813	0
RTP4	-1.97576	1.46757e-11	-8.12101	0
CMTR1	-1.05227	1.81162e-11	-8.07024	0
ISG15	-2.7526	1.95163e-11	-8.0523	0
IFIT3	-2.36427	3.38955e-11	-7.91927	0
OAS1	-2.09768	3.56483e-11	-7.90712	0
ATP10A	-0.953896	5.58246e-11	-7.79903	0
IFIT5	-1.64547	6.36097e-11	-7.76756	0
TRIM5	-1.13446	7.48497e-11	-7.72833	0
STAT2	-1.25791	8.35063e-11	-7.70195	0
DTX3L	-1.07765	9.36066e-11	-7.67442	0
IFIT2	-2.21193	1.23071e-10	-7.60842	0
IFI6	-2.20792	1.29759e-10	-7.59566	0
DDX58	-1.39958	1.99975e-10	-7.49129	0
RNF213	-1.0362	2.87116e-10	-7.40396	0
PARP14	-1.33514	2.94816e-10	-7.39756	0
ANKFY1	-0.775255	3.5604e-10	-7.35197	0
IFIH1	-1.48639	3.98374e-10	-7.32482	0
PARP10	-1.2905	3.99204e-10	-7.32431	0
PARP9	-1.16652	4.45096e-10	-7.298	0
IRF7	-1.68773	4.46987e-10	-7.29698	0
ZNF496	-1.09519	4.64471e-10	-7.2877	0
MX2	-1.30067	4.98759e-10	-7.27047	0
IFI16	-0.873562	5.42562e-10	-7.25011	0
TDRD7	-1.00305	5.45893e-10	-7.24863	0
MOV10	-1.37521	6.29078e-10	-7.2143	0
PPM1K	-1.06249	6.95271e-10	-7.19009	0
TOR1B	-1.15489	7.03904e-10	-7.1871	0
HELZ2	-1.36274	9.33838e-10	-7.11862	0
CAPN2	-0.533266	1.76002e-09	-6.96483	0
CUL1	-0.665581	1.93015e-09	-6.94241	0
TRIM69	-0.850748	2.34335e-09	-6.89524	0
EPSTI1	-1.68216	3.59765e-09	-6.79084	0
TRIM22	-1.2299	3.95385e-09	-6.76782	0
ZBP1	-1.31893	6.24062e-09	-6.65636	0
STAT1	-1.00916	7.34372e-09	-6.61654	0
IFI35	-1.22226	9.33389e-09	-6.55779	0
PARP11	-0.908497	1.09881e-08	-6.51777	0
SP100	-0.692004	1.21799e-08	-6.49248	0
NOD1	-0.69417	1.4245e-08	-6.454	0
BRD7	-0.401533	1.63528e-08	-6.42005	0
JUP	-2.2727	2.17074e-08	-6.35025	0
OASL	-1.67345	2.306e-08	-6.33534	0
IFI27	-2.77401	2.55037e-08	-6.31047	0
ZCCHC2	-1.31361	2.86073e-08	-6.28209	0
OTOF	-3.71174	3.15749e-08	-6.25768	0
DDX60L	-1.17354	3.34598e-08	-6.24333	0
HES4	-2.12069	3.39118e-08	-6.24001	0
TRIM68	-0.498349	3.8545e-08	-6.20828	0
LY6E	-2.06892	3.97907e-08	-6.2004	0
KIAA1958	-1.43482	5.00656e-08	-6.14338	0
C5orf56	-0.835082	6.07339e-08	-6.09534	0
OSBPL5	-0.825157	6.89289e-08	-6.06382	0
LAP3	-1.21609	7.08138e-08	-6.05709	0
EIF3L	0.662238	9.9826e-08	5.97133	0
EXOC3L1	-1.87912	1.10182e-07	-5.94662	0
EPHB2	-1.54408	1.42119e-07	-5.88278	0
JADE2	-0.698487	1.63882e-07	-5.84696	0
BRI3BP	0.56257	1.6748e-07	5.8415	0
PRKAG2	-0.691625	1.69385e-07	-5.83865	0
FAM122C	-0.499066	1.72434e-07	-5.83416	0
PLSCR1	-1.23766	1.82707e-07	-5.81959	0
KCNH3	1.57639	2.05497e-07	5.78995	0
MT2A	-1.44561	2.05543e-07	-5.7899	0
TMEM229B	-0.924574	2.36366e-07	-5.75462	0
MIA3	-0.514515	2.38095e-07	-5.75277	0
PRKCE	-0.883758	2.63794e-07	-5.72685	0
BTN3A3	-0.876112	2.87779e-07	-5.70481	0
TREX1	-0.880591	2.9129e-07	-5.70174	0
TMEM123	-1.23264	2.92203e-07	-5.70095	0
BST2	-0.889615	3.58812e-07	-5.64884	0
PML	-1.04018	3.74247e-07	-5.63814	0
TMEM62	-0.50924	4.17127e-07	-5.61054	0
PI3	2.72386	4.83034e-07	5.57314	0
C9orf91	-0.725236	5.41991e-07	-5.54374	0
UNK	-0.346635	5.72626e-07	-5.52968	0
CNP	-0.716426	6.29674e-07	-5.50537	0
FYCO1	-0.464125	7.12006e-07	-5.47386	0
PRDX5	0.82697	7.5304e-07	5.45948	0
TRIM38	-0.640454	7.67214e-07	-5.45469	0
SCARB2	-0.695318	8.33929e-07	-5.43325	0
USP25	-0.687602	8.3991e-07	-5.43141	0
RBM43	-0.827733	8.62526e-07	-5.42458	0
CMKLR1	-0.871449	9.33349e-07	-5.40425	0
ADAR	-0.713197	9.49128e-07	-5.39993	0
LGALS3BP	-1.37043	9.52788e-07	-5.39894	0
SLC27A3	-0.659674	1.03122e-06	-5.37854	0
NUB1	-0.655151	1.05043e-06	-5.37377	0
ACO1	-0.730976	1.18232e-06	-5.3432	0
FBXO6	-0.978961	1.22017e-06	-5.33505	0
UBA7	-0.608855	1.27974e-06	-5.32271	0
UBE2L6	-0.938489	1.28367e-06	-5.32191	0
TTC21A	-1.08987	1.38918e-06	-5.30143	0
ITGB4	1.70799	1.4493e-06	5.29044	0
APOL6	-0.959122	1.66798e-06	-5.25391	0
SP110	-0.738255	1.79524e-06	-5.23477	0
ADPRH	-0.69019	1.79855e-06	-5.23429	0
LTA4H	0.652974	2.16885e-06	5.18542	0
SAMD9	-1.18051	2.19734e-06	-5.18201	0
BBX	-0.44531	2.26375e-06	-5.17422	0
MAD2L1BP	-0.364233	2.27491e-06	-5.17293	0
NR6A1	0.86705	2.28913e-06	5.1713	0
ASF1B	0.833584	2.31921e-06	5.16789	0
SHISA5	-0.892329	2.41126e-06	-5.15769	0
CCR1	-1.02426	2.55506e-06	-5.14251	0
GRAMD1B	-0.821058	2.72566e-06	-5.12555	4.41125e-05
FAM46A	-0.638495	2.89917e-06	-5.10933	4.41125e-05
HMGB3	1.08892	3.06957e-06	5.09431	4.41125e-05
GIMAP8	-0.594046	3.16416e-06	-5.08632	4.41125e-05
STAC3	-0.85519	3.49031e-06	-5.06046	4.41125e-05
EIF4B	0.367503	3.50301e-06	5.0595	4.41125e-05
HEG1	-0.808027	3.57995e-06	-5.05377	4.41125e-05
GIMAP4	-0.480551	3.8783e-06	-5.03262	8.32893e-05
TLDC2	-0.697139	3.99226e-06	-5.02496	8.32893e-05
PTGDS	-1.5862	4.26218e-06	-5.00764	8.32893e-05
STX17	-0.524786	4.31782e-06	-5.00421	8.32893e-05
APOBEC3G	-0.427502	4.61832e-06	-4.98637	8.32893e-05
GTPBP2	-0.666514	5.31896e-06	-4.94883	8.32893e-05
KLHDC7B	-1.15212	6.05544e-06	-4.91427	8.32893e-05
ACOT9	-0.518668	6.16561e-06	-4.90945	8.32893e-05
ARHGEF3	-0.581502	6.40048e-06	-4.89947	0.00011601
SP140	-0.684189	6.42873e-06	-4.89829	0.00011601
ZFYVE26	-0.495592	6.9344e-06	-4.87804	0.00011601
ST3GAL5	-0.610955	7.65683e-06	-4.85148	0.00011601
APOBEC3A	-0.817119	7.9718e-06	-4.84066	0.00011601
SPG20	-0.451316	8.44087e-06	-4.8253	0.00011601
MR1	-0.395687	8.61633e-06	-4.81976	0.00011601
UTRN	-0.582905	8.64034e-06	-4.81901	0.00011601
BTN3A1	-0.83248	8.86254e-06	-4.81218	0.00011601
CDT1	0.944261	9.85003e-06	4.78371	0.00011601
PRR11	0.643749	1.07291e-05	4.76061	0.00011601
PATL2	-0.725899	1.1769e-05	-4.73557	0.000145248
CHAF1B	0.564288	1.18153e-05	4.73451	0.000145248
SLC3A2	-0.648261	1.20683e-05	-4.72876	0.000145248
GINS2	0.943391	1.23007e-05	4.72359	0.000145248
PDE4A	-0.545557	1.26563e-05	-4.71585	0.000145248
HSH2D	-0.817848	1.27258e-05	-4.71437	0.000145248
DENND2D	-0.424678	1.29715e-05	-4.70917	0.000145248
UFD1L	0.313584	1.39103e-05	4.69017	0.000145248
GPD2	-0.640151	1.40798e-05	-4.68688	0.000145248
ANAPC15	0.658354	1.42241e-05	4.6841	0.000145248
CCDC88C	-0.35189	1.53903e-05	-4.66262	0.000173116
GALM	-0.835646	1.56289e-05	-4.65843	0.000173116
SLC25A6	0.55442	1.63409e-05	4.64626	0.000173116
GBP1	-1.1752	1.70702e-05	-4.63432	0.000173116
AHCY	0.465189	1.71585e-05	4.63291	0.000173116
UNC93B1	-0.655636	1.84931e-05	-4.6124	0.000173116
PRC1	0.716821	1.86012e-05	4.6108	0.000173116
EPB41L3	-0.724625	1.8741e-05	-4.60875	0.000173116
ACSL5	-0.376252	1.94611e-05	-4.5984	0.000199615
BAIAP3	1.40652	1.97639e-05	4.59416	0.000199615
SEMA4F	-0.556533	2.05546e-05	-4.58338	0.000199615
CENPF	0.896205	2.17707e-05	4.56757	0.000199615
SLC25A5	0.397169	2.18995e-05	4.56595	0.000199615
RIN2	-0.980939	2.20609e-05	-4.56392	0.000199615
PDGFRB	-1.05576	2.2534e-05	-4.55808	0.000199615
NUP205	-0.38252	2.36549e-05	-4.54469	0.000249432
ODF3B	-0.846463	2.37133e-05	-4.54401	0.000249432
WHAMM	-0.374313	2.40056e-05	-4.54063	0.000249432
NINJ2	0.86261	2.43628e-05	4.53655	0.000249432
CC2D1B	-0.342859	2.48949e-05	-4.53058	0.000249432
RGL1	-0.99013	2.4968e-05	-4.52977	0.000249432
SMTNL1	-1.73687	2.52683e-05	-4.52647	0.000249432
RAD51	0.891987	2.53621e-05	4.52544	0.000249432
NT5DC2	1.08106	2.5412e-05	4.5249	0.000249432
SPC24	1.00875	2.64076e-05	4.51427	0.000249432
TRAFD1	-0.646134	2.75524e-05	-4.50252	0.000249432
IRF5	-0.539298	2.7759e-05	-4.50044	0.000249432
SLC9A9	-0.398495	2.95368e-05	-4.48322	0.000279149
CCNB2	1.01935	2.99925e-05	4.47897	0.000308559
MKI67	1.06587	3.03364e-05	4.4758	0.00033422
METTL4	-0.633353	3.09001e-05	-4.47069	0.00033422
BIRC5	1.0308	3.13429e-05	4.46673	0.00033422
TNFSF8	-0.605429	3.21337e-05	-4.4598	0.00036092
SPATA13	-0.689232	3.28046e-05	-4.45404	0.00036092
SIDT1	-0.464075	3.76582e-05	-4.41554	0.000506191
EXOC2	-0.315367	3.81892e-05	-4.41162	0.000506191
TSPO	0.731737	3.90942e-05	4.40507	0.000522894
CHRNB1	-0.383709	3.96511e-05	-4.40111	0.000522894
RPS5	0.733061	3.97674e-05	4.40029	0.000522894
SSTR3	-0.962647	4.0052e-05	-4.39829	0.000522894
SCO2	-1.11945	4.02105e-05	-4.39719	0.000522894
MAFB	-0.641593	4.05958e-05	-4.39451	0.000536249
APOBEC3F	-0.488018	4.10284e-05	-4.39154	0.000536249
KIAA0101	1.08526	4.10892e-05	4.39113	0.000536249
RPL8	0.561676	4.13387e-05	4.38943	0.000536249
CENPM	0.917518	4.18069e-05	4.38627	0.000536249
ZC3HAV1	-0.542114	4.25474e-05	-4.38134	0.000536249
MED17	-0.258626	4.34626e-05	-4.37537	0.00056181
GORASP1	-0.416432	4.36131e-05	-4.3744	0.000578976
SAMHD1	-0.43469	4.52037e-05	-4.36433	0.000578976
TNIK	-0.465781	4.56592e-05	-4.36151	0.000578976
LRRC37B	-0.439807	4.59902e-05	-4.35948	0.000578976
PRKCH	-0.532747	4.72276e-05	-4.35201	0.000614212
LYSMD2	-0.609969	4.73842e-05	-4.35108	0.000614212
KLHDC8A	1.74779	4.74484e-05	4.3507	0.000614212
IRF9	-0.582517	4.84515e-05	-4.3448	0.000614212
FASLG	-0.875007	4.88707e-05	-4.34238	0.000614212
EIF3F	0.43683	4.97321e-05	4.33745	0.000614212
HEATR5B	-0.409175	4.98744e-05	-4.33665	0.000614212
SLPI	1.6221	5.14985e-05	4.3276	0.00063522
AMER1	-0.469509	5.20647e-05	-4.32452	0.00063522
PHB2	0.392105	5.33448e-05	4.31765	0.000644501
NUSAP1	0.793489	5.34108e-05	4.31731	0.000644501
SPG11	-0.408475	5.4638e-05	-4.31088	0.000644501
FAM101B	0.932615	5.46815e-05	4.31066	0.000644501
SPTLC2	-0.581583	5.56355e-05	-4.30576	0.000644501
GIMAP6	-0.544813	5.61677e-05	-4.30307	0.000644501
LGALS9	-0.779712	5.63645e-05	-4.30208	0.000667392
CASP10	-0.410551	5.67752e-05	-4.30002	0.000687137
SLC41A1	-0.481004	5.78208e-05	-4.29486	0.000687137
MDN1	-0.40364	5.93253e-05	-4.28757	0.000738246
OR2W3	2.33856	5.95003e-05	4.28674	0.000738246
NEXN	-0.970869	5.95353e-05	-4.28657	0.000738246
TRANK1	-0.745931	5.98422e-05	-4.28511	0.000738246
SPNS2	0.966477	6.10192e-05	4.27959	0.000738246
BBS2	-0.368714	6.13813e-05	-4.27791	0.000738246
SLFN5	-0.885433	6.17898e-05	-4.27603	0.000738246
PSMB4	0.35126	6.23815e-05	4.27332	0.000738246
RASGEF1B	-0.653164	6.32292e-05	-4.26948	0.000759715
TAP1	-0.755794	6.38765e-05	-4.26659	0.00077782
CDC123	0.482175	6.40416e-05	4.26586	0.00077782
TNFSF10	-0.654325	6.50129e-05	-4.26158	0.000798866
TK1	0.951191	6.55083e-05	4.25942	0.000819742
UVRAG	-0.368479	6.60756e-05	-4.25696	0.00084045
S1PR5	-0.978199	6.78732e-05	-4.24932	0.000857547
NUDT5	0.428589	6.78749e-05	4.24932	0.000857547
DISC1	-0.676469	7.14078e-05	-4.23485	0.000874373
KIF11	0.845364	7.15715e-05	4.2342	0.000874373
WDR34	0.641772	7.42337e-05	4.22377	0.000890933
SERPING1	-1.55734	7.47015e-05	-4.22198	0.000890933
QARS	0.386533	7.94494e-05	4.20436	0.000916183
BMPR2	-0.62273	7.94547e-05	-4.20434	0.000916183
C2CD3	-0.451622	7.97748e-05	-4.20319	0.000916183
MOB3C	-0.547331	8.4611e-05	-4.18632	0.000916183
SFXN3	-0.326712	8.47939e-05	-4.1857	0.000916183
CAMK1D	0.867141	8.49581e-05	4.18514	0.000916183
SPON2	-0.956194	8.68307e-05	-4.17888	0.000958306
EXO5	-0.481644	8.78931e-05	-4.17539	0.000969974
AURKA	0.730247	8.97126e-05	4.1695	0.000969974
LRRC8D	-0.337199	9.183e-05	-4.16279	0.000969974
GCC1	-0.455959	9.24944e-05	-4.16072	0.000985068
PIP4K2C	-0.444155	9.31041e-05	-4.15883	0.000985068
SBK1	-0.686712	9.487e-05	-4.15342	0.00100368
TRIM44	-0.358418	9.73181e-05	-4.14608	0.00106264
PATL1	-0.533036	9.73647e-05	-4.14594	0.00106264
SIAH2	1.34014	9.86702e-05	4.1421	0.00111794
ESPL1	0.849469	0.000101949	4.13266	0.00111794
RPLP0	0.733712	0.000102278	4.13174	0.00111794
AURKB	0.77554	0.000102645	4.1307	0.00111794
PTP4A3	0.686137	0.000104128	4.12656	0.00111794
ORM1	1.69077	0.000106222	4.1208	0.00111794
BLVRA	-0.566166	0.000106449	-4.12019	0.00111794
RTCB	-0.381236	0.000109601	-4.11174	0.00111794
TROAP	0.901555	0.000114329	4.0995	0.00121665
CTSL	-0.939381	0.000115133	-4.09747	0.00121665
ZBTB4	-0.394942	0.00011844	-4.08926	0.00127611
GOSR1	-0.255284	0.000119335	-4.08707	0.00128818
TLDC1	-0.361501	0.000120357	-4.08459	0.00128818
CLC	1.80086	0.000122591	4.07925	0.00130467
RPL4	0.621388	0.00012457	4.07459	0.00131641
FAM134B	-0.63112	0.000125328	-4.07283	0.00131641
ZDHHC3	0.402263	0.000128855	4.06475	0.00133478
ROGDI	0.785333	0.000129138	4.06412	0.00133478
CCNY	0.337643	0.000129178	4.06402	0.00133478
IFITM1	-0.747571	0.000130121	-4.06191	0.00133478
AKT1S1	0.863528	0.000130141	4.06186	0.00133478
H2AFV	0.278669	0.000132083	4.05754	0.00134144
ZNF600	-0.899922	0.000133944	-4.05347	0.00134144
TRIM56	-0.57061	0.00013465	-4.05193	0.00134144
NCOA7	-0.723868	0.000135505	-4.05009	0.00135713
KLF1	2.01436	0.000138656	4.04338	0.00144368
RABAC1	0.479317	0.000139665	4.04126	0.00144368
RPL3	0.615144	0.0001399	4.04077	0.00144368
TM2D2	-0.240952	0.0001439	-4.03253	0.00147386
MCM4	0.681849	0.000144322	4.03168	0.00147386
EXT2	-0.303281	0.000153042	-4.0145	0.0015682
ZNF160	-0.411494	0.000154142	-4.0124	0.00160256
ISG20	-0.526559	0.000155294	-4.01022	0.00161697
IL10RA	-0.391793	0.000157392	-4.00628	0.00168469
SPNS3	0.939021	0.000158306	4.00459	0.00168469
CACNA2D2	-0.651226	0.000159265	-4.00281	0.00169869
KAT2A	-0.448026	0.00016204	-3.99774	0.00173452
KPNB1	-0.389659	0.000162134	-3.99757	0.00173452
PARK7	0.343116	0.000162453	3.99699	0.00173452
RPS4X	0.539733	0.000163752	3.99465	0.00173452
ZKSCAN3	-0.393556	0.000164349	-3.99359	0.00174814
EEF2	0.532436	0.000168137	3.98689	0.00176943
MYOF	-0.676751	0.000168618	-3.98605	0.00176943
SCML4	-0.506136	0.000169199	-3.98504	0.00176943
H2AFY2	-0.526745	0.000171706	-3.98071	0.00182069
EPB41L5	-0.537136	0.000175353	-3.97452	0.00183382
FGD2	-0.55796	0.00017951	-3.96761	0.00192224
FANCI	0.516076	0.000182776	3.96229	0.00199739
CNTRL	-0.339316	0.000183331	-3.9614	0.00199739
TPGS2	1.05441	0.000185434	3.95803	0.00199739
CDKN2C	0.652886	0.000186555	3.95625	0.00199739
OSBP2	1.98122	0.000187064	3.95545	0.00199739
ZNF320	-0.476122	0.000188571	-3.95308	0.00199739
RBM38	1.49203	0.000189298	3.95194	0.00200964
ZNF549	-0.45129	0.000192609	-3.94682	0.00205225
IMPA2	0.664147	0.000192854	3.94644	0.00205225
CXorf21	-0.523051	0.000202719	-3.93168	0.00227645
GNGT2	-0.487409	0.000203521	-3.93051	0.00227645
DLGAP5	1.04481	0.000205106	3.92821	0.00230582
UBAP1L	-0.461004	0.000205693	-3.92736	0.00231691
TLR7	-0.639532	0.000208878	-3.92281	0.00233889
HAVCR2	-0.463556	0.000209601	-3.92178	0.00233889
ZNF585B	-0.426669	0.000210367	-3.9207	0.00234979
NCAM1	-0.806675	0.000212181	-3.91815	0.00236061
C1orf216	-0.365946	0.000215752	-3.91319	0.00245629
FBL	0.479574	0.000216065	3.91276	0.00245629
SLFN12	-0.533613	0.000216631	-3.91199	0.00245629
SSR2	0.361258	0.000217202	3.91121	0.00245629
H2AFZ	0.451981	0.000217877	3.91028	0.00250188
RPL7A	0.518256	0.000219271	3.90839	0.00251207
RAP1GAP	2.57523	0.000219862	3.90759	0.0025148
OAZ1	0.801782	0.000220041	3.90735	0.0025148
SLC6A9	1.7412	0.000222296	3.90432	0.00252486
TYMS	0.782461	0.000224043	3.90199	0.00255222
NLRC5	-0.421499	0.000226511	-3.89873	0.00256212
ABCB1	-0.666618	0.000230463	-3.89358	0.00259894
CROT	-0.537342	0.000230849	-3.89308	0.00259894
RPL10	0.592812	0.000241587	3.87953	0.00267726
HDGF	0.84779	0.00024877	3.87078	0.00279149
APOL1	-0.783249	0.000252468	-3.86637	0.00279149
ALKBH7	0.494851	0.000253318	3.86537	0.00279149
TPX2	0.908455	0.000253935	3.86464	0.00279149
BTN3A2	-0.542737	0.000254254	-3.86427	0.00279149
PTPRO	-0.743123	0.000255344	-3.86299	0.00280046
PAQR4	0.394609	0.000257098	3.86094	0.00285984
HPS5	-0.304995	0.000259957	-3.85763	0.0029021
GLRX5	1.65122	0.000262998	3.85415	0.00290253
SMAD3	-0.362597	0.000263657	-3.8534	0.00290253
FAM46C	1.53359	0.000265301	3.85154	0.00291105
ABCC10	-0.317654	0.000268857	-3.84755	0.0029693
SELENBP1	2.24407	0.000270032	3.84624	0.00296935
SETX	-0.391723	0.000270472	-3.84575	0.00296935
2022-09-04	-1.2301	0.0002713	-3.84484	0.00299395
ZNF211	-0.347178	0.000271579	-3.84453	0.00299395
ING2	0.405884	0.000273405	3.84252	0.00299395
COX4I1	0.410528	0.00027634	3.83932	0.00301014
IFITM3	-1.21964	0.000277954	-3.83757	0.00301014
YEATS2	-0.347492	0.000280215	-3.83514	0.00302562
ENSA	0.282656	0.00028028	3.83507	0.00302562
ZMYM4	-0.305628	0.000281195	-3.83409	0.00302562
RIMS3	-0.454446	0.000283572	-3.83156	0.00302562
NCAPG	0.935893	0.000284155	3.83095	0.00302562
PRF1	-0.823842	0.000286346	-3.82864	0.00302562
KPNA1	0.331493	0.000290574	3.82423	0.00309734
CX3CR1	-0.787931	0.000294036	-3.82067	0.00313682
CECR1	-0.636613	0.000295182	-3.8195	0.00315925
RIN1	-0.599025	0.000296266	-3.8184	0.00315925
GCH1	-0.598896	0.000296887	-3.81777	0.00315925
CHCHD2	0.403533	0.000300214	3.81441	0.00319816
NCAPH	0.799254	0.000300974	3.81365	0.00320543
NECAB2	1.23122	0.000304457	3.81019	0.00322834
MZT2B	0.688075	0.000307977	3.80672	0.00328239
DHFR	0.688288	0.000310516	3.80425	0.00330327
KDM4C	-0.270872	0.000312173	-3.80264	0.00330327
MICALCL	1.2667	0.000312861	3.80198	0.00330327
TRIM35	-0.319731	0.000317675	-3.79737	0.00333061
PHF1	-0.431579	0.00031789	-3.79717	0.00333061
RIC8B	-0.406485	0.000319785	-3.79537	0.00333061
RPS2	0.489726	0.00032	3.79517	0.00333061
NDUFA2	0.545318	0.000326302	3.78928	0.00334407
CDC20	1.05482	0.000327085	3.78856	0.00334407
MCM2	0.650564	0.000332143	3.78392	0.00344213
FEN1	0.549135	0.000340662	3.77626	0.00353969
PHGDH	0.898592	0.00034929	3.76868	0.00366706
MPST	0.536446	0.000352312	3.76607	0.00377867
NUDT4	1.16796	0.000354326	3.76434	0.00379926
CRELD1	-0.387141	0.00035841	-3.76087	0.00381012
TIMM10	-0.863432	0.00035888	-3.76047	0.00381012
CSTF2T	-0.289038	0.000360382	-3.7592	0.00381551
TUBB6	0.70936	0.000362714	3.75724	0.0038358
DPCD	1.10934	0.000365228	3.75514	0.00384206
GFOD2	0.737004	0.000367664	3.75313	0.00384206
HPS4	-0.253753	0.000370878	-3.75048	0.00384206
PLEK2	1.84744	0.000372424	3.74922	0.00384206
PPP2R3B	0.446632	0.000376674	3.74577	0.00387677
CASP7	-0.505155	0.000378718	-3.74412	0.0038966
SH2D1B	-0.962811	0.000381099	-3.74222	0.00393101
EVA1C	-0.500173	0.000383954	-3.73995	0.00395062
ETV7	-1.42422	0.000386745	-3.73774	0.00397012
LMO2	-0.366181	0.000386961	-3.73757	0.00397012
OFD1	-0.354808	0.000388062	-3.73671	0.00397012
CLSPN	0.665528	0.000389601	3.7355	0.00397012
SNRNP25	0.485224	0.00039294	3.7329	0.0039894
STIM2	-0.327676	0.00039354	-3.73244	0.00399416
DBF4B	-0.412091	0.000403575	-3.72476	0.00399889
RNF114	-0.287702	0.000404011	-3.72443	0.00400361
GBP3	-1.02908	0.0004076	-3.72173	0.00410851
TMEM140	-0.786837	0.000415146	-3.71614	0.00419862
ZNF792	-0.406261	0.000419342	-3.71306	0.00423543
DCAF12	1.457	0.000419577	3.71289	0.00423543
SYNRG	-0.276459	0.000420581	-3.71216	0.0042436
ZWINT	0.797065	0.000421344	3.71161	0.0042436
CASP1	-0.45547	0.000426083	-3.70819	0.00426177
STAT4	-0.503481	0.000427378	-3.70726	0.00426577
SLC48A1	0.542047	0.00042812	3.70673	0.00426976
TCN2	-1.06109	0.000434411	-3.70227	0.00437922
ADIPOR1	1.27018	0.000434598	3.70214	0.00437922
RABL2B	-0.315423	0.000434611	-3.70213	0.00437922
B3GAT1	-0.953153	0.000435813	-3.70128	0.00438291
USPL1	-0.489248	0.000437561	-3.70006	0.00441433
TBX21	-0.710364	0.000439023	-3.69904	0.00441792
ERGIC3	0.364605	0.000443352	3.69603	0.00449057
TULP4	-0.382332	0.000447644	-3.69308	0.00450775
ADPRHL2	-0.331039	0.000450631	-3.69104	0.00452484
C19orf43	0.340589	0.000457126	3.68665	0.00463791
ELF1	-0.510621	0.000459913	-3.68479	0.0046957
NEDD4L	1.29575	0.000462838	3.68284	0.00471225
DRAP1	-0.403412	0.000464179	-3.68195	0.00472872
VPS25	0.311931	0.000466436	3.68047	0.00474787
PIGX	0.58365	0.000468276	3.67926	0.00474787
PGLYRP1	1.42437	0.000475544	3.67453	0.00480475
DTD1	0.316115	0.000488493	3.66627	0.00490189
MICB	-0.692408	0.000497126	-3.66087	0.00497164
CREB3L2	-0.370303	0.000498147	-3.66024	0.00497386
TXK	-0.591413	0.000503008	-3.65725	0.00502972
SMAD7	-0.531625	0.000504588	-3.65628	0.00504518
KANK2	1.73087	0.000510145	3.65291	0.00508728
LRRC16B	-0.736872	0.000511309	-3.6522	0.00510254
ADARB1	-0.423399	0.000521624	-3.64604	0.00521079
MT-CO3	0.929367	0.000523228	3.6451	0.00523897
CNDP2	-0.436341	0.000532443	-3.6397	0.0053332
SSNA1	0.3732	0.000536711	3.63724	0.0053623
TIAF1	-0.501189	0.000536956	-3.6371	0.0053623
MAF1	0.860564	0.00054355	3.63332	0.00543622
STMN1	0.560915	0.000545079	3.63246	0.00543622
CHMP5	-0.913024	0.000547473	-3.6311	0.00543622
TSPAN5	1.53959	0.000549227	3.63011	0.00543622
MT1F	-0.462127	0.000551	-3.62911	0.00543622
MESDC1	-0.313352	0.000551213	-3.62899	0.00543622
KIAA0895L	-0.49137	0.000551451	-3.62886	0.00543622
AMIGO2	-0.464891	0.000553116	-3.62793	0.00545139
RPS3	0.568452	0.000553788	3.62755	0.00545139
CDCA5	0.833764	0.000556216	3.6262	0.00546537
MPC2	0.56525	0.000559891	3.62416	0.00550501
MXI1	1.51209	0.000560737	3.62369	0.00550695
SLC2A5	1.08465	0.000561997	3.623	0.00550695
BTN2A2	-0.576804	0.000567124	-3.62018	0.00553347
CARHSP1	0.472426	0.000569777	3.61874	0.00554712
EMID1	1.25797	0.000570821	3.61817	0.00558617
TTC38	-0.449151	0.000572996	-3.61699	0.00558696
PDZD4	-0.773777	0.000582262	-3.61201	0.00567643
PDE8A	-0.426669	0.000590448	-3.60768	0.00577817
CDCA3	0.813842	0.00059461	3.6055	0.0058164
ZNRF1	0.579635	0.000607212	3.59898	0.00595519
TMX2	-0.309729	0.000612911	-3.59608	0.00603041
SYTL3	-0.501056	0.000613084	-3.59599	0.00603041
CARD11	-0.532044	0.000623856	-3.59057	0.00621736
AHSP	2.11411	0.000625708	3.58965	0.00621736
NT5C3A	-0.723938	0.000629075	-3.58798	0.00622813
COX6B1	0.483677	0.00063018	3.58743	0.00622813
FUZ	0.526392	0.00063042	3.58731	0.00622813
LAMC1	1.03495	0.000647276	3.57909	0.00637614
ATXN7L3B	-0.277684	0.000653897	-3.57591	0.00643604
LRCH3	-0.285966	0.000654987	-3.5754	0.00643604
BCL2L1	1.50176	0.000659788	3.57312	0.00650887
PARP3	-0.475143	0.000661558	-3.57228	0.00654457
SLFN12L	-0.610173	0.000663088	-3.57156	0.00655561
TNFSF13B	-0.713878	0.000671116	-3.5678	0.00657883
MASTL	-0.498171	0.000679591	-3.56388	0.00667518
CA1	2.57255	0.000687273	3.56036	0.00674516
PRDX2	1.16573	0.000687945	3.56006	0.00674516
ERBB2	-0.569934	0.000690218	-3.55903	0.00675568
AZU1	1.8159	0.000690916	3.55871	0.00676451
DTX3	-0.480187	0.000691424	-3.55848	0.00676451
RNF31	-0.424928	0.000695595	-3.5566	0.00678698
ZNF616	-0.336349	0.000700227	-3.55452	0.00686952
CDC45	0.767678	0.000706144	3.55189	0.00693773
IP6K2	-0.22442	0.000706254	-3.55184	0.00693773
BACE2	0.903074	0.000710385	3.55001	0.00694573
PTTG1	0.665828	0.00071194	3.54932	0.00694573
ELANE	1.86496	0.000714576	3.54817	0.00695566
IRF8	-0.382316	0.000716393	-3.54737	0.00696555
HBD	2.27921	0.000721562	3.54512	0.00697307
FOXO3	1.02477	0.000722713	3.54462	0.00697307
SLC20A1	-0.291984	0.000723043	-3.54447	0.00697307
ZNFX1	-0.519568	0.000723446	-3.5443	0.00697307
KRT1	2.25305	0.000726114	3.54314	0.00697307
SOCS1	-0.701364	0.00072696	-3.54278	0.00697307
PYCRL	0.445408	0.000727749	3.54244	0.00697307
TMCO4	-0.375956	0.000728135	-3.54227	0.00697307
EEF1A1	0.535738	0.000743326	3.53579	0.00706449
FECH	1.70681	0.000749661	3.53313	0.00708342
FBXO9	0.896404	0.000751203	3.53248	0.00708342
GPR146	1.41086	0.00075408	3.53128	0.00712765
CHEK1	0.576234	0.000754925	3.53093	0.00713696
TCEB2	0.823341	0.00075921	3.52915	0.00717854
HAGH	1.29209	0.000759959	3.52884	0.00717854
RBCK1	-0.443268	0.000764761	-3.52686	0.0072198
INPP5E	-0.299911	0.000766477	-3.52615	0.0072198
ZNF619	-0.352681	0.000769905	-3.52475	0.00725179
PIP5K1B	0.904112	0.000775525	3.52246	0.00726982
ACP2	-0.399108	0.000777736	-3.52157	0.00726982
ZSCAN30	-0.462034	0.00077845	-3.52128	0.00726982
LEPROTL1	-0.28749	0.000778604	-3.52122	0.00726982
RAB3IL1	1.48634	0.000778961	3.52107	0.00726982
XPO1	-0.428427	0.000784457	-3.51886	0.00726982
GDE1	0.565056	0.000785243	3.51854	0.00726982
ARF5	0.32744	0.000788735	3.51715	0.00726982
SLC25A25	-0.394649	0.000789492	-3.51684	0.00726982
ATR	-0.387715	0.000791291	-3.51613	0.00726982
TRIM21	-0.485917	0.000792078	-3.51581	0.00726982
KIAA0368	-0.244852	0.000795299	-3.51453	0.00727856
METTL9	0.625295	0.000807496	3.50974	0.00743279
TESC	1.25203	0.000811381	3.50822	0.00745236
WDR62	0.524164	0.00081801	3.50566	0.00749129
HOXB3	-0.601953	0.000819614	-3.50504	0.00749129
SNX19	-0.309535	0.000825292	-3.50286	0.00750775
TBX19	-0.390314	0.00082604	-3.50257	0.00750775
ABL2	-0.375385	0.000827394	-3.50206	0.00751593
CYBRD1	0.749011	0.000839041	3.49764	0.00763457
FUT11	-0.31682	0.000839656	-3.49741	0.00763937
TUBB2A	2.04158	0.000840399	3.49713	0.00763937
SLC6A8	1.58708	0.000852553	3.49259	0.00772416
NMI	-0.429269	0.000862764	-3.48883	0.00778334
RUNX3	-0.498806	0.000863004	-3.48874	0.00778334
RPS9	0.539171	0.00087906	3.4829	0.00787833
SYTL2	-0.742026	0.000889243	-3.47925	0.00795839
PINK1	0.902351	0.000891323	3.47851	0.00795839
CCNB1	0.806521	0.000898179	3.47608	0.00798364
ZFYVE19	-0.245144	0.000900789	-3.47516	0.00798364
BPI	1.61842	0.000904681	3.4738	0.00800161
GYPB	1.89293	0.000918203	3.46909	0.00812759
CBR1	-0.367698	0.000927283	-3.46596	0.00823819
MAZ	0.326855	0.000928761	3.46546	0.00823819
TUBA1B	0.357668	0.000929916	3.46506	0.00824482
DTL	0.78895	0.000935621	3.46312	0.00826215
EPB42	1.79671	0.000941662	3.46107	0.00828409
AMPD2	0.527532	0.000943809	3.46035	0.00828409
NDUFB6	0.379487	0.00094386	3.46033	0.00828409
ORC1	0.691557	0.000948218	3.45887	0.00828409
ODF2L	-0.524862	0.000949794	-3.45834	0.00828409
UBE2Z	-0.183987	0.000958232	-3.45553	0.00834363
ZNF331	-0.387869	0.000961334	-3.4545	0.00835834
CDCA7L	0.606892	0.000961641	3.4544	0.00835834
CYTH1	-0.269558	0.000961784	-3.45435	0.00835834
B4GALT2	0.5974	0.000962436	3.45413	0.00835834
IGF2BP2	1.43224	0.000963559	3.45376	0.00836462
HPS3	-0.274642	0.000969901	-3.45167	0.00840181
SNCA	1.78441	0.000970856	3.45136	0.00840181
FAM104B	0.814413	0.000971638	3.4511	0.00840181
GPBAR1	-0.670008	0.000971921	-3.45101	0.00840181
NME1	0.675879	0.000973491	3.4505	0.00840181
POC1A	0.507451	0.000974581	3.45014	0.00840181
PLCD3	0.513136	0.000983951	3.44709	0.0084719
BNIP3L	1.34393	0.000988682	3.44556	0.0084719
CDC34	1.14592	0.00098906	3.44544	0.0084719
KIAA0319L	-0.57025	0.000997519	-3.44273	0.00852956
CAB39L	-0.426365	0.00100036	-3.44182	0.00854708
DNHD1	-0.411412	0.00100708	-3.43969	0.00854708
MLLT6	-0.421249	0.00100791	-3.43942	0.00854708
USP28	-0.386751	0.0010132	-3.43775	0.00859395
CHPT1	0.903162	0.00102903	3.4328	0.00874316
ZKSCAN4	-0.28782	0.00103806	-3.43001	0.00882061
PTP4A1	-0.556386	0.00103878	-3.42979	0.00882061
TRIM58	1.82004	0.00104315	3.42845	0.00882061
CMTM2	0.856793	0.00105367	3.42524	0.00894294
SEC61A2	0.36322	0.0010543	3.42505	0.00894294
ABCD4	-0.225882	0.0010621	-3.42269	0.00902916
UBE2C	0.704196	0.00106806	3.4209	0.00910912
MFSD2B	1.40217	0.00106978	3.42039	0.00910912
SRBD1	-0.319692	0.00107154	-3.41986	0.00910912
RBMXL1	-0.272196	0.00107188	-3.41976	0.00910912
ALPL	1.26653	0.00109059	3.41422	0.0092748
TIMM17B	0.319521	0.00109229	3.41372	0.00929933
PTPRA	-0.198525	0.00109424	-3.41315	0.00930373
FAM120C	-0.379866	0.00110377	-3.41037	0.00943822
GNB2L1	0.441808	0.0011127	3.40778	0.00945648
UXT	0.44795	0.00111308	3.40767	0.00945648
SLC4A1	1.94213	0.00111634	3.40674	0.00947054
TMEM208	0.35553	0.00112777	3.40347	0.00954421
SERPINF1	-0.436409	0.00113383	-3.40175	0.00957792
UCP3	-0.302726	0.00113991	-3.40003	0.00959171
PARP6	-0.319335	0.00114184	-3.39949	0.00959557
ATP13A1	-0.372916	0.00115596	-3.39554	0.00973141
ZNF831	-0.533873	0.00115916	-3.39465	0.00973141
BBS9	-0.261956	0.00116728	-3.3924	0.00985313
YBX3	1.39455	0.00117847	3.38934	0.00993514
TNS1	1.79713	0.00118281	3.38815	0.00998745
BAG1	1.34173	0.00119635	3.38449	0.0100984
RFX5	-0.295209	0.00120137	-3.38314	0.0101072
SRGAP2	-0.430699	0.00120378	-3.38249	0.0101072
ZNF720	-0.382438	0.00120442	-3.38232	0.0101072
GAPDH	0.469715	0.00121558	3.37935	0.0101811
PTAFR	0.642044	0.00121613	3.3792	0.0101811
KLRD1	-0.693145	0.00121894	-3.37846	0.0102033
SLAMF6	-0.389786	0.00123582	-3.37403	0.0103998
STRADB	1.61011	0.0012512	3.37004	0.0104989
PSMB6	0.317898	0.00125894	3.36804	0.0105154
UBB	1.30869	0.00125976	3.36783	0.0105154
AIM1	-0.254506	0.00126445	-3.36663	0.0105154
ARMCX6	-0.259617	0.00126721	-3.36593	0.0105176
GABPB2	-0.250503	0.00127519	-3.3639	0.0105215
SNF8	0.300372	0.00127895	3.36295	0.0105215
TXNIP	-0.513532	0.00128158	-3.36228	0.0105215
POGK	-0.207553	0.00128198	-3.36218	0.0105215
KEL	1.4499	0.00128375	3.36174	0.0105215
MAP2K7	0.48527	0.00128386	3.36171	0.0105215
CLCN7	-0.389206	0.0012948	-3.35897	0.0106661
HES6	0.920045	0.00130038	3.35757	0.010725
H2AFX	0.50009	0.00130964	3.35528	0.0107553
ST6GALNAC4	1.02733	0.00131371	3.35428	0.0107778
RAB6B	0.992428	0.00131418	3.35416	0.0107778
VPS51	0.424574	0.00132967	3.35037	0.0108739
COLQ	-0.616731	0.00133205	-3.34978	0.0108943
SLC1A5	1.11148	0.00133317	3.34951	0.0109053
PVRL1	0.61876	0.00134191	3.3474	0.0109913
SMCHD1	-0.612728	0.00134409	-3.34687	0.0110021
RPL10A	0.501397	0.00134629	3.34634	0.0110316
HYAL3	0.865411	0.00135743	3.34367	0.0110623
DPM2	1.12035	0.00135802	3.34353	0.0110623
NAT14	0.366498	0.00136187	3.34261	0.0110636
LGR6	-0.813645	0.00136363	-3.34219	0.0110649
SEC61B	0.335387	0.0013696	3.34077	0.0111046
ADCY7	-0.507045	0.0013708	-3.34049	0.0111046
AP3S2	0.346277	0.00137284	3.34	0.0111151
MVB12B	-0.419743	0.00139934	-3.3338	0.0113204
STK16	0.404197	0.00139935	3.33379	0.0113204
C19orf48	0.460742	0.00140554	3.33236	0.0113406
SYNJ2BP	-0.402229	0.00140563	-3.33234	0.0113406
MYL6B	0.391515	0.00141399	3.33041	0.0114072
ARHGEF9	-0.317394	0.00141554	-3.33006	0.0114072
EIF3K	0.374587	0.00141716	3.32968	0.0114072
RPL13	0.610894	0.00142244	3.32847	0.0114172
ZNF808	-0.372157	0.0014306	-3.32661	0.0114544
C9orf172	-0.59378	0.00143356	-3.32594	0.0114642
SMU1	-0.166939	0.00144853	-3.32256	0.0115285
NUDT1	0.471001	0.001476	3.31644	0.011666
PSMB7	0.279567	0.00147733	3.31615	0.011666
RPSA	0.623022	0.00147793	3.31602	0.011666
PHACTR2	-0.464211	0.00148287	-3.31493	0.0116941
KIF2C	0.63571	0.00148573	3.3143	0.0116941
COPE	0.365141	0.00148776	3.31386	0.0116941
FYN	-0.372385	0.001499	-3.3114	0.011776
LST1	0.667072	0.00149901	3.3114	0.011776
APOBEC3D	-0.456691	0.00149923	-3.31135	0.011776
PYHIN1	-0.574756	0.00150005	-3.31117	0.011776
ZNF329	-0.376835	0.00150508	-3.31008	0.011812
GPBP1L1	-0.279956	0.00150674	-3.30972	0.0118122
MDK	-0.749722	0.00151017	-3.30898	0.0118391
PPID	-0.262365	0.00152189	-3.30646	0.0119015
LIX1L	-0.217449	0.00152784	-3.30518	0.0119637
SLA	-0.503118	0.0015417	-3.30223	0.0121323
ASPRV1	-0.948954	0.0015481	-3.30088	0.0121851
S100A12	1.11378	0.00155353	3.29974	0.0122555
PRRT4	1.20118	0.00157055	3.29617	0.0123433
TTYH2	-0.451287	0.00158098	-3.29401	0.0123603
ASCC2	1.15057	0.00158752	3.29266	0.0123861
APOL2	-0.525667	0.00158943	-3.29226	0.0123942
STOML2	0.391052	0.00161591	3.28685	0.0125945
PKMYT1	0.764281	0.00161928	3.28617	0.0125945
WDR45	0.684181	0.00162793	3.28442	0.0126974
DOPEY1	-0.38006	0.00162975	-3.28406	0.0126974
KANSL3	-0.221405	0.00163458	-3.28309	0.012705
PTGER2	-0.362299	0.00164171	-3.28166	0.0127387
KMO	-0.52835	0.00164741	-3.28052	0.0127897
SMARCD3	0.555484	0.00165072	3.27986	0.0128232
TRIM4	-0.26882	0.0016593	-3.27816	0.0128625
COL8A2	-0.677434	0.00166147	-3.27773	0.0128625
POP7	0.363514	0.00166292	3.27745	0.0128625
NCAPG2	0.468749	0.00166663	3.27672	0.0128957
CCDC124	0.526666	0.00167206	3.27565	0.0129547
PROSER1	-0.284548	0.00167705	-3.27467	0.012979
BABAM1	0.602821	0.00168125	3.27385	0.0130205
SP140L	-0.257271	0.00169636	-3.27091	0.0131478
CSRNP2	-0.265063	0.00170387	-3.26946	0.0132147
CSRNP1	-0.527045	0.00170681	-3.26889	0.0132432
CENPO	0.346496	0.00170792	3.26868	0.0132432
PANK2	-0.245602	0.00170853	-3.26856	0.0132432
AQP1	1.35594	0.00171083	3.26812	0.0132584
NMUR1	-0.666764	0.00172019	-3.26633	0.0133161
BATF2	-1.01873	0.0017245	-3.2655	0.0133376
ZNF766	-0.32972	0.00172978	-3.2645	0.0133376
PARG	-0.265217	0.00173743	-3.26305	0.0133949
MRPL23	0.399499	0.00174327	3.26194	0.0134182
RBM5	-0.274962	0.00174739	-3.26117	0.0134668
BSG	1.01308	0.00175892	3.259	0.0135576
FAM210B	1.42942	0.00177016	3.2569	0.013648
DPEP3	0.884843	0.00177749	3.25554	0.0136683
RPS6KB2	0.300429	0.00177757	3.25553	0.0136683
GYPC	1.41838	0.0017826	3.25459	0.0136826
SURF1	0.296759	0.00181225	3.24916	0.0138647
KRT10	0.345229	0.00182408	3.24701	0.0139038
ISCA1	1.15255	0.0018334	3.24533	0.0139261
FIS1	0.872766	0.00183604	3.24485	0.0139316
CHP1	0.339132	0.00184338	3.24354	0.0139872
PDCD7	-0.264367	0.00185923	-3.24071	0.0140842
GTF3C1	-0.291639	0.00186238	-3.24015	0.0140865
FOXM1	0.563722	0.00186362	3.23993	0.0140865
PJA1	-0.340711	0.00186656	-3.23941	0.0140887
TSPAN31	-0.219669	0.00186697	-3.23933	0.0140887
SLC25A3	0.270356	0.00187442	3.23802	0.0141105
SPAG5	0.60652	0.00187989	3.23706	0.014124
NAGK	-0.373524	0.00188326	-3.23646	0.0141291
GPAA1	0.323168	0.00188667	3.23586	0.0141425
ZNF623	-0.297208	0.00189925	-3.23367	0.0142546
ELMO2	-0.401089	0.0019082	-3.23211	0.0143548
C1orf228	0.547999	0.00191075	3.23167	0.0143548
ANKRD40	-0.295322	0.00193527	-3.22745	0.0145071
CCNI	0.589177	0.00194732	3.22539	0.0145816
FAM173B	0.448106	0.00194741	3.22538	0.0145816
IL2RB	-0.614322	0.00195679	-3.22378	0.0145825
RAB2B	0.755757	0.00195913	3.22339	0.0145825
MKRN1	0.989033	0.00196657	3.22213	0.0146114
PRADC1	0.372929	0.0019708	3.22142	0.014632
NSMAF	-0.376439	0.00197652	-3.22046	0.0146608
MFSD7	-0.484652	0.00198633	-3.21882	0.0147057
LRRC27	-0.384823	0.00200571	-3.21559	0.0148961
FAM214B	0.588986	0.00201091	3.21474	0.0149486
WDR27	-0.361111	0.00201533	-3.21401	0.0149767
MYL6	0.683282	0.00202429	3.21253	0.0150209
CCNF	0.491706	0.00204241	3.20957	0.0151893
PA2G4	0.627279	0.00204399	3.20932	0.0151893
CD300E	-0.561654	0.00205321	-3.20782	0.0152251
METTL22	0.422304	0.00205815	3.20702	0.0152527
PTGDR	-0.657919	0.00206481	-3.20595	0.0153122
RNASEL	-0.427934	0.00207864	-3.20373	0.0153956
VPRBP	-0.275742	0.00208794	-3.20224	0.0154261
BRK1	0.39874	0.00208922	3.20204	0.0154261
2022-03-08	1.10138	0.0020974	3.20074	0.0154771
NDUFB10	0.332238	0.00210351	3.19977	0.0155042
HELB	-0.497377	0.00212455	-3.19646	0.0157614
DCTN3	0.233696	0.00213176	3.19533	0.0158014
VRK2	-0.40175	0.00213327	-3.19509	0.0158014
GTSE1	0.703128	0.0021336	3.19504	0.0158014
TMEM183A	0.437996	0.00214307	3.19356	0.0158647
HEMK1	-0.295468	0.00214614	-3.19309	0.0158647
RIPK1	-0.244968	0.00214736	-3.1929	0.0158647
SEMA4C	-0.435005	0.00216081	-3.19081	0.0159618
ARHGAP17	-0.45866	0.00217408	-3.18877	0.0160979
MYCBP2	-0.2811	0.00217811	-3.18816	0.0161339
PTCH1	-0.643481	0.00217812	-3.18815	0.0161339
MSANTD2	-0.446154	0.00218648	-3.18688	0.0161753
TBRG1	-0.19218	0.0021951	-3.18556	0.0162087
TOP2A	0.758523	0.00222349	3.18127	0.0164607
HINT3	-0.37897	0.00223084	-3.18017	0.0164859
SLC25A39	1.46585	0.00223731	3.1792	0.0164877
RPLP1	0.593628	0.00224723	3.17772	0.0165595
KCNH2	1.25041	0.00225132	3.17712	0.0165629
TPMT	-0.412873	0.00225412	-3.1767	0.0165629
ANK1	1.53359	0.0022627	3.17543	0.0165773
GCAT	1.14681	0.0022629	3.1754	0.0165773
RPS16	0.503524	0.0022646	3.17515	0.0165773
ZDHHC14	-0.402292	0.00226609	-3.17493	0.0165773
SNX22	0.648469	0.00227063	3.17426	0.0165807
C9orf78	1.1392	0.00227112	3.17419	0.0165807
N4BP2L1	-0.322885	0.00227624	-3.17343	0.0166284
HMGN4	-0.360586	0.00228453	-3.17222	0.0166316
AGO2	0.784579	0.00228557	3.17206	0.0166316
UBXN6	1.17853	0.00228896	3.17157	0.0166562
NTNG2	-0.746769	0.002304	-3.16938	0.0167647
TRIM17	-0.35146	0.00231312	-3.16805	0.016854
SCAPER	-0.295511	0.00231582	-3.16766	0.016854
TUSC2	0.24201	0.00231597	3.16764	0.016854
RBM3	0.599879	0.00231712	3.16747	0.016854
LILRB1	-0.442351	0.00233021	-3.16559	0.0169465
RPL18	0.476339	0.00234547	3.1634	0.0170538
BAHD1	-0.332988	0.00235381	-3.16221	0.0171079
NFIX	1.3225	0.00236264	3.16095	0.0171938
KIFC1	0.794036	0.00236526	3.16058	0.0171938
NCALD	-0.561054	0.00236775	-3.16023	0.0171938
AAED1	-0.362858	0.00236989	-3.15993	0.0171947
MPP1	0.982044	0.00238521	3.15776	0.0172363
KIAA1109	-0.577822	0.00238753	-3.15744	0.0172363
PMAIP1	-1.02928	0.00239241	-3.15675	0.0172363
TFAP2E	-0.365456	0.00239499	-3.15639	0.0172363
EEF1D	0.371545	0.00239534	3.15634	0.0172363
CNTNAP3	1.23742	0.00240252	3.15534	0.017282
MBNL3	1.21933	0.00240708	3.1547	0.0172909
CDKAL1	-0.252307	0.00240955	-3.15436	0.0172909
LGALS3	1.00757	0.00242409	3.15234	0.0173736
ERAP1	-0.314431	0.0024341	-3.15095	0.0174338
UBE2M	0.44895	0.00244394	3.1496	0.0174646
NPM3	0.399076	0.00244826	3.149	0.0174646
SERPINB10	1.39443	0.00245854	3.14759	0.0175096
CAPN15	-0.343352	0.00247817	-3.14492	0.0176362
SH2D2A	-0.566447	0.00248065	-3.14458	0.0176362
BBS4	-0.272971	0.00250292	-3.14158	0.0177403
SNED1	-0.485334	0.00250409	-3.14142	0.0177403
SNX20	-0.295839	0.00250436	-3.14138	0.0177403
FAM179A	-0.524574	0.00250882	-3.14078	0.0177478
DBT	-0.309709	0.00251043	-3.14057	0.0177479
EIF1AD	-0.185485	0.00251679	-3.13972	0.0177628
ZBTB39	-0.416405	0.00252459	-3.13867	0.0177926
FAM78A	-0.243732	0.00252556	-3.13855	0.0177926
ZNF182	-0.267439	0.00253089	-3.13783	0.0177926
ZNF768	0.362042	0.00253308	3.13754	0.0177926
RPIA	0.730709	0.00253397	3.13743	0.0177926
L3HYPDH	-0.521086	0.00255417	-3.13475	0.0178801
C7orf73	0.811112	0.00255521	3.13461	0.0178801
MICAL2	0.85701	0.00256151	3.13378	0.0178873
HJURP	0.726088	0.00256522	3.13329	0.0178873
SDC3	-0.786761	0.00256634	-3.13315	0.0178873
SERPINB9	-0.38476	0.00258218	-3.13107	0.0180249
PABPC1	0.321189	0.00260572	3.12801	0.0182563
C19orf12	-0.306981	0.00261327	-3.12703	0.018277
TNFRSF10A	-0.284347	0.00261592	-3.12669	0.018277
ZSCAN29	-0.36482	0.0026269	-3.12528	0.0183198
LAMTOR1	0.401113	0.00264426	3.12305	0.0183984
GSPT1	1.1232	0.00265768	3.12134	0.0184611
HNRNPH3	-0.294677	0.00265832	-3.12126	0.0184611
PRKCQ	-0.366574	0.00266106	-3.12091	0.0184611
SF3B5	0.363332	0.0027081	3.11499	0.0187613
IFRD2	0.429681	0.0027159	3.11402	0.0187674
ZNF133	-0.228459	0.00275411	-3.10929	0.0190666
C18orf25	-0.497844	0.00277338	-3.10692	0.0191866
PLAC8	-0.570866	0.002781	-3.10599	0.0192064
DROSHA	-0.256519	0.00278514	-3.10549	0.0192103
ICAM3	0.493037	0.00278715	3.10525	0.0192103
SUPT7L	-0.239658	0.00279478	-3.10432	0.0192158
CTNNAL1	1.10202	0.00281245	3.10218	0.0193703
PRSS23	-0.885194	0.00282051	-3.10121	0.0194022
MMAA	-0.344512	0.00282121	-3.10113	0.0194022
NCR1	-0.543916	0.00282873	-3.10022	0.0194781
EPS8L1	-0.555729	0.00284398	-3.0984	0.019559
IL15RA	-0.363863	0.00284553	-3.09821	0.019559
SNX9	-0.244819	0.0028567	-3.09688	0.0195922
CHD6	-0.268277	0.00287031	-3.09527	0.0196374
ARF6	-0.254336	0.00287409	-3.09482	0.0196374
BIRC6	-0.302286	0.00288574	-3.09345	0.0196823
KLHL26	-0.35183	0.00288581	-3.09344	0.0196823
ZNF81	-0.445713	0.00290846	-3.09078	0.019853
LRIG2	-0.252042	0.00291101	-3.09049	0.019853
TKT	0.48294	0.00293798	3.08735	0.0200883
LUZP1	-0.308063	0.00295018	-3.08594	0.0201276
BMP2K	0.818892	0.00295396	3.0855	0.0201319
FMR1	-0.576197	0.00296619	-3.0841	0.0202046
UROD	0.64239	0.00297411	3.08319	0.0202046
FAM134A	0.559036	0.00297467	3.08313	0.0202046
DEFA4	1.86389	0.00297498	3.08309	0.0202046
ADI1	0.276034	0.0029977	3.0805	0.0204376
BLVRB	1.13524	0.00300491	3.07968	0.0204623
XK	1.33245	0.00301191	3.07889	0.0204869
USP42	-0.252134	0.0030178	-3.07822	0.0205323
SCRN1	-0.366229	0.00303917	-3.07582	0.0206672
CTC1	-0.312601	0.0030491	-3.07471	0.0206984
TRAF3IP3	-0.275714	0.00305791	-3.07372	0.0207538
TONSL	0.37305	0.00306209	3.07325	0.0207538
RPS14	0.706258	0.00307102	3.07226	0.0207745
IFIT1B	1.74947	0.00307217	3.07213	0.0207745
MRPL49	-0.200572	0.00308422	-3.0708	0.0208397
WDR13	0.385089	0.00310624	3.06837	0.0209732
ALAS2	1.68799	0.00312543	3.06627	0.0211064
MRPL12	0.39464	0.00314708	3.06391	0.0212529
CACNA1A	-0.704158	0.00316853	-3.06159	0.0213718
MGEA5	-0.378265	0.00317525	-3.06086	0.0214087
ABI3	-0.464354	0.00319574	-3.05866	0.0215884
BPGM	1.49984	0.00319789	3.05843	0.021591
GNPDA1	-0.357761	0.00320417	-3.05776	0.0216478
LCN2	1.54997	0.00321102	3.05703	0.0216842
EIF2AK1	0.845967	0.00321714	3.05638	0.0216866
PRDM4	-0.197996	0.00322407	-3.05564	0.0217297
ZNF234	-0.428144	0.0032321	-3.05479	0.0217884
RRM2	0.840502	0.00323393	3.0546	0.0217884
LAG3	-0.6897	0.00323901	-3.05406	0.0217909
TUBB4B	0.486323	0.00324589	3.05333	0.0217909
PITHD1	0.746094	0.00324772	3.05314	0.0217909
ZNF653	0.664308	0.00325615	3.05225	0.0217909
FGD1	-0.375965	0.00327768	-3.04999	0.0218758
[truncated: 9,349 more rows]

## Sheet: 2vs4
genes	betas	pvalues	t_stat	Fdr_SAB
[truncated: 10,236 more rows]

## Sheet: clust1_survivor_vs_deceased
genes	betas	pvalues	t_stat	Fdr_SAB
[truncated: 10,236 more rows]
