# Supplementary material for: Sustained IFN signaling is associated with delayed development of SARS-CoV-2-specific immunity
Source: Nat Commun. 2024 May 16;15:4177. doi: 10.1038/s41467-024-48556-y (PMC11522391; doi:10.1038/s41467-024-48556-y)
Supplement: Supplementary file 8 — Source Data [file 41467_2024_48556_MOESM8_ESM.xlsx]

## Sheet: Fig1-2
Assigned_name	Local_Code	Center	Age	Sex	Visit	COVID-19_Status	Eligible	VAP	DSO	Time_To_Process(hrs)	Visit	RespSupp_Sampling	RespSupp_Sampling_Name	Deceased	Ang-2	CCL2	CCL20	CCL3	CCL7	CD40L	CXCL10	CXCL13	CXCL8	CXCL9	Ddimer	GCSF	GMCSF	IFNa	IFNg	IL10	IL17A	IL1b	IL1ra	IL2	IL23	IL33	IL6	RAGE	SPD	TNFa	N_copies/ml	RBDspecific_IgG	RBDspecific_IgM	RBDspecific_IgA	ssGSEA_COVID	ssGSEA_IFN
CHUM_1_B	1	CHUM	60 - 69	F	B	POSITIF	YES	03201-20	9	0.833333	baseline	3	CRITICAL	1	2853.94	3787.21	152.077	NA	NA	360.142	500	1465.19	78.9267	874.121	3.81407e+06	34.2841	36.1538	NA	17.2335	8.66258	NA	NA	4395.06	NA	366.926	NA	61.1696	5208.17	15437.3	26.6736	10649	1.08	0.975	0.38	2.04937	1.53056
CHUM_1_F1	1	CHUM	60 - 69	F	F1	POSITIF	YES	03211-20	11	4.08333	follow1	3	CRITICAL	1	4659.94	1484.81	155.75	NA	NA	411.399	500	4444.42	52.6414	1097.98	3.43935e+06	22.9939	21.1757	3.76653	17.2335	NA	NA	NA	2798.55	NA	193.433	NA	25.5073	6296.21	21614.9	26.9418	3032.3	1.08	2.60743	0.38	2.35278	1.38937
CHUM_2_B	2	CHUM	70 - 79	F	B	POSITIF	YES	03219-20	12	4.66667	baseline	3	CRITICAL	1	6027.94	1931.41	443.818	159.26	20.3915	429.255	500	311.196	35.2428	978.238	4.71378e+06	8.58461	78.9834	3.76653	17.2335	10.4416	4.89394	5.90163	8311.72	10.6479	1063.87	13.0134	263.025	20271.3	42857.1	29.8349	5424.54	1.08	0.975	1.97168	2.43908	1.439
CHUM_2_F1	2	CHUM	70 - 79	F	F1	POSITIF	YES	04265-20	14	6	follow1	3	CRITICAL	1	6913.35	1171.97	771.746	NA	NA	1804.34	500	293.421	33.5023	940.278	5.3174e+06	67.3297	47.685	57.4441	17.2335	9.48692	NA	NA	5576.69	NA	344.336	NA	138.49	7860.74	37259.3	27.7689	1363.28	7.51538	6.14942	4.90883	2.39898	1.27382
CHUM_2_F2	2	CHUM	70 - 79	F	F2	POSITIF	YES	04293-20	19	4.91667	follow2	3	CRITICAL	1	7743.58	305.624	270.048	NA	NA	682.161	500	317.725	16.9635	1522.21	5.4723e+06	8.58461	34.3748	45.6081	17.2335	1.39686	NA	NA	6519.87	NA	193.204	NA	15.117	4813.92	51525.1	27.7877	97.5819	62.4324	18.2752	12.6199	2.24263	1.19762
CHUM_4_B	4	CHUM	50 - 59	F	B	POSITIF	YES	04291-20	12	2.33333	baseline	3	CRITICAL	0	1725.37	1945.01	201.355	NA	NA	570.18	500	99.6686	20.983	212.787	2.30483e+06	8.58461	51.4427	34.2891	17.2335	9.05001	NA	NA	3769.05	NA	744.191	NA	248.198	2413.7	14122.3	13.8382	6.5	87.6542	16.9796	18.6728	1.88485	1.3774
CHUM_4_F1	4	CHUM	50 - 59	F	F1	POSITIF	YES	04303-20	14	4.25	follow1	3	CRITICAL	0	2753.23	2206.42	1293.95	NA	NA	498.638	500	235.753	28.5673	615.707	4.08442e+06	8.58461	30.1316	3.76653	17.2335	1.39686	NA	NA	4556.42	NA	397.057	NA	72.3849	2094.67	24541.6	18.7058	27.319	126.879	27.1311	27.8854	1.95131	1.26261
CHUM_5_B	5	CHUM	40 - 49	M	B	POSITIF	YES	03202-20	13	2.83333	baseline	1	SEVERE	0	2172.54	477.35	NA	NA	NA	1588.49	60.4799	41.2142	3.01414	212.787	2.73971e+06	42.2131	4.32137	25.3334	17.2335	1.39686	NA	NA	1487.11	NA	48.7698	NA	3.9364	1195.58	11867.2	5.88278	17.1	141.62	23.762	70.8947	2.13716	1.12274
CHUM_5_F1	5	CHUM	40 - 49	M	F1	POSITIF	YES	03207-20	14	3.41667	follow1	1	SEVERE	0	1848.91	431.948	2.9347	NA	NA	553.665	34.7485	39.4475	1.41177	212.787	2.92838e+06	8.58461	4.32137	NA	17.2335	1.39686	NA	NA	1742.69	NA	48.7698	NA	3.12619	1276.6	11320.7	2.59582	6.5	142.869	26.4277	70.1965	2.1902	1.10982
CHUM_6_B	6	CHUM	80 - 89	F	B	POSITIF	YES	03203-20	17	5.16667	baseline	3	CRITICAL	0	10872.1	1443.74	106.615	NA	NA	293.928	500	69.6204	12.5385	622.952	1.51367e+06	22.1486	46.0414	52.5395	17.2335	9.19927	NA	NA	10553.2	NA	477.537	NA	32.054	10433.6	3992.42	6.37473	84.2574	1.08	0.975	0.38	#N/A	#N/A
CHUM_6_F1	6	CHUM	80 - 89	F	F1	POSITIF	YES	03210-20	18	4.91667	follow1	3	CRITICAL	0	6398.27	871.733	117.022	NA	NA	333.429	500	67.7134	9.01889	212.787	1.30941e+06	8.58461	40.1603	40.958	17.2335	8.85428	NA	NA	4151.99	NA	408.4	NA	24.0137	8250.93	3987.13	8.64897	6.5	1.08	0.975	0.38	#N/A	#N/A
CHUM_6_F2	6	CHUM	80 - 89	F	F2	POSITIF	YES	03223-20	24	5.75	follow2	3	CRITICAL	0	12177.5	736.355	125.45	139.854	20.3915	370.019	500	110.805	25.3504	792.156	4.17055e+06	31.8684	53.0238	66.4611	17.2335	7.7791	4.89394	5.90163	10263.3	10.6479	602.885	4.59432	19.2197	17550.3	2717.49	21.6162	6.5	1.08	0.975	0.38	#N/A	#N/A
CHUM_7_B	7	CHUM	30 - 39	M	B	POSITIF	YES	03204-20	11	5.41667	baseline	3	CRITICAL	0	636.378	1240.7	281.284	NA	NA	1053.37	432.726	99.3412	37.0802	1033.66	1.70547e+06	47.0767	NA	NA	17.2335	NA	NA	NA	3963.67	NA	48.7698	NA	53.2297	7548.4	816.516	9.30292	611.6	4.82648	4.90455	1.01062	2.25602	1.46755
CHUM_7_F1	7	CHUM	30 - 39	M	F1	POSITIF	YES	03209-20	12	4.5	follow1	3	CRITICAL	0	865.432	2751.98	3092.5	131.318	92.0231	532.123	500	171	48.4941	757.492	1.70849e+06	48.6593	34.8718	14.775	17.2335	6.1664	4.89394	5.90163	10553.2	10.6479	367.343	4.59432	148.49	10196.3	2006.27	17.7195	152.9	12.0223	9.28111	2.35292	#N/A	#N/A
CHUM_7_F2	7	CHUM	30 - 39	M	F2	POSITIF	YES	03222-20	18	4.98333	follow2	3	CRITICAL	0	1544.78	379.277	844.935	NA	NA	72.9672	122.158	116.332	24.2073	212.787	1.20136e+06	8.58461	4.32137	3.76653	17.2335	NA	NA	NA	4138.09	NA	48.7698	NA	23.0052	969.298	3044.68	16.2896	6.5	138.541	81.3425	44.0306	2.19681	1.00577
CHUM_9_B	9	CHUM	60 - 69	M	B	POSITIF	YES	03206-20	23	3.25	baseline	0	MODERATE	0	1227.97	371.403	97.9594	32.8248	20.3915	429.255	261.314	344.04	17.3053	212.787	4.78056e+06	8.58461	4.32137	3.76653	17.2335	8.32805	4.89394	5.90163	2111.5	10.6479	48.7698	4.59432	34.2762	1375.73	14804.5	13.3089	6.5	1.08	2.61358	1.27823	#N/A	#N/A
CHUM_9_F1	9	CHUM	60 - 69	M	F1	POSITIF	YES	03215-20	27	1.08333	follow1	0	MODERATE	0	1872.6	273.742	119.239	NA	NA	72.9672	64.227	403.01	12.6223	212.787	4.34904e+06	8.58461	4.32137	NA	17.2335	NA	NA	NA	3977.82	NA	48.7698	NA	24.1005	1969.26	15315.2	9.30347	6.5	14.7177	2.48106	8.47047	#N/A	#N/A
CHUM_9_F2	9	CHUM	60 - 69	M	F2	POSITIF	YES	04272-20	30	3.25	follow2	0	MODERATE	0	1594.62	193.921	239.015	NA	NA	72.9672	79.9573	446.455	15.9324	212.787	3.48362e+06	8.58461	4.32137	3.76653	17.2335	NA	NA	NA	4962.12	NA	48.7698	NA	23.734	1823.13	10664.8	12.3695	6.5	36.8339	3.6825	15.3239	#N/A	#N/A
CHUM_10_B	10	CHUM	60 - 69	M	B	POSITIF	YES	03208-20	11	3.25	baseline	3	CRITICAL	0	1665.16	518.714	358.189	NA	NA	443.189	217.899	187.541	9.84402	212.787	6.81326e+06	8.58461	4.32137	3.76653	17.2335	1.39686	NA	NA	2207.8	NA	122.574	NA	33.0881	3115.41	13583.5	6.43357	6.5	147.513	32.3181	34.5481	2.13892	1.14541
CHUM_10_F1	10	CHUM	60 - 69	M	F1	POSITIF	YES	03216-20	16	2.75	follow1	3	CRITICAL	0	1721.86	458.209	116.24	NA	NA	482.653	112.416	82.7481	9.09426	212.787	4.86761e+06	17.9304	4.32137	NA	17.2335	NA	NA	NA	2486.28	NA	48.7698	NA	37.8313	2076.51	17867.8	5.55218	6.5	139.848	32.1799	41.1378	2.08168	1.07552
CHUM_10_F2	10	CHUM	60 - 69	M	F2	POSITIF	YES	04271-20	18	3.18333	follow2	3	CRITICAL	0	2252.49	381.936	152.877	NA	NA	391.714	95.4866	62.9397	10.0892	212.787	4.96368e+06	23.837	4.32137	NA	17.2335	NA	NA	NA	4426.09	NA	48.7698	NA	19.0449	2001.28	14823.9	9.13314	6.5	137.538	33.7385	41.1101	2.03467	1.12062
CHUM_11_B	11	CHUM	30 - 39	F	B	POSITIF	YES	03212-20	4	0.833333	baseline	3	CRITICAL	0	14794.6	1150.93	94.1324	NA	NA	339.514	500	90.6241	89.8102	766.325	4.45299e+06	91.8367	44.2843	67.0701	17.2335	8.98282	NA	NA	10553.2	NA	482.255	NA	85.6887	12222.4	2469.61	33.6205	6.5	1.08	2.22781	0.38	2.44958	1.52609
CHUM_11_F1	11	CHUM	30 - 39	F	F1	POSITIF	YES	03217-20	9	2.25	follow1	3	CRITICAL	0	24973.1	1208.37	1570.46	180.518	20.3915	560.101	500	201.784	51.9771	1143.36	3.6618e+06	70.6764	63.9657	21.2486	39.1442	11.7085	15.5512	5.90163	10553.2	10.6479	702.96	13.0134	109.66	23499.9	13763.3	26.9553	101.2	1.08	2.02709	1.36756	2.40717	1.52621
CHUM_11_F2	11	CHUM	30 - 39	F	F2	POSITIF	YES	04266-20	11	4.08333	follow2	3	CRITICAL	0	14864.5	637.829	1521.03	NA	NA	231.787	500	595.211	23.3619	1326.82	2.61681e+06	53.0787	33.3377	NA	17.2335	8.34161	NA	NA	1486.88	NA	184.625	NA	42.1498	20673.3	15035.4	32.4984	118.2	2.56837	3.21043	2.34318	2.27501	1.30662
CHUM_12_B	12	CHUM	50 - 59	M	B	POSITIF	YES	03213-20	12	5.91667	baseline	3	CRITICAL	1	5058.64	370.054	68.4635	NA	NA	398.085	317.36	68.5689	12.0983	1197.05	5.50111e+06	28.7722	NA	3.76653	17.2335	NA	NA	NA	2076.27	NA	154.958	NA	14.8528	9613.3	12817.3	20.2382	6.5	126.756	47.5635	37.0499	2.54938	1.20773
CHUM_12_F1	12	CHUM	50 - 59	M	F1	POSITIF	YES	03218-20	16	4	follow1	3	CRITICAL	1	7595.84	623.395	234.786	32.8248	20.3915	823.549	236.613	122.074	142.314	855.149	6.47781e+06	84.5948	4.32137	3.76653	17.2335	1.39686	4.89394	45.9531	7842.94	10.6479	48.7698	13.9516	63.9403	9786.66	8690.54	8.94231	21.2	113.469	27.996	18.7845	2.35146	1.15544
CHUM_12_F2	12	CHUM	50 - 59	M	F2	POSITIF	YES	04277-20	19	3	follow2	3	CRITICAL	1	11188.8	508.173	96.9705	NA	NA	661.389	500	105.192	22.4372	2322.46	4.94108e+06	8.58461	26.8499	23.6521	17.2335	8.54201	NA	NA	2102.29	NA	246.265	NA	100.034	8702.69	9347.54	20.7535	18.2	132.5	23.9346	15.2151	2.18582	1.21809
CHUM_13_B	13	CHUM	60 - 69	M	B	POSITIF	YES	03214-20	19	5.63333	baseline	3	CRITICAL	1	2178.22	535.018	853.608	NA	NA	380.862	132.949	67.4064	19.5993	212.787	2.78005e+06	8.58461	4.32137	NA	17.2335	NA	NA	NA	3998.02	NA	165.7	NA	26.5219	2001.42	43596.4	30.8157	614.3	161.25	73.0047	75.6059	#N/A	#N/A
CHUM_14_B	14	CHUM	30 - 39	M	B	POSITIF	YES	03224-20	18	5.58333	baseline	1	SEVERE	0	1339.8	27.0961	31.7449	NA	NA	72.9672	26.7956	102.473	5.3017	212.787	3.36408e+06	8.58461	4.32137	3.76653	17.2335	1.39686	NA	NA	736.99	NA	48.7698	NA	13.6538	871.864	3388.71	2.59582	6.5	132.32	39.7698	113.567	#N/A	#N/A
CHUM_15_B	15	CHUM	70 - 79	M	B	POSITIF	YES	03220-20	12	4.5	baseline	3	CRITICAL	1	6380.01	3647.41	151.745	NA	NA	1052.89	500	605.15	30.2329	212.787	2.029e+06	38.4169	75.3016	28.8543	17.2335	10.9357	NA	NA	4538.96	NA	1152.15	NA	212.958	6789.45	3293.34	19.4201	153.2	61.4718	17.0887	18.0534	2.46939	1.45002
CHUM_15_F1	15	CHUM	70 - 79	M	F1	POSITIF	YES	04276-20	14	3.35	follow1	3	CRITICAL	1	7256	1704.28	46.2062	NA	NA	894.03	500	271.675	14.3988	212.787	2.74275e+06	22.9566	38.8545	37.6007	17.2335	9.68253	NA	NA	6551.61	NA	466.363	NA	94.443	3587.19	10621	19.1744	927.9	149.658	50.4312	60.6102	2.32873	1.15597
CHUM_15_F2	15	CHUM	70 - 79	M	F2	POSITIF	YES	04292-20	19	2.66667	follow2	3	CRITICAL	1	3705.35	1333.73	141.542	NA	NA	467.909	500	123.837	27.3396	212.787	2.39657e+06	8.58461	26.7773	3.76653	17.2335	8.13686	NA	NA	10553.2	NA	242.141	NA	38.2866	2579.98	21831.3	28.0977	6.5	166.081	71.1525	107.352	2.39736	1.20532
CHUM_18_B	18	CHUM	60 - 69	F	B	POSITIF	YES	04269-20	29	4.86667	baseline	3	CRITICAL	0	3716.99	286.871	103.813	NA	NA	970.163	127.049	117.854	2.93227	668.828	3.28724e+06	82.8928	4.32137	NA	17.2335	NA	NA	NA	3974.06	NA	106.848	NA	6.44795	2348.86	23431.8	5.58832	6.5	45.9324	6.08424	96.514	#N/A	#N/A
CHUM_18_F1	18	CHUM	60 - 69	F	F1	POSITIF	YES	04273-20	30	5.53333	follow1	3	CRITICAL	0	2565.79	356.189	73.6834	32.8248	20.3915	1313.32	78.5035	91.1147	3.92313	212.787	2.66168e+06	8.58461	4.32137	3.76653	17.2335	1.39686	4.89394	5.90163	1289.07	10.6479	143.594	15.3931	5.58891	2764.24	26222.9	6.24028	6.5	51.5235	5.21835	84.1318	#N/A	#N/A
CHUM_18_F2	18	CHUM	60 - 69	F	F2	POSITIF	YES	04298-20	36	4.58333	follow2	3	CRITICAL	0	6057.84	278.067	95.8296	NA	NA	303.117	77.473	98.3857	1.41177	622.952	2.70565e+06	62.1394	4.32137	3.76653	17.2335	NA	NA	NA	1457.76	NA	48.7698	NA	13.6472	2571.57	20392.1	5.97358	6.5	57.0568	3.1951	64.2884	#N/A	#N/A
CHUM_19_B	19	CHUM	50 - 59	M	B	POSITIF	YES	04267-20	9	3.58333	baseline	4	CRITICAL	1	9306.19	7653	1608.49	134.497	46.6802	744.186	500	224.712	87.1397	536.457	1.5837e+06	204.146	75.9035	3.76653	17.2335	15.1985	12.0696	5.90163	8609.82	10.6479	1391.56	14.7763	1073.72	13868	9071.3	45.0611	897.468	4.80219	0.975	6.92022	2.3948	1.31034
CHUM_19_F1	19	CHUM	50 - 59	M	F1	POSITIF	YES	04282-20	10	4.25	follow1	4	CRITICAL	1	16407.4	6190.8	4233.4	NA	NA	286.948	500	222.97	182.781	596.384	1.68512e+06	139.683	47.277	3.76653	17.2335	NA	NA	NA	10553.2	NA	510.797	NA	1655.99	14075.4	12493.7	61.5739	306.742	8.81166	2.16643	21.2052	2.44096	1.26233
CHUM_19_F2	19	CHUM	50 - 59	M	F2	POSITIF	YES	04299-20	16	5.75	follow2	4	CRITICAL	1	10236.3	468.829	4233.4	NA	NA	348.711	241.66	186.933	69.8991	212.787	1.99356e+06	38.7319	NA	3.76653	17.2335	NA	NA	NA	4309.02	NA	48.7698	NA	133.61	10332.6	13376.8	16.6196	286.33	121.591	22.7197	116.53	#N/A	#N/A
CHUM_20_B	20	CHUM	70 - 79	F	B	POSITIF	YES	04268-20	21	4.5	baseline	0	MODERATE	0	3315.2	455.608	142.342	NA	NA	478.882	131.697	59.5137	16.9244	541.549	1.99173e+06	8.58461	4.32137	3.76653	17.2335	NA	NA	NA	1755.74	NA	48.7698	NA	6.18777	2330.22	32596.8	9.84408	6.5	27.7335	6.91462	4.27232	#N/A	#N/A
CHUM_21_B	21	CHUM	70 - 79	M	B	POSITIF	YES	04270-20	19	3.75	baseline	1	SEVERE	0	1028.36	659.846	100.58	NA	NA	149.5	171.155	118.273	18.1108	212.787	2.19953e+06	8.58461	4.32137	3.76653	17.2335	1.39686	NA	NA	10553.2	NA	48.7698	NA	12.3648	1173.8	11694.5	2.59582	6.5	95.1643	9.7901	30.2523	#N/A	#N/A
CHUM_21_F2	21	CHUM	70 - 79	M	F2	POSITIF	YES	04289-20	25	3.83333	follow2	0	MODERATE	0	662.509	471.966	29.1588	NA	NA	1062.61	167.333	63.0917	13.5911	212.787	1.87702e+06	62.3601	4.32137	NA	17.2335	NA	NA	NA	10553.2	NA	101.771	NA	4.46308	1300.19	15423.6	2.59582	6.5	126.925	37.0802	55.5818	#N/A	#N/A
CHUM_22_B	22	CHUM	50 - 59	M	B	POSITIF	YES	04275-20	19	3.75	baseline	0	MODERATE	0	1467.11	1913.38	58.6354	32.8248	20.3915	301.485	327.311	84.4511	43.6115	212.787	913121	2307.01	4.32137	9.45426	17.2335	1.39686	4.89394	5.90163	1447.08	10.6479	116.981	4.59432	35.7314	1355.72	743.243	7.64353	6.5	1.08	0.975	0.38	#N/A	#N/A
CHUM_22_F1	22	CHUM	50 - 59	M	F1	POSITIF	YES	04284-20	21	5.16667	follow1	0	MODERATE	0	1637.28	1153.74	33.8016	32.8248	20.3915	72.9672	335.786	65.8987	7.75446	212.787	961105	1197.32	4.32137	3.76653	17.2335	1.39686	4.89394	5.90163	2067.89	10.6479	98.8426	4.59432	27.7288	1456.54	1078.87	9.44243	6.5	1.08	0.975	0.38	#N/A	#N/A
CHUM_22_F2	22	CHUM	50 - 59	M	F2	POSITIF	YES	04309-20	27	2.75	follow2	0	MODERATE	0	1610.23	631.182	78.0743	NA	NA	432.727	283.83	82.3592	42.1555	212.787	1.6249e+06	18.5248	4.32137	NA	17.2335	NA	NA	NA	1517.77	NA	48.7698	NA	8.00671	1847.24	2111.72	2.59582	6.5	1.08	0.975	0.38	#N/A	#N/A
CHUM_23_B	23	CHUM	40 - 49	M	B	POSITIF	YES	04278-20	9	1.83333	baseline	1	SEVERE	0	2776.11	53.2743	106.727	NA	NA	212.853	44.9044	257.117	1.41177	212.787	6.1125e+06	8.58461	4.32137	3.76653	17.2335	1.39686	NA	NA	1335.36	NA	48.7698	NA	36.6071	1188.75	17488.9	2.59582	6.5	1.08	20.8103	65.8577	#N/A	#N/A
CHUM_23_F1	23	CHUM	40 - 49	M	F1	POSITIF	YES	04285-20	13	4.33333	follow1	1	SEVERE	0	2626.28	137.531	36.8418	NA	NA	148.833	34.0582	83.3695	2.98536	513.964	5.26948e+06	8.58461	4.32137	3.76653	17.2335	1.39686	NA	NA	1032.42	NA	48.7698	NA	3.78733	1120.14	22351.2	2.59582	6.5	142.194	30.4211	59.5632	1.85183	0.891592
CHUM_24_B	24	CHUM	60 - 69	M	B	POSITIF	YES	04274-20	20	4.5	baseline	3	CRITICAL	0	4798.49	525.333	179.878	NA	NA	481.017	500	270.408	8.9669	212.787	5.10045e+06	8.58461	NA	3.76653	17.2335	NA	NA	NA	3833.03	NA	672.432	NA	22.2456	1002.06	10573.5	7.05285	6.5	48.9756	19.6971	5.92253	#N/A	#N/A
CHUM_24_F1	24	CHUM	60 - 69	M	F1	POSITIF	YES	04283-20	24	5.83333	follow1	3	CRITICAL	0	2196.94	540.139	189.643	NA	NA	652.3	500	163.897	9.91248	212.787	5.33668e+06	61.3089	26.0364	NA	17.2335	8.61601	NA	NA	2186.5	NA	504.331	NA	24.0983	1113.84	10144.3	12.4031	6.5	136.862	26.539	4.67562	#N/A	#N/A
CHUM_24_F2	24	CHUM	60 - 69	M	F2	POSITIF	YES	04304-20	27	0.716667	follow2	3	CRITICAL	0	1844.09	407.368	332.221	NA	NA	460.972	92.2452	136.183	11.5748	212.787	5.07147e+06	79.8275	4.32137	NA	17.2335	NA	NA	NA	2657.68	NA	241.547	NA	63.0137	1228.69	8837.99	8.09715	6.5	49.9268	20.471	2.59327	#N/A	#N/A
CHUM_27_B	27	CHUM	50 - 59	F	B	POSITIF	YES	04288-20	16	1	baseline	1	SEVERE	0	2128.3	445.719	114.19	NA	NA	292.712	125.281	111.676	6.54008	212.787	3.90358e+06	8.58461	4.32137	3.76653	17.2335	1.39686	NA	NA	1319.46	NA	48.7698	NA	6.83149	1886.93	18261	2.59582	6.5	38.4205	28.3774	10.316	#N/A	#N/A
CHUM_27_F1	27	CHUM	50 - 59	F	F1	POSITIF	YES	04300-20	18	3.41667	follow1	1	SEVERE	0	1512.13	445.373	78.1114	NA	NA	289.056	212.051	75.5798	5.33021	905.881	2.65326e+06	18.3478	4.32137	3.76653	17.2335	NA	NA	NA	1248.56	NA	48.7698	NA	16.6772	1415.92	12932.3	2.59582	6.5	129.102	27.9347	11.6845	#N/A	#N/A
CHUM_27_F2	27	CHUM	50 - 59	F	F2	POSITIF	YES	04319-20	24	3.25	follow2	0	MODERATE	0	771.427	334.701	129.504	NA	NA	308.771	46.8178	77.6773	6.27052	1313.45	2.12634e+06	38.9744	4.32137	3.76653	17.2335	1.39686	NA	NA	1179.82	NA	48.7698	NA	1.47285	1223.68	11397.2	6.85026	6.5	140.024	20.4492	7.12149	#N/A	#N/A
CHUM_29_B	29	CHUM	80 - 89	F	B	POSITIF	YES	04295-20	21	2	baseline	0	MODERATE	1	4470.73	273.442	NA	NA	NA	168.708	41.5976	64.7629	6.33927	212.787	2.14185e+06	8.58461	4.32137	NA	17.2335	NA	NA	NA	2776.71	NA	48.7698	NA	5.48248	2805.53	18566.6	5.96274	6.5	94.9322	31.0413	33.4698	#N/A	#N/A
CHUM_29_F1	29	CHUM	80 - 89	F	F1	POSITIF	YES	04310-20	25	0.5	follow1	0	MODERATE	1	3979.33	220.397	NA	NA	NA	209.234	42.6069	47.6726	5.6206	212.787	1.78144e+06	8.58461	4.32137	NA	17.2335	NA	NA	NA	2227.72	NA	48.7698	NA	1.47285	2006.53	10473.2	2.59582	6.5	104.672	29.5306	32.5653	#N/A	#N/A
CHUM_30_B	30	CHUM	60 - 69	F	B	POSITIF	YES	04296-20	7	2.25	baseline	0	MODERATE	0	1371.1	218.503	70.243	NA	NA	496.22	211.09	65.3244	46.5852	435.829	1.27818e+06	8.58461	20.6198	3.76653	17.2335	NA	NA	NA	3556.34	NA	112.058	NA	4.19229	1389.56	1600.12	7.73876	6.5	1.08	0.975	9.04913	2.06126	1.51827
CHUM_31_B	31	CHUM	60 - 69	M	B	POSITIF	YES	04297-20	3	6.16667	baseline	3	CRITICAL	0	5063.01	654.12	435.963	NA	NA	218.526	500	212.573	17.7976	212.787	4.2706e+06	8.58461	25.2111	NA	17.2335	1.39686	NA	NA	5134.78	NA	144.92	NA	68.2768	3935.65	3632.38	6.3456	1915.68	1.08	0.975	0.38	2.03842	1.66656
CHUM_31_F1	31	CHUM	60 - 69	M	F1	POSITIF	YES	04305-20	4	2.5	follow1	3	CRITICAL	0	3549.54	830.173	211.064	NA	NA	249.107	500	53.4	16.1277	212.787	3.54237e+06	8.58461	35.8773	NA	17.2335	1.39686	NA	NA	6124.08	NA	289.258	NA	63.1615	2954.41	2114.61	2.59582	998.835	1.08	0.975	0.38	2.16092	1.57425
CHUM_31_F2	31	CHUM	60 - 69	M	F2	POSITIF	YES	06412-20	10	1.5	follow2	3	CRITICAL	0	1568.42	1121.82	404.935	NA	NA	288.148	411.41	48.9107	14.4827	212.787	4.0325e+06	8.58461	NA	NA	17.2335	1.39686	NA	NA	5296.99	NA	121.494	NA	34.2133	3028.47	11116.1	5.97358	264.922	66.119	84.3511	4.96949	2.08887	1.1811
CHUM_32_B	32	CHUM	60 - 69	F	B	POSITIF	YES	04301-20	9	6	baseline	3	CRITICAL	0	2311.4	162.571	82.5615	NA	NA	494.081	500	782.512	5.18233	212.787	2.09626e+06	17.448	43.1658	NA	17.2335	9.71574	NA	NA	1066.24	NA	437.203	NA	15.863	7639.24	5637.25	2.59582	16075.4	1.08	0.975	0.38	2.04363	1.50073
CHUM_32_F1	32	CHUM	60 - 69	F	F1	POSITIF	YES	04311-20	13	4.25	follow1	3	CRITICAL	0	2531.55	297.72	97.2458	NA	NA	367.349	315.652	88.0764	2.88989	513.964	3.14417e+06	8.58461	28.478	3.76653	17.2335	NA	NA	NA	761.912	NA	106.235	NA	8.73681	4883.07	13256.8	9.09616	1053.4	162.157	37.0205	54.3075	2.14786	1.08742
CHUM_32_F2	32	CHUM	60 - 69	F	F2	POSITIF	YES	06426-20	16	2.08333	follow2	3	CRITICAL	0	3376.91	354.696	108.446	NA	NA	307.326	500	137.137	9.35225	513.964	6.34289e+06	8.58461	33.9354	3.76653	17.2335	9.32296	NA	NA	923.682	NA	203.328	NA	38.5203	2228.49	21861.6	12.9358	317.2	36.4759	57.0466	90.3294	2.02508	1.31034
CHUM_36_B	36	CHUM	60 - 69	F	B	POSITIF	YES	04312-20	9	3.5	baseline	0	MODERATE	0	719.59	826.953	37.8644	NA	NA	491.318	419.503	48.2446	29.1213	212.787	1.1241e+06	42.2131	35.7708	25.6902	17.2335	NA	NA	NA	2145.81	NA	290.779	NA	17.2047	2514.37	1014.44	2.59582	58.6	1.08	0.975	0.38	1.88575	1.48892
CHUM_37_B	37	CHUM	70 - 79	M	B	POSITIF	YES	04313-20	7	3.66667	baseline	1	SEVERE	0	1624.53	400.341	NA	NA	NA	742.779	500	55.4124	1.41177	212.787	3.40317e+06	8.58461	NA	22.9549	17.2335	9.04349	NA	NA	927.973	NA	322.857	NA	13.9135	4402.34	13427.8	2.59582	18.6	10.9496	4.41581	4.55118	1.81497	1.36673
CHUM_37_F1_1	37	CHUM	70 - 79	M	F1	POSITIF	YES	06405-20	8	4	follow1	1	SEVERE	0	513.264	81.0232	26.9759	NA	NA	554.341	164.479	41.2142	4.01319	212.787	2.62474e+06	17.9304	4.32137	30.0115	17.2335	NA	NA	NA	349.322	NA	334.546	NA	15.4514	1147.34	6443.64	2.59582	17	16.5292	3.69429	5.1846	#N/A	#N/A
CHUM_37_F1_2	37	CHUM	70 - 79	M	F1	POSITIF	YES	06411-20	9	3.66667	follow1	1	SEVERE	0	1385.24	380.405	NA	NA	NA	200.479	305.243	46.3929	1.41177	212.787	2.91176e+06	8.58461	NA	3.76653	17.2335	NA	NA	NA	583.034	NA	355.493	NA	15.9951	1603.1	15773.3	2.59582	21.6	55.2017	10.0141	11.9499	#N/A	#N/A
CHUM_38_B	38	CHUM	30 - 39	F	B	POSITIF	YES	04314-20	14	3	baseline	0	MODERATE	0	1318.28	237.96	76.6751	NA	NA	72.9672	48.4534	64.3453	2.91051	212.787	1.57913e+06	8.58461	4.32137	3.76653	17.2335	1.39686	NA	NA	668.911	NA	48.7698	NA	4.74609	1326.36	5539.67	2.59582	6.5	39.4949	42.5431	36.6489	1.81165	1.13749
CHUM_38_F1	38	CHUM	30 - 39	F	F1	POSITIF	YES	06401-20	15	2.5	follow1	0	MODERATE	0	788.978	285.669	NA	NA	NA	271.538	60.0287	30.7967	4.76788	212.787	1.03027e+06	8.58461	NA	3.76653	17.2335	1.39686	NA	NA	633.967	NA	48.7698	NA	4.59196	1081.22	4799.69	2.59582	6.5	46.8647	38.8599	42.3116	1.78514	1.08852
CHUM_41_B	41	CHUM	70 - 79	M	B	POSITIF	YES	04317-20	12	4.53333	baseline	3	CRITICAL	0	1336.73	449.645	114.683	NA	NA	72.9672	300.853	16.7949	3.20038	212.787	4.48368e+06	8.58461	4.32137	3.76653	17.2335	1.39686	NA	NA	1601.56	NA	48.7698	NA	30.5761	1082.4	20245.6	2.59582	30.7435	120.071	39.4309	70.2725	2.09139	1.18841
CHUM_41_F1	41	CHUM	70 - 79	M	F1	POSITIF	YES	06417-20	14	4.06667	follow1	3	CRITICAL	0	1942.04	323.535	193.308	NA	NA	72.9672	145.287	50.4084	1.41177	524.504	5.72711e+06	8.58461	4.32137	3.76653	17.2335	1.39686	NA	NA	2374.94	NA	48.7698	NA	21.7051	1159.2	9184.18	2.59582	6.5	134.835	29.3561	78.7675	1.96602	1.05287
CHUM_41_F2	41	CHUM	70 - 79	M	F2	POSITIF	YES	06450-20	19	2	follow2	2	CRITICAL	0	1637.17	345.525	27.1706	NA	NA	72.9672	85.4199	106.91	6.79928	212.787	5.17381e+06	8.58461	4.32137	3.76653	17.2335	1.39686	NA	NA	1828.03	NA	48.7698	NA	14.289	460.595	4074.6	2.59582	6.5	84.1855	40.3759	67.1487	1.97374	1.10383
CHUM_42_B	42	CHUM	60 - 69	F	B	POSITIF	YES	04318-20	15	3.33333	baseline	0	MODERATE	0	661.696	426.18	48.5298	NA	NA	601.815	500	56.0741	7.25898	705.588	1.26089e+06	8.58461	37.2742	3.76653	17.2335	8.38292	NA	NA	1570.98	NA	201.437	NA	17.2872	4332.25	4905.99	8.09715	350.7	18.0533	20.9601	22.562	2.0563	1.34762
CHUM_43_B	43	CHUM	80 - 89	M	B	POSITIF	YES	04320-20	17	3	baseline	1	SEVERE	0	1674.89	202.863	90.9251	NA	NA	446.142	500	239.373	9.58418	747.098	3.77601e+06	41.0627	45.295	NA	17.2335	8.14642	NA	NA	3209.07	NA	234.674	NA	24.4484	3089.99	2496.53	6.70491	114.037	5.16103	8.46023	0.842262	#N/A	#N/A
CHUM_43_F1	43	CHUM	80 - 89	M	F1	POSITIF	YES	06408-20	18	4.75	follow1	1	SEVERE	0	2262.2	212.966	149.148	NA	NA	218.526	500	243.817	10.6911	910.57	3.55742e+06	31.2358	41.0296	3.76653	17.2335	NA	NA	NA	3656.46	NA	196.979	NA	34.3847	3545.3	4286.31	8.03482	268.293	1.08	18.3761	1.10452	#N/A	#N/A
CHUM_43_F2	43	CHUM	80 - 89	M	F2	POSITIF	YES	06448-20	24	3.58333	follow2	0	MODERATE	0	2212.72	136.417	29.6896	NA	NA	72.9672	190.042	141.126	4.13088	622.952	3.49664e+06	8.58461	4.32137	3.76653	17.2335	1.39686	NA	NA	2821.65	NA	48.7698	NA	14.9412	2547.3	15377.1	2.59582	6.5	3.82589	73.3962	14.2816	#N/A	#N/A
CHUM_45_B	45	CHUM	60 - 69	M	B	POSITIF	YES	06403-20	14	2.91667	baseline	0	MODERATE	0	3282.31	668.632	87.2833	NA	NA	364.871	500	77.515	13.0161	556.637	3.05021e+06	8.58461	53.0424	3.76653	17.2335	9.33841	NA	NA	2596.32	NA	515.011	NA	22.3104	4577.06	6760.28	12.6446	6.5	21.1165	61.7023	19.2576	1.9914	1.3386
CHUM_45_F1_1	45	CHUM	60 - 69	M	F1	POSITIF	YES	06406-20	15	4.5	follow1	0	MODERATE	0	3832.07	444.641	70.6333	NA	NA	974.851	320.481	117.092	5.03299	212.787	4.0685e+06	34.753	24.0251	NA	17.2335	8.11522	NA	NA	3472.28	NA	438.434	NA	19.8302	3306.13	11680.5	13.1876	6.5	50.9013	52.7946	16.7712	#N/A	#N/A
CHUM_45_F1_2	45	CHUM	60 - 69	M	F1	POSITIF	YES	06423-20	16	4.25	follow1	0	MODERATE	0	9079.35	771.977	301.233	NA	NA	472.093	500	228.601	42.5547	212.787	3.2028e+06	21.326	78.9044	41.2913	17.2335	10.6093	NA	NA	3958.91	NA	558.264	NA	22.0997	2884.56	3642.5	16.8533	46.4	1.08	0.975	0.38	#N/A	#N/A
CHUM_46_B	46	CHUM	30 - 39	M	B	POSITIF	YES	06404-20	12	3.41667	baseline	0	MODERATE	0	1323.58	424.615	423.481	NA	NA	257.614	169.322	62.4569	4.83424	212.787	620014	8.58461	NA	3.76653	17.2335	NA	NA	NA	408.369	NA	48.7698	NA	1.47285	3007.59	9491.83	2.59582	6.5	66.4622	21.6368	13.2291	#N/A	#N/A
CHUM_46_F1	46	CHUM	30 - 39	M	F1	POSITIF	YES	06420-20	14	3.33333	follow1	0	MODERATE	0	1554.77	414.72	618.838	NA	NA	264.08	114.901	79.8357	4.53062	212.787	967470	27.0685	NA	3.76653	17.2335	NA	NA	NA	493.814	NA	48.7698	NA	1.47285	3278.39	14939.7	2.59582	60.1	117.327	33.7983	22.5851	1.83971	1.14759
CHUM_47_B	47	CHUM	60 - 69	M	B	POSITIF	YES	06407-20	9	4.5	baseline	0	MODERATE	0	6576.5	467.886	113.741	NA	NA	72.9672	445.303	173.383	5.27733	212.787	1.46308e+06	8.58461	23.9778	NA	17.2335	1.39686	NA	NA	815.482	NA	48.7698	NA	6.05626	3578.28	5434.66	5.36594	6.5	128.531	0.975	0.38	1.97075	1.50942
CHUM_47_F1	47	CHUM	60 - 69	M	F1	POSITIF	YES	06421-20	10	3	follow1	0	MODERATE	0	6657.89	587.543	128.611	NA	NA	72.9672	410.261	205.213	4.55411	212.787	1.72298e+06	8.58461	21.7986	NA	17.2335	1.39686	NA	NA	885.987	NA	48.7698	NA	17.8563	4296.19	8115.48	5.19287	259.327	1.08	0.975	2.08339	2.00855	1.48647
CHUM_47_F2	47	CHUM	60 - 69	M	F2	POSITIF	YES	06444-20	15	3.25	follow2	0	MODERATE	0	5435.49	461.871	55.57	NA	NA	72.9672	126.047	103.387	1.41177	212.787	2.01013e+06	8.58461	4.32137	3.76653	17.2335	1.39686	NA	NA	561.878	NA	48.7698	NA	9.15388	3056.19	11088.7	2.59582	6.5	1.08	1.99959	87.8468	1.88302	1.36402
CHUM_49_B	49	CHUM	60 - 69	M	B	POSITIF	YES	06410-20	13	4	baseline	0	MODERATE	0	2253.83	344.49	84.6521	NA	NA	276.685	389.659	140.354	6.43855	212.787	2.68695e+06	8.58461	NA	NA	17.2335	NA	NA	NA	3188.4	NA	48.7698	NA	16.0331	4094.58	14726	2.59582	47	1.08	0.975	1.03217	2.03866	1.5842
CHUM_49_F2	49	CHUM	60 - 69	M	F2	POSITIF	YES	06447-20	19	3.91667	follow2	0	MODERATE	0	424.385	10.6082	46.4136	NA	NA	403.142	31.4382	45.1353	11.5199	513.964	2.26675e+06	8.58461	4.32137	NA	17.2335	1.39686	NA	NA	901.155	NA	48.7698	NA	10.8894	1943.64	18281.8	2.59582	4016.6	4.80239	0.975	1.37953	2.03785	1.23065
CHUM_51_B	51	CHUM	60 - 69	M	B	POSITIF	YES	06415-20	6	4.25	baseline	3	CRITICAL	0	852.24	1535.13	142.029	NA	NA	437.514	500	69.8382	134.581	593.258	3.00739e+06	88.4502	82.804	NA	17.2335	10.6684	NA	NA	3442.22	NA	633.472	NA	222.576	12895.4	4685.58	12.1556	5286.2	105.376	0.975	1.40909	2.02029	1.52064
CHUM_51_F1	51	CHUM	60 - 69	M	F1	POSITIF	YES	06436-20	10	3.5	follow1	3	CRITICAL	0	7800.49	341.527	87.4655	32.8248	20.3915	173.437	119.967	88.9989	5.55729	212.787	4.23548e+06	8.58461	4.32137	3.76653	17.2335	1.39686	4.89394	5.90163	1952.71	10.6479	48.7698	4.59432	26.5075	5948.33	25005.6	9.87266	464	116.035	9.30386	10.3999	2.14295	1.1494
CHUM_51_F2	51	CHUM	60 - 69	M	F2	POSITIF	YES	06471-20	13	6	follow2	3	CRITICAL	0	2544.41	436.61	272.509	NA	NA	659.058	130.513	47.2692	23.0641	212.787	3.35803e+06	8.58461	NA	NA	17.2335	NA	NA	NA	809.471	NA	48.7698	NA	14.5839	1863.38	25841.1	26.3646	6.5	167.813	19.3531	26.4862	2.09531	0.968065
CHUM_53_B	53	CHUM	40 - 49	F	B	POSITIF	YES	06418-20	11	3.25	baseline	2	CRITICAL	0	2075.02	218.063	299.556	NA	NA	72.9672	500	119.367	15.0605	471.969	2.15063e+06	8.58461	23.3708	3.76653	17.2335	NA	NA	NA	2354.59	NA	48.7698	NA	10.8692	3687.63	24478.7	2.59582	6.5	79.8605	30.7769	10.7089	1.91025	1.2143
CHUM_57_B	57	CHUM	60 - 69	M	B	POSITIF	YES	06424-20	16	3.81667	baseline	3	CRITICAL	0	1444.64	848.55	280.932	NA	NA	477.968	108.366	68.4604	13.7417	212.787	1.80724e+06	57.3563	NA	3.76653	17.2335	NA	NA	NA	1370.68	NA	48.7698	NA	75.7883	1445.59	8846.8	6.15053	6.5	66.7623	2.06289	100.209	#N/A	#N/A
CHUM_57_F1	57	CHUM	60 - 69	M	F1	POSITIF	YES	06435-20	20	3.5	follow1	3	CRITICAL	0	1302.39	259.14	111.778	NA	NA	300.791	103.787	71.1676	7.65836	212.787	2.13525e+06	8.58461	NA	3.76653	17.2335	NA	NA	NA	1146.82	NA	48.7698	NA	11.1651	987.138	15576	6.36003	6.5	69.4407	6.90416	115.679	#N/A	#N/A
CHUM_57_F2	57	CHUM	60 - 69	M	F2	POSITIF	YES	06461-20	23	3.5	follow2	3	CRITICAL	0	1345.52	285.499	99.9293	NA	NA	385.648	79.6394	54.1847	7.81169	212.787	3.20423e+06	23.1877	4.32137	3.76653	17.2335	NA	NA	NA	809.471	NA	48.7698	NA	10.4274	1185.14	13878.6	2.59582	6.5	76.8571	7.28982	114.794	#N/A	#N/A
CHUM_59_B	59	CHUM	40 - 49	F	B	POSITIF	YES	06428-20	8	8.5	baseline	0	MODERATE	0	2263.72	318.88	33.5164	NA	NA	72.9672	217.207	67.916	5.47271	212.787	1.21496e+06	8.58461	4.32137	3.76653	17.2335	1.39686	NA	NA	1349.65	NA	48.7698	NA	1.47285	958.221	5066.56	2.59582	6.5	1.08	0.975	1.26557	1.80923	1.46332
CHUM_60_B	60	CHUM	30 - 39	M	B	POSITIF	YES	06429-20	22	6	baseline	3	CRITICAL	0	1504.32	1092.45	93.4765	NA	NA	250.186	500	256.422	10.9447	952.212	4.43741e+06	8.58461	NA	3.76653	17.2335	NA	NA	NA	2186.12	NA	244.522	NA	383.249	2511.06	6455.98	2.59582	13.9	104.757	88.638	72.0337	#N/A	#N/A
CHUM_60_F1	60	CHUM	30 - 39	M	F1	POSITIF	YES	06432-20	25	6.41667	follow1	3	CRITICAL	0	1534.13	1269.5	80.5597	NA	NA	270.424	500	217.944	12.9152	1276.94	4.86542e+06	8.58461	NA	3.76653	17.2335	NA	NA	NA	2715.09	NA	184.625	NA	326.075	2767.55	8384.55	9.79591	6.5	111.363	85.1409	61.0632	#N/A	#N/A
CHUM_60_F2	60	CHUM	30 - 39	M	F2	POSITIF	YES	06460-20	28	6	follow2	3	CRITICAL	0	1498.88	386.811	26.8783	NA	NA	72.9672	186.86	175.664	9.5577	212.787	4.20685e+06	8.58461	4.32137	3.76653	17.2335	NA	NA	NA	809.471	NA	48.7698	NA	101.874	1539.01	5662.92	2.59582	6.5	102.077	77.7171	44.1184	#N/A	#N/A
CHUM_61_B	61	CHUM	80 - 89	F	B	POSITIF	YES	06431-20	8	3	baseline	0	MODERATE	0	693.145	233.276	99.9785	NA	NA	357.857	122.437	105.491	4.49496	212.787	2.5901e+06	22.953	4.32137	3.76653	17.2335	NA	NA	NA	1996.83	NA	99.9513	NA	4.58341	2824.75	10227.8	8.4155	23.4	44.5875	13.6783	34.6838	1.97007	1.10577
CHUM_61_F1	61	CHUM	80 - 89	F	F1	POSITIF	YES	06433-20	9	3.91667	follow1	0	MODERATE	0	726.804	271.652	141.028	NA	NA	291.139	133.855	120.297	4.53062	748.793	2.66211e+06	8.58461	4.32137	3.76653	17.2335	NA	NA	NA	2853.69	NA	48.7698	NA	5.13224	3258.56	11876.3	10.8569	6.5	63.4271	15.1184	46.8285	1.95469	1.04233
CHUM_62_B	62	CHUM	50 - 59	F	B	POSITIF	YES	06434-30	21	3.5	baseline	0	MODERATE	0	602.083	116.093	184.514	NA	NA	72.9672	26.9445	100.299	4.71773	513.964	4.48172e+06	22.953	4.32137	3.76653	17.2335	1.39686	NA	NA	1151.12	NA	48.7698	NA	1.47285	2307	2651.44	2.59582	6.5	9.93943	7.70386	3.64062	#N/A	#N/A
CHUM_67_B	67	CHUM	60 - 69	F	B	POSITIF	YES	06445-20	13	3	baseline	0	MODERATE	0	3076.45	313.98	34.8021	NA	NA	308.01	151.217	109.018	6.45679	212.787	1.81435e+06	8.58461	4.32137	3.76653	17.2335	1.39686	NA	NA	1451.38	NA	121.341	NA	9.68309	1817.89	4643.62	2.59582	6.5	65.693	26.554	24.2577	2.11406	1.0829
CHUM_67_F1	67	CHUM	60 - 69	F	F1	POSITIF	YES	06466-20	15	3.33333	follow1	0	MODERATE	0	2519.22	349.106	46.9906	NA	NA	270.333	110.533	126.925	1.41177	705.588	1.74218e+06	8.58461	4.32137	3.76653	17.2335	NA	NA	NA	809.471	NA	117.571	NA	6.21729	1180.26	7792.7	6.36003	6.5	94.5299	28.5849	14.4576	2.00088	1.1227
CHUM_69_B	69	CHUM	80 - 89	M	B	POSITIF	YES	06449-20	9	6	baseline	0	MODERATE	0	4792.67	362.599	103.616	NA	NA	404.298	500	99.9511	32.2245	212.787	1.6502e+06	48.4889	31.3412	27.4642	17.2335	8.45992	NA	NA	2283.46	NA	397.362	NA	17.0913	3164.43	5997.32	11.601	6.5	2.7895	0.975	1.51456	#N/A	#N/A
CHUM_72_B	72	CHUM	60 - 69	F	B	POSITIF	YES	06453-20	20	4.5	baseline	0	MODERATE	0	2930.34	547.117	279.871	NA	NA	918.756	118.321	220.904	16.1096	212.787	4.24387e+06	48.0688	4.32137	NA	17.2335	NA	NA	NA	10553.2	NA	48.7698	NA	24.5655	2316.2	4793.4	5.97358	6.5	53.8532	9.92082	6.2161	#N/A	#N/A
CHUM_73_B	73	CHUM	30 - 39	M	B	POSITIF	YES	06455-20	11	4	baseline	1	SEVERE	0	529.444	382.035	42.1493	NA	NA	419.53	500	79.4176	6.0426	212.787	2.35383e+06	8.58461	39.5517	3.76653	17.2335	NA	NA	NA	2501.81	NA	391.548	NA	19.9388	3152.08	2596.57	2.59582	323.744	100.907	0.975	0.38	1.98595	1.53704
CHUM_74_B	74	CHUM	40 - 49	M	B	POSITIF	YES	06456-20	7	4	baseline	0	MODERATE	0	440.13	338.961	40.8144	NA	NA	214.996	69.8117	87.2954	1.41177	463.497	299520	8.58461	4.32137	3.76653	17.2335	1.39686	NA	NA	1338.23	NA	48.7698	NA	1.47285	774.906	5379.1	2.59582	6.5	50.1994	10.3399	13.1127	1.94764	1.13051
CHUM_74_F1	74	CHUM	40 - 49	M	F1	POSITIF	YES	06463-20	8	3.5	follow1	0	MODERATE	0	474.27	411.021	48.307	NA	NA	455.542	78.0805	94.8045	1.41177	212.787	308706	34.5331	4.32137	3.76653	17.2335	NA	NA	NA	1742.13	NA	48.7698	NA	1.47285	863.337	5698.76	2.59582	6.5	47.2181	10.2176	8.50707	#N/A	#N/A
CHUM_75_B	75	CHUM	60 - 69	M	B	POSITIF	YES	06457-20	9	3.73333	baseline	0	MODERATE	0	2947.41	388.176	2.9347	NA	NA	351.07	500	165.271	12.7969	450.89	1.38369e+06	46.4129	39.4496	NA	56.3053	NA	NA	NA	475.192	NA	211.902	NA	29.5319	3386.95	1746.13	2.59582	282.48	1.08	0.975	4.75256	2.05648	1.37838
CHUM_75_F1	75	CHUM	60 - 69	M	F1	POSITIF	YES	06464-20	10	4	follow1	0	MODERATE	0	1732.84	388.888	NA	NA	NA	172.029	500	191.576	14.6669	212.787	1.25009e+06	23.6298	51.9055	3.76653	17.2335	9.27192	NA	NA	549.687	NA	463.981	NA	37.3124	2024.53	2275.65	7.7448	62.2	1.08	2.30926	12.0469	2.01074	1.35911
CHUM_77_B	77	CHUM	20 - 29	F	B	POSITIF	YES	06459-20	NA	3	baseline	0	MODERATE	0	612.343	377.009	42.5638	NA	NA	189.154	58.9197	67.3225	7.505	212.787	1.38253e+06	8.58461	4.32137	NA	17.2335	NA	NA	NA	300.198	NA	48.7698	NA	1.47285	1252.87	3281.67	2.59582	6.5	1.08	0.975	0.38	#N/A	#N/A
CHUM_80_B	80	CHUM	60 - 69	F	B	POSITIF	YES	06467-20	4	3.25	baseline	0	MODERATE	0	745.795	367.757	31.1971	NA	NA	267.874	48.7792	5.97743	5.76025	748.797	666809	8.58461	4.32137	3.76653	17.2335	NA	NA	NA	809.471	NA	48.7698	NA	1.47285	1021.13	5779.05	2.59582	6.5	3.2994	0.975	0.38	#N/A	#N/A
CHUM_80_F1	80	CHUM	60 - 69	F	F1	POSITIF	YES	06477-20	5	5.91667	follow1	0	MODERATE	0	988.785	408.33	35.1847	NA	NA	346.373	73.1047	5.97743	5.27154	922.491	658381	8.58461	4.32137	3.76653	17.2335	NA	NA	NA	2106	NA	48.7698	NA	1.47285	989.169	5881.24	2.59582	6.5	2.55648	0.975	0.38	#N/A	#N/A
CHUM_81_B	81	CHUM	50 - 59	M	B	POSITIF	YES	06469-20	8	3.75	baseline	0	MODERATE	0	2033.22	350.196	85.4689	NA	NA	72.9672	219.759	83.9407	4.40392	212.787	2.96917e+06	8.58461	4.32137	3.76653	17.2335	1.39686	NA	NA	809.471	NA	48.7698	NA	6.45119	1435.66	3824.31	2.59582	6.5	26.5974	12.1763	4.55459	1.90519	1.35104
CHUM_82_B	82	CHUM	70 - 79	F	B	POSITIF	YES	06470-20	7	4	baseline	3	CRITICAL	0	2122.91	438.693	371.802	NA	NA	292.765	500	611.444	84.4702	1766.4	5.3652e+06	8.58461	32.8929	NA	17.2335	8.22701	NA	NA	809.471	NA	226.4	NA	43.1656	1255.19	7822.97	5.98878	6.5	1.08	0.975	0.817217	1.97398	1.36861
CHUM_82_F1	82	CHUM	70 - 79	F	F1	POSITIF	YES	07686-20	11	2.5	follow1	3	CRITICAL	0	4141.47	560.263	164.05	NA	NA	72.9672	306.093	81.8022	11.5695	212.787	3.28515e+06	8.58461	NA	3.76653	17.2335	NA	NA	NA	10553.2	NA	48.7698	NA	47.542	4604.38	25202.7	21.2676	29.4	141.999	30.7819	72.5723	2.03813	1.02873
CHUM_82_F2	82	CHUM	70 - 79	F	F2	POSITIF	YES	07717-20	14	5.66667	follow2	3	CRITICAL	0	5714.97	448.851	216.597	NA	NA	275.549	294.923	74.5556	13.9058	212.787	3.31773e+06	8.58461	4.32137	NA	17.2335	NA	NA	NA	10553.2	NA	48.7698	NA	24.9208	3314.88	26936.2	21.0046	533	137.446	34.3306	73.1639	1.8698	1.09142
CHUM_86_B	86	CHUM	70 - 79	F	B	POSITIF	YES	06475-20	7	4.83333	baseline	3	CRITICAL	1	12266.6	8167.93	259.841	177.129	225.948	829.663	500	243.859	52.9677	1966.54	3.83734e+06	19.5547	90.172	10.2759	17.2335	13.2586	12.1258	5.90163	9015.56	10.6479	1332.58	18.1755	1920	10952.6	44902.1	32.2534	3512.16	2.98818	2.82825	0.38	1.85327	1.45829
CHUM_86_F1	86	CHUM	70 - 79	F	F1	POSITIF	YES	07681-20	10	4.25	follow1	3	CRITICAL	1	4075.01	3033.59	165.615	NA	NA	455.508	500	218.648	42.9394	1831.23	2.34904e+06	8.58461	52.5889	3.76653	17.2335	9.72639	NA	NA	9174.9	NA	510.562	NA	1655.99	4449	57062.9	51.5926	598.3	17.2417	41.1994	1.33397	2.1182	1.32816
CHUM_86_F2	86	CHUM	70 - 79	F	F2	POSITIF	YES	07718-20	13	4.66667	follow2	3	CRITICAL	1	5214.68	1680.87	89.6798	NA	NA	455.744	500	215.242	19.401	1716.73	2.7997e+06	8.58461	42.9128	3.76653	17.2335	8.10926	NA	NA	8310.88	NA	223.77	NA	1054.67	2051.45	39372.2	47.1639	74	49.6472	60.6945	3.71892	2.18362	1.34556
CHUM_87_B	87	CHUM	70 - 79	M	B	POSITIF	YES	06476-20	8	7.16667	baseline	0	MODERATE	0	1878.47	522.334	361.988	NA	NA	329.058	268.159	117.242	10.2039	212.787	1.09445e+06	8.58461	4.32137	NA	17.2335	NA	NA	NA	919.974	NA	48.7698	NA	21.6657	1338.4	6681.76	9.30292	6.5	2.42124	3.22633	0.38	2.01678	1.39267
CHUM_87_F1	87	CHUM	70 - 79	M	F1	POSITIF	YES	07694-20	12	4	follow1	0	MODERATE	0	1207.63	167.371	349.18	NA	NA	523.828	500	65.9426	11.1026	748.797	1.20644e+06	22.935	21.7115	3.76653	17.2335	8.32324	NA	NA	981.799	NA	108.369	NA	10.0155	1204.48	7573.36	8.99816	6.5	12.0482	4.42995	4.34117	1.87373	1.29289
CHUM_87_F2	87	CHUM	70 - 79	M	F2	POSITIF	YES	07707-20	13	4.25	follow2	0	MODERATE	0	2092.87	446.901	401.823	NA	NA	72.9672	500	92.3466	4.66533	479.331	1.45291e+06	8.58461	NA	3.76653	17.2335	NA	NA	NA	3090.14	NA	48.7698	NA	7.34038	1416.77	9511.37	14.2396	6.5	18.8857	9.17174	5.27982	1.83834	1.26563
CHUM_88_B	88	CHUM	80 - 89	F	B	POSITIF	YES	06478-20	14	5.58333	baseline	0	MODERATE	0	3799.39	445.824	24.0861	NA	NA	512.004	500	92.507	11.2837	1190.43	3.18481e+06	34.8068	NA	3.76653	17.2335	8.19624	NA	NA	2096.87	NA	48.7698	NA	7.16906	2694.83	11499.5	12.1481	31.2	2.65253	2.31416	0.792246	1.90865	1.34458
CHUM_89_B	89	CHUM	80 - 89	F	B	POSITIF	YES	06480-20	12	3.25	baseline	1	SEVERE	0	106.11	10.6082	27.1477	NA	NA	353.871	66.404	37.0206	14.876	212.787	549820	84.7224	4.32137	3.76653	17.2335	1.39686	NA	NA	599.552	NA	48.7698	NA	3.49836	1762.22	6476.85	2.59582	6.5	89.1974	32.2968	8.76173	2.03009	1.19482
CHUM_89_F1_1	89	CHUM	80 - 89	F	F1	POSITIF	YES	07701-20	15	3.66667	follow1	1	SEVERE	0	815.937	212.771	68.9604	NA	NA	462.565	100.86	119.837	6.44059	1081.04	1.67679e+06	25.4529	4.32137	3.76653	17.2335	NA	NA	NA	2163.24	NA	48.7698	NA	1.47285	4400.7	24059.5	9.40184	6.5	144.838	56.6806	28.3269	#N/A	#N/A
CHUM_89_F1_2	89	CHUM	80 - 89	F	F1	POSITIF	YES	07708-20	16	3.75	follow1	1	SEVERE	0	914.752	243.854	66.8551	NA	NA	382.985	128.225	76.2708	13.1315	954.521	2.03379e+06	33.8775	4.32137	3.76653	17.2335	NA	NA	NA	1975.29	NA	48.7698	NA	1.47285	4052.71	18151.9	10.6016	6.5	145.476	51.5124	20.9617	#N/A	#N/A
CHUM_90_B	90	CHUM	60 - 69	M	B	POSITIF	YES	07683-20	7	3.83333	baseline	3	CRITICAL	0	2629.33	390.434	74.9927	NA	NA	397.516	500	153.019	12.0136	1235.02	4.66764e+06	19.9679	NA	3.76653	17.2335	7.9937	NA	NA	873.816	NA	48.7698	NA	23.175	1327.85	15806.6	2.59582	6.5	62.0077	20.3444	16.4149	1.9563	1.17386
CHUM_90_F1	90	CHUM	60 - 69	M	F1	POSITIF	YES	07697-20	9	4.2	follow1	3	CRITICAL	0	3082.31	428.322	36.617	NA	NA	262.227	152.412	148.212	12.1815	954.521	2.66323e+06	30.0818	4.32137	3.76653	17.2335	NA	NA	NA	849.777	NA	48.7698	NA	54.2736	742.385	10088.4	7.23119	6.5	129.023	29.461	27.7345	2.04456	0.989402
CHUM_90_F2	90	CHUM	60 - 69	M	F2	POSITIF	YES	07722-20	14	4.16667	follow2	3	CRITICAL	0	1101.4	692.018	56.0725	NA	NA	260.971	232.323	52.2444	8.00112	1174.29	2.67879e+06	49.8275	4.32137	3.76653	17.2335	NA	NA	NA	1768.13	NA	48.7698	NA	176.92	899.621	4244.67	7.43789	6.5	145.657	31.5507	28.7211	2.08006	1.07132
CHUM_91_B	91	CHUM	30 - 39	M	B	POSITIF	YES	07685-20	11	2.8	baseline	2	CRITICAL	0	950.362	345.4	105.961	NA	NA	474.509	237.799	134.348	6.05736	801.344	1.19016e+06	23.9804	4.32137	3.76653	17.2335	NA	NA	NA	3097.07	NA	48.7698	NA	9.73921	2629.78	23837.8	2.59582	6.5	33.025	29.5657	7.04912	#N/A	#N/A
CHUM_91_F1	91	CHUM	30 - 39	M	F1	POSITIF	YES	07696-20	13	4.75	follow1	2	CRITICAL	0	1320.73	488.283	157.674	NA	NA	508.19	148.378	193.911	6.05736	887.164	2.20632e+06	25.4529	4.32137	NA	17.2335	NA	NA	NA	10535.8	NA	48.7698	NA	66.4041	1986.31	38771	6.29612	16.1	130.106	51.4475	16.7688	2.08331	1.20483
CHUM_91_F2	91	CHUM	30 - 39	M	F2	POSITIF	YES	07726-20	19	3.5	follow2	1	SEVERE	0	1390.18	431.252	122.665	NA	NA	297.263	107.525	216.182	4.66308	801.344	1.24324e+06	23.9804	4.32137	3.76653	17.2335	NA	NA	NA	8038.71	NA	48.7698	NA	30.4925	1936.86	30988.8	2.59582	6.5	166.863	39.6617	13.9332	2.26191	1.19298
CHUM_92_B	92	CHUM	40 - 49	M	B	POSITIF	YES	07682-20	6	4.16667	baseline	1	SEVERE	0	1330.48	342.993	230.753	72.0532	20.3915	414.251	500	180.258	20.8266	488.353	5.22231e+06	8.58461	25.0186	3.76653	17.2335	5.4493	4.89394	5.90163	1386.64	10.6479	48.7698	4.59432	38.7212	9690.78	15402.4	8.37007	945.011	5.02159	12.4977	4.32757	1.98174	1.39394
CHUM_92_F1	92	CHUM	40 - 49	M	F1	POSITIF	YES	07704-20	8	3.5	follow1	1	SEVERE	0	1374.44	126.213	210.974	NA	NA	72.9672	500	106.947	16.872	212.787	2.98225e+06	8.58461	NA	3.76653	17.2335	NA	NA	NA	512.528	NA	48.7698	NA	37.3309	2333.71	9083.03	2.59582	65.9907	31.6904	33.9126	13.2019	2.15512	1.3045
CHUM_92_F2	92	CHUM	40 - 49	M	F2	POSITIF	YES	07729-20	14	3	follow2	0	MODERATE	0	1886.65	124.472	57.3291	NA	NA	72.9672	42.1108	131.338	1.41177	212.787	6.75973e+06	8.58461	4.32137	3.76653	17.2335	1.39686	NA	NA	447.16	NA	48.7698	NA	5.85441	731.661	14192.4	2.59582	6.5	134.508	77.2652	45.3242	2.01393	1.10402
CHUM_94_B	94	CHUM	50 - 59	M	B	POSITIF	YES	07687-20	8	1.25	baseline	3	CRITICAL	1	13801.5	1395.99	4233.4	NA	NA	824.368	500	192.237	69.9782	1530.8	6.81326e+06	45.332	59.0605	3.76653	17.2335	8.61739	NA	NA	10553.2	NA	845.188	NA	162.658	20955.8	1097.02	22.3998	6042	1.08	17.0487	0.38	2.27206	1.45417
CHUM_94_F1	94	CHUM	50 - 59	M	F1	POSITIF	YES	07698-20	10	3.5	follow1	3	CRITICAL	1	7106.76	615.993	751.34	NA	NA	533.112	500	323.217	22.6149	1488.79	3.46937e+06	33.8775	55.0116	3.76653	17.2335	10.2992	NA	NA	8655.35	NA	490.993	NA	63.0451	20485.1	4732.81	38.3027	1014.8	2.3912	52.4541	4.17075	2.24171	1.44171
CHUM_95_F1	95	CHUM	50 - 59	M	F1	POSITIF	YES	07712-20	18	3.83333	follow1	0	MODERATE	0	2023.47	119.94	117.673	NA	NA	249.146	15.3328	46.1276	7.47507	887.164	2.90292e+06	8.58461	4.32137	3.76653	17.2335	1.39686	NA	NA	1185.86	NA	48.7698	NA	1.47285	1223.08	19087.4	2.59582	6.5	142.091	29.0443	24.8725	#N/A	#N/A
CHUM_97_B	97	CHUM	30 - 39	M	B	POSITIF	YES	07691-20	7	4.25	baseline	0	MODERATE	0	691.358	219.875	2.9347	NA	NA	577.555	500	144.473	8.1771	212.787	2.16288e+06	8.58461	28.5288	NA	17.2335	NA	NA	NA	776.756	NA	263.633	NA	10.082	1740.03	1443.77	2.59582	34.5565	1.08	0.975	0.793538	#N/A	#N/A
CHUM_97_F1	97	CHUM	30 - 39	M	F1	POSITIF	YES	07703-20	8	3.16667	follow1	0	MODERATE	0	601.412	248.185	23.1871	NA	NA	631.585	406.826	124.093	9.06412	922.491	1.49509e+06	35.5581	NA	NA	17.2335	NA	NA	NA	729.594	NA	169.093	NA	7.23411	1856.55	1966.2	2.59582	6.5	6.25608	2.756	0.38	2.12054	1.53025
CHUM_98_B	98	CHUM	80 - 89	F	B	POSITIF	YES	07693-20	8	3.75	baseline	1	SEVERE	0	10341.3	508.1	107.163	NA	NA	802.729	500	155.878	15.3798	1010.95	2.496e+06	34.8068	45.4039	NA	17.2335	10.3938	NA	NA	985.272	NA	375.024	NA	13.2109	4769.25	38399.9	7.63848	29	111.324	22.5969	7.1065	2.17798	1.30029
CHUM_98_F1	98	CHUM	80 - 89	F	F1	POSITIF	YES	07705-20	9	3	follow1	1	SEVERE	0	11861.1	504.86	76.9535	NA	NA	686.662	500	187.946	15.1215	1174.29	2.26924e+06	8.58461	35.5063	3.76653	17.2335	9.80516	NA	NA	907.971	NA	299.004	NA	9.73921	4127.07	43031.9	2.59582	6.5	98.1898	28.8694	8.58038	2.05499	1.27466
CHUM_98_F2	98	CHUM	80 - 89	F	F2	POSITIF	YES	07728-20	15	2.58333	follow2	0	MODERATE	0	8492.5	409.753	95.826	NA	NA	519.333	500	279.238	20.0612	1101.9	2.14601e+06	8.58461	28.0793	3.76653	17.2335	9.02334	NA	NA	817.2	NA	222.648	NA	5.2539	2981.82	35682.8	2.59582	14.2	121.33	30.6218	8.58542	2.11427	1.17369
CHUM_99_B	99	CHUM	60 - 69	M	B	POSITIF	YES	07695-20	4	5.33333	baseline	3	CRITICAL	1	2598.36	1659.33	335.894	NA	NA	1064.51	500	283.402	53.1876	1036.26	853834	33.9594	98.5135	48.6727	35.2477	10.7769	NA	NA	9374.51	NA	1219.01	NA	102.377	7286.46	1326.31	10.6332	896.395	1.08	0.975	0.38	2.12403	1.64569
CHUM_99_F1	99	CHUM	60 - 69	M	F1	POSITIF	YES	07714-20	5	6.4	follow1	3	CRITICAL	1	2585.27	1287.45	502.115	NA	NA	903.063	500	254.312	60.181	951.014	1.3556e+06	31.5293	90.5675	46.1149	41.1925	10.7491	NA	NA	10553.2	NA	1073.63	NA	236.944	10199.2	2801.5	7.7561	23167.2	1.08	21.8529	0.38	1.94124	1.68714
CHUM_99_F2	99	CHUM	60 - 69	M	F2	POSITIF	YES	07732-20	11	1.55	follow2	3	CRITICAL	1	9503.47	587.484	595.202	32.8248	20.3915	419.846	500	193.743	10.7802	212.787	5.19861e+06	92.0481	33.9971	3.76653	17.2335	8.22616	4.89394	5.90163	10553.2	10.6479	806.881	4.59432	52.4139	4128.57	32850.9	28.7208	3040.17	18.9129	21.9409	18.2831	2.42489	1.11252
CHUM_101_B	101	CHUM	70 - 79	F	B	POSITIF	YES	07700-20	13	4	baseline	0	MODERATE	0	1634.66	641.042	NA	NA	NA	327.708	311.356	39.9043	6.98583	212.787	2.41623e+06	8.58461	NA	NA	17.2335	NA	NA	NA	2318.42	NA	189.22	NA	8.69762	2052.3	4681.07	9.41195	6.5	1.08	0.975	0.38	#N/A	#N/A
CHUM_103_B	103	CHUM	80 - 89	F	B	POSITIF	YES	07706-20	4	3.5	baseline	1	SEVERE	1	5695.29	182.596	221.248	NA	NA	549.946	500	208.164	20.3227	212.787	3.15271e+06	8.58461	36.2409	43.1285	17.2335	NA	NA	NA	10032.2	NA	425.325	NA	13.4751	13225.1	2224.32	7.80484	43.9456	5.24436	0.975	1.67151	1.9846	1.58143
CHUM_103_F1	103	CHUM	80 - 89	F	F1	POSITIF	YES	07719-20	5	4.58333	follow1	1	SEVERE	1	7280.73	394.113	192.068	NA	NA	72.9672	500	254.849	13.0531	212.787	3.18526e+06	8.58461	45.295	53.5775	17.2335	NA	NA	NA	10553.2	NA	305.026	NA	73.6494	14653.6	1622.69	9.73224	1131.9	5.82631	0.975	0.38	2.19205	1.6448
CHUM_103_F2	103	CHUM	80 - 89	F	F2	POSITIF	YES	07733-20	11	0.916667	follow2	2	CRITICAL	1	18155.8	379.516	210.635	NA	NA	453.813	500	284.249	50.2493	781.728	4.11153e+06	8.58461	70.9837	21.7809	17.2335	10.1542	NA	NA	10553.2	NA	503.855	NA	124.534	36447	12532	14.6659	11604.8	3.36299	0.975	0.38	2.48329	1.52511
CHUM_106_B	106	CHUM	50 - 59	F	B	POSITIF	YES	07711-20	14	4	baseline	1	SEVERE	0	578.506	286.723	32.4354	NA	NA	72.9672	121.23	111.492	1.41177	212.787	1.81213e+06	8.58461	4.32137	3.76653	17.2335	1.39686	NA	NA	2077.33	NA	48.7698	NA	1.47285	1222.96	6622.58	2.59582	6.5	51.7301	9.67917	8.77352	2.08928	1.10428
CHUM_107_B	107	CHUM	40 - 49	M	B	POSITIF	YES	07713-20	7	2.75	baseline	1	SEVERE	0	888.144	446.488	34.6149	NA	NA	641.571	356.125	51.6903	5.2668	212.787	814982	8.58461	NA	NA	17.2335	NA	NA	NA	832.114	NA	48.7698	NA	9.74373	2440.41	3572.99	6.04125	6.5	11.3801	24.5881	18.5587	2.00485	1.36174
CHUM_107_F2	107	CHUM	40 - 49	M	F2	POSITIF	YES	07756-20	20	4	follow2	0	MODERATE	0	1175.99	257.738	7.57366	32.8248	20.3915	72.9672	37.392	71.6671	1.41177	212.787	638942	8.58461	4.32137	3.76653	17.2335	1.39686	4.89394	5.90163	745.536	10.6479	48.7698	4.59432	1.47285	1340.96	8694.4	2.59582	6.5	85.439	42.9417	52.368	1.90972	1.02928
CHUM_110_B	110	CHUM	40 - 49	M	B	POSITIF	YES	07720-20	13	3.83333	baseline	4	CRITICAL	1	1777.52	217.31	47.4679	NA	NA	567.388	60.8402	88.7908	3.23072	212.787	1.15796e+06	42.1635	4.32137	NA	17.2335	1.39686	NA	NA	426.551	NA	48.7698	NA	4.74609	1558.36	13473.5	2.59582	1268.78	105.249	63.306	13.3497	2.05012	1.24848
CHUM_110_F1	110	CHUM	40 - 49	M	F1	POSITIF	YES	07723-20	17	1	follow1	4	CRITICAL	1	8755.4	1200.12	220.565	NA	NA	467.676	500	221.099	27.0165	1365.5	4.44494e+06	8.58461	35.5429	3.76653	17.2335	9.33665	NA	NA	10553.2	NA	395.249	NA	14.279	1002.88	63289.4	114.005	6.5	139.528	72.274	35.8163	2.20979	1.14137
CHUM_110_F2	110	CHUM	40 - 49	M	F2	POSITIF	YES	07736-20	20	7.41667	follow2	4	CRITICAL	1	5279.15	551.235	162.876	NA	NA	246.363	367.47	136.618	13.1315	1311.64	4.59236e+06	8.58461	NA	3.76653	17.2335	NA	NA	NA	4386.22	NA	126.819	NA	4.82792	647.361	45563.8	22.5629	6.5	171.052	73.1067	35.8711	2.18171	0.951706
CHUM_111_B	111	CHUM	40 - 49	M	B	POSITIF	YES	07721-20	15	4.75	baseline	2	CRITICAL	0	1044.13	390.922	125.862	NA	NA	465.976	500	95.8915	14.2729	745.745	3.94975e+06	8.58461	33.301	3.76653	17.2335	8.83171	NA	NA	2502.67	NA	409.347	NA	34.3359	2954.86	12838.5	2.59582	6.5	48.4953	0.975	28.4534	1.95758	1.26381
CHUM_112_B	112	CHUM	50 - 59	M	B	POSITIF	YES	07724-20	8	4.5	baseline	3	CRITICAL	0	7499.4	1909.04	1199.23	143.857	92.0908	1294.44	500	1487.99	69.6431	2569	6.8541e+06	53.9982	66.9643	28.7953	37.019	11.6774	11.8754	5.90163	10553.2	10.6479	861.281	20.9195	378.556	39476.3	13723.6	31.9134	51042.6	20.1846	0.975	1.20891	2.29946	1.28914
CHUM_112_F1	112	CHUM	50 - 59	M	F1	POSITIF	YES	07738-20	10	4.58333	follow1	3	CRITICAL	0	9472.5	1388.82	2879.37	NA	NA	714.061	500	3160.59	55.017	2419.82	6.81326e+06	24.8338	80.8707	3.76653	17.2335	10.1124	NA	NA	10553.2	NA	870.135	NA	218.45	24961.7	14697.1	27.3475	17409	16.251	0.975	3.00516	2.42761	1.28079
CHUM_112_F2	112	CHUM	50 - 59	M	F2	POSITIF	YES	07749-20	15	5.66667	follow2	3	CRITICAL	0	7179.33	542.927	732.134	NA	NA	485.968	341.006	421.386	18.4372	994.881	5.36288e+06	8.58461	NA	3.76653	17.2335	1.39686	NA	NA	2153.36	NA	223.759	NA	71.8317	4719.47	35459.3	10.5998	404.784	56.4386	31.5772	56.7472	2.4612	0.972583
CHUM_116_B	116	CHUM	60 - 69	M	B	POSITIF	YES	07731-20	NA	1.33333	baseline	0	MODERATE	0	2019.66	238.656	563.276	NA	NA	189.704	76.4935	97.0688	6.44059	1010.95	1.36953e+06	44.1543	4.32137	3.76653	17.2335	NA	NA	NA	664.982	NA	48.7698	NA	3.33531	2061.83	26236.3	2.59582	6.5	8.35317	37.3588	1.91468	#N/A	#N/A
CHUM_116_F1_1	116	CHUM	60 - 69	M	F1	POSITIF	YES	07744-20	NA	9.5	follow1	0	MODERATE	0	2305.33	254.493	215.824	NA	NA	72.9672	61.7808	82.9107	5.09683	212.787	888575	8.58461	4.32137	3.76653	17.2335	NA	NA	NA	576.219	NA	48.7698	NA	1.47285	1774.34	24595.6	2.59582	6.5	58.9695	11.4519	43.7392	#N/A	#N/A
CHUM_116_F1_2	116	CHUM	60 - 69	M	F1	POSITIF	YES	07739-20	NA	3.5	follow1	0	MODERATE	0	2216.71	275.55	30.0797	NA	NA	268.505	89.6236	123.933	4.57118	867.577	1.07495e+06	8.58461	4.32137	3.76653	17.2335	NA	NA	NA	906.177	NA	48.7698	NA	1.47285	1736.36	17397	5.43413	6.5	9.84545	38.8444	1.28687	#N/A	#N/A
CHUM_118_B	118	CHUM	60 - 69	M	B	POSITIF	YES	07737-20	12	3.25	baseline	3	CRITICAL	0	9282.64	623.784	744.985	NA	NA	755.887	500	171.731	15.0396	1311.64	4.92178e+06	23.9804	59.1245	NA	17.2335	10.0431	NA	NA	10553.2	NA	738.508	NA	268.424	3447.52	15517	29.3476	142.9	83.4715	20.2209	27.3196	2.29256	1.0956
CHUM_118_F1	118	CHUM	60 - 69	M	F1	POSITIF	YES	07745-20	16	6.25	follow1	3	CRITICAL	0	1276.4	795.918	386.815	NA	NA	561.989	500	63.0869	43.1855	1139.66	1.35806e+06	17.1842	23.2804	3.76653	17.2335	8.35078	NA	NA	1783.73	NA	253.255	NA	58.4717	4434.18	13202.4	11.5687	94.6	1.08	4.15356	0.38	2.17856	1.35386
CHUM_118_F2	118	CHUM	60 - 69	M	F2	POSITIF	YES	09201-20	19	5.58333	follow2	3	CRITICAL	0	2514.85	367.498	91.9713	NA	NA	297.263	201.843	174.574	18.3244	683.892	3.78691e+06	8.58461	4.32137	3.76653	17.2335	NA	NA	NA	2942.32	NA	303.702	NA	16.2864	1100.85	19241.6	6.79744	6.5	165.094	21.1177	47.0023	1.90102	1.07007
CHUM_120_B	120	CHUM	60 - 69	M	B	POSITIF	YES	07741-20	13	4.08333	baseline	1	SEVERE	0	977.188	222.462	334.742	NA	NA	303.262	114.661	166.104	6.05039	431.075	3.76992e+06	19.885	4.32137	3.76653	17.2335	NA	NA	NA	3216.79	NA	48.7698	NA	25.5356	1400.3	21704.2	2.59582	6.5	4.82593	13.3013	27.0723	2.04013	1.05769
CHUM_120_F1	120	CHUM	60 - 69	M	F1	POSITIF	YES	07748-20	16	2.66667	follow1	2	CRITICAL	0	1024.94	271.055	233.659	NA	NA	462.078	114.703	233.181	7.37911	212.787	3.09559e+06	22.5183	4.32137	3.76653	17.2335	NA	NA	NA	5692.73	NA	127.227	NA	82.233	2256.6	18744.5	2.59582	6.5	105.947	17.5788	78.6121	1.96868	0.975866
CHUM_120_F2	120	CHUM	60 - 69	M	F2	POSITIF	YES	09204-20	19	3.25	follow2	1	SEVERE	0	676.326	226.24	132.044	NA	NA	490.637	53.7182	168.6	18.612	212.787	3.73884e+06	8.58461	4.32137	3.76653	17.2335	NA	NA	NA	5017.07	NA	48.7698	NA	40.5685	1827.02	18206	2.59582	6.5	3.5044	21.2354	67.7427	1.96187	1.05045
CHUM_121_B	121	CHUM	80 - 89	F	B	POSITIF	YES	07742-20	7	4	baseline	1	SEVERE	1	3382.02	392.23	122.927	NA	NA	223.239	268.802	149.548	3.01231	1010.95	2.21256e+06	8.58461	4.32137	3.76653	17.2335	NA	NA	NA	1422.61	NA	48.7698	NA	48.3348	1854.63	19093.5	2.59582	6.5	5.7409	4.82713	4.87828	1.96963	1.16924
CHUM_122_B	122	CHUM	60 - 69	M	B	POSITIF	YES	07743-20	7	3.16667	baseline	2	CRITICAL	0	2833.3	766.573	148.485	NA	NA	424.849	500	730.764	15.2743	212.787	1.503e+06	8.58461	NA	3.76653	17.2335	1.39686	NA	NA	1670.22	NA	236.749	NA	33.1774	4656.13	12778.6	2.59582	1907.44	24.3819	0.975	3.73389	2.06634	1.44247
CHUM_122_F1	122	CHUM	60 - 69	M	F1	POSITIF	YES	07746-20	10	4.25	follow1	2	CRITICAL	0	2059.42	1217.43	366.861	NA	NA	346.152	369.811	646.387	27.1941	212.787	1.97494e+06	8.58461	NA	3.76653	17.2335	1.39686	NA	NA	1567.17	NA	181.493	NA	61.9758	1875.86	17219.2	2.59582	338.923	61.0466	5.35383	11.9604	2.07514	1.22181
CHUM_122_F2	122	CHUM	60 - 69	M	F2	POSITIF	YES	09202-20	13	4.33333	follow2	2	CRITICAL	0	2752.07	322.598	207.82	NA	NA	489.923	170.373	1161.29	14.3651	212.787	2.28374e+06	8.58461	4.32137	3.76653	17.2335	1.39686	NA	NA	2159.31	NA	48.7698	NA	10.4808	976.497	22901.3	2.59582	6.5	160.191	14.968	39.5942	2.18492	1.14277
CHUM_123_B	123	CHUM	50 - 59	M	B	POSITIF	YES	07747-20	6	4.5	baseline	3	CRITICAL	0	2604.31	356.469	152.061	NA	NA	923.377	269.955	104.461	14.4033	981.906	6.34961e+06	18.3169	NA	3.76653	17.2335	NA	NA	NA	6363.46	NA	543.14	NA	30.2348	2196.71	40504	14.6272	6.5	167.55	23.1383	46.4175	2.07591	1.05484
CHUM_123_F1	123	CHUM	50 - 59	M	F1	POSITIF	YES	07754-20	8	5.5	follow1	3	CRITICAL	0	1759.32	1665.63	523.987	NA	NA	837.54	500	103.97	67.6904	515.895	4.60665e+06	8.58461	46.9326	3.76653	17.2335	9.32722	NA	NA	10188.8	NA	536.816	NA	1037.87	3800.53	24701.2	45.9081	53.4	16.7739	20.327	5.87731	2.38233	1.30322
CHUM_123_F2	123	CHUM	50 - 59	M	F2	POSITIF	YES	09208-20	13	5.98333	follow2	3	CRITICAL	0	1031.87	726.427	494.158	NA	NA	462.673	366.108	68.0282	33.2343	1152.22	5.16652e+06	8.58461	24.657	3.76653	17.2335	NA	NA	NA	1467.47	NA	323.423	NA	383.686	1743.65	44989.1	17.1659	137.6	59.5622	29.4915	20.271	2.07819	1.14467
CHUM_124_B	124	CHUM	80 - 89	F	B	POSITIF	YES	07751-20	15	3.25	baseline	1	SEVERE	0	2486.69	626.24	99.5445	NA	NA	515.206	351.456	108.05	11.4653	1326.82	2.95636e+06	19.9063	30.1628	NA	17.2335	NA	NA	NA	4998.79	NA	115.662	NA	8.42234	3059.02	27338.4	21.0046	27.6	51.224	25.3691	54.0381	2.09577	1.17869
CHUM_124_F1	124	CHUM	80 - 89	F	F1	POSITIF	YES	09205-20	18	4.5	follow1	1	SEVERE	0	2236.09	474.179	65.2745	NA	NA	307.394	281.388	96.2639	5.34303	1326.82	2.28145e+06	8.58461	25.4151	NA	17.2335	NA	NA	NA	5211.55	NA	48.7698	NA	3.9746	2917.53	22330.5	16.5531	176.1	136.027	26.559	62.3508	1.92671	1.19239
CHUM_124_F3	124	CHUM	80 - 89	F	F3	POSITIF	YES	09211-20	29	4.91667	follow3	1	SEVERE	0	3308.78	329.767	122.9	NA	NA	378.186	322.413	150.812	9.07365	1419.4	3.63931e+06	22.953	35.8471	NA	17.2335	NA	NA	NA	3799.77	NA	236.186	NA	8.053	3316.57	10793	20.4715	6.5	144.406	7.58339	36.02	1.97569	1.25644
CHUM_125_B	125	CHUM	80 - 89	F	B	POSITIF	YES	07752-20	9	3.41667	baseline	1	SEVERE	1	10362.7	729.927	374.398	32.8248	20.3915	289.128	500	804.979	15.723	1145.84	2.07705e+06	8.58461	32.0666	3.76653	76.8727	5.17703	4.89394	5.90163	5792.43	10.6479	505.096	4.59432	64.0331	2283.56	9982.19	14.8489	320.7	2.6734	0.975	2.51548	2.23256	1.57766
CHUM_125_F1	125	CHUM	80 - 89	F	F1	POSITIF	YES	09207-20	13	6.41667	follow1	1	SEVERE	1	5231.91	496.444	179.629	32.8248	20.3915	329.364	401.733	551.387	1.41177	512.83	3.60038e+06	8.58461	4.32137	3.76653	17.2335	1.39686	4.89394	5.90163	1342.86	10.6479	48.7698	4.59432	33.1573	4431.88	55331.8	11.7094	900.7	1.08	3.16268	12.0262	2.17283	1.11096
CHUM_126_B	126	CHUM	50 - 59	M	B	POSITIF	YES	07753-20	9	3.16667	baseline	0	MODERATE	0	683.828	424.431	28.3194	NA	NA	201.063	99.5653	151.507	4.96589	212.787	1.96513e+06	8.58461	4.32137	3.76653	17.2335	1.39686	NA	NA	1202.46	NA	48.7698	NA	1.47285	2315.53	3107.55	2.59582	6.5	27.2577	10.823	14.0904	2.06213	1.342
CHUM_126_F1	126	CHUM	50 - 59	M	F1	POSITIF	YES	07755-20	10	4.25	follow1	0	MODERATE	0	609.704	482.962	42.881	NA	NA	72.9672	58.8836	142.447	4.65528	212.787	2.20268e+06	8.58461	4.32137	3.76653	17.2335	NA	NA	NA	480.799	NA	48.7698	NA	4.0919	1947.18	4901.66	2.59582	6.5	12.4767	13.7062	19.5125	1.96101	1.23258
CHUM_126_F3	126	CHUM	50 - 59	M	F3	POSITIF	YES	09212-20	23	4.16667	follow3	0	MODERATE	0	1502.77	271.921	35.5546	NA	NA	72.9672	155.533	149.422	4.14122	515.895	3.54849e+06	8.58461	4.32137	3.76653	17.2335	NA	NA	NA	660.635	NA	48.7698	NA	4.39009	1943.99	1740.69	5.38454	6.5	87.5108	36.2707	24.2311	2.00148	1.07236
CHUM_127_B	127	CHUM	60 - 69	M	B	POSITIF	YES	07758-20	13	3.66667	baseline	2	CRITICAL	0	857.492	587.268	83.5564	NA	NA	427.287	500	115.278	21.6455	1081.04	2.59952e+06	8.58461	48.0611	3.76653	17.2335	9.7713	NA	NA	3804.15	NA	382.059	NA	37.7214	4436.04	5802.84	5.87661	247.8	33.8745	8.68594	9.3566	2.18281	1.25187
CHUM_127_F1	127	CHUM	60 - 69	M	F1	POSITIF	YES	09203-20	14	4	follow1	2	CRITICAL	0	881.498	544.507	96.7386	NA	NA	422.145	500	199.692	11.2142	683.892	2.34358e+06	8.58461	4.32137	3.76653	17.2335	NA	NA	NA	2364.81	NA	48.7698	NA	34.4883	2696.35	13115.9	5.43413	103.6	59.8714	14.5511	17.0976	2.02264	1.14555
CHUM_127_F2	127	CHUM	60 - 69	M	F2	POSITIF	YES	09210-20	21	3.58333	follow2	1	SEVERE	0	1230.29	480.878	54.8953	NA	NA	72.9672	134.568	259.862	9.48494	515.895	3.13396e+06	8.58461	4.32137	3.76653	17.2335	NA	NA	NA	1363.12	NA	48.7698	NA	3.02996	2032.77	37937.1	13.3624	6.5	95.6838	31.3264	32.9106	1.94501	1.05212
CHUM_130_B	130	CHUM	60 - 69	F	B	POSITIF	YES	07759-20	12	3.58333	baseline	0	MODERATE	0	6587.14	1086.9	162.696	NA	NA	72.9672	95.2759	420.725	6.49141	212.787	5.6551e+06	40.0738	4.32137	3.76653	17.2335	NA	NA	NA	1569.85	NA	104.727	NA	128.696	3375.68	6736.31	20.8376	6.5	57.627	54.3896	4.64513	1.87966	1.0085
CHUM_130_F1	130	CHUM	60 - 69	F	F1	POSITIF	YES	09206-20	15	6.5	follow1	0	MODERATE	0	4219.01	514.487	102.575	NA	NA	72.9672	104.492	289.81	3.96397	766.325	2.94977e+06	8.58461	4.32137	3.76653	17.2335	NA	NA	NA	1836.86	NA	48.7698	NA	44.2959	2030.87	2800.45	17.845	6.5	59.0146	66.4899	3.55301	2.02465	1.08149
CHUM_130_F2	130	CHUM	60 - 69	F	F2	POSITIF	YES	09209-20	17	3.5	follow2	0	MODERATE	0	5126.6	644.307	174.634	NA	NA	72.9672	133.434	590.156	6.08904	816.619	4.9357e+06	45.3983	4.32137	3.76653	17.2335	NA	NA	NA	2061.78	NA	121.194	NA	39.246	2349.41	3733.76	24.5281	67.8	49.1884	39.695	2.5943	1.98611	1.13232
CHUM_149_B	149	CHUM	30 - 39	M	B	POSITIF	YES	09214-20	5	3.25	baseline	2	CRITICAL	0	1396.7	137.836	74.9311	NA	NA	72.9672	141.955	259.073	11.9409	212.787	6.81326e+06	8.58461	4.32137	3.76653	17.2335	NA	NA	NA	708.054	NA	48.7698	NA	1.47285	2213.38	15860.5	2.59582	6.5	12.4363	8.34824	4.77466	1.85551	1.23447
CHUM_149_F1	149	CHUM	30 - 39	M	F1	POSITIF	YES	09216-20	10	4.58333	follow1	0	MODERATE	0	1635.37	68.9723	45.5916	NA	NA	72.9672	37.4221	119.007	4.5353	212.787	4.13673e+06	8.58461	4.32137	3.76653	17.2335	NA	NA	NA	1147.75	NA	48.7698	NA	1.47285	721.333	11219.6	5.21127	6.5	102.852	25.5099	18.5429	1.9688	1.06807
CHUM_156_B	156	CHUM	70 - 79	M	B	POSITIF	YES	09217-20	7	4.08333	baseline	2	CRITICAL	1	2311.71	669.256	613.656	NA	NA	612.796	500	12056.7	45.1667	1228.43	4.70705e+06	32.2821	99.1085	NA	17.2335	10.7135	NA	NA	2269.28	NA	842.872	NA	24.1699	1779.78	43002.6	16.1589	1364.4	1.08	0.975	2.68642	1.91127	1.54772
CHUM_162_B	162	CHUM	70 - 79	M	B	POSITIF	YES	09260-20	15	4.16667	baseline	0	MODERATE	0	541.843	498.613	28.318	32.8248	20.3915	163.45	141.889	188.228	8.64528	212.787	1.69759e+06	8.58461	4.32137	3.76653	17.2335	1.39686	4.89394	5.90163	3256.81	10.6479	48.7698	9.5512	1.47285	1832.1	8795.95	5.87088	6.5	112.904	24.8713	8.86941	2.03441	1.22995
CHUM_163_B	163	CHUM	70 - 79	M	B	POSITIF	YES	09227-20	10	4.58333	baseline	0	MODERATE	0	2217.53	514.844	400.8	NA	NA	360.851	255.632	1013.1	19.1295	212.787	4.20131e+06	8.58461	4.32137	3.76653	17.2335	NA	NA	NA	2579.99	NA	112.715	NA	12.7023	2149.65	25865.8	18.7394	6.5	5.05284	0.975	0.38	1.99173	1.23878
CHUM_163_F1	163	CHUM	70 - 79	M	F1	POSITIF	YES	09234-20	13	4	follow1	0	MODERATE	0	2292.86	484.422	117.337	NA	NA	257.011	118.443	701.523	12.6527	212.787	4.5028e+06	8.58461	4.32137	3.76653	17.2335	NA	NA	NA	2787.74	NA	48.7698	NA	5.9665	2076.37	29366.5	12.3707	6.5	16.9327	6.26092	1.09245	#N/A	#N/A
CHUM_163_F2	163	CHUM	70 - 79	M	F2	POSITIF	YES	09238-20	17	2.83333	follow2	0	MODERATE	0	2380.55	218.675	26.6425	32.8248	20.3915	72.9672	53.3889	424.193	10.4869	212.787	4.39228e+06	8.58461	4.32137	3.76653	17.2335	1.39686	4.89394	5.90163	869.054	10.6479	48.7698	4.59432	1.47285	1735.05	28511.1	2.59582	6.5	17.0359	7.36431	1.22667	1.95409	0.950664
CHUM_163_F3	163	CHUM	70 - 79	M	F3	POSITIF	YES	09245-20	31	2.16667	follow3	-1	FOLLOWUP	0	1591.12	206.15	233.307	32.8248	20.3915	295.541	106.653	578.708	6.79883	212.787	2.05381e+06	8.58461	4.32137	3.76653	17.2335	1.39686	4.89394	5.90163	977.392	10.6479	48.7698	4.59432	1.47285	1651.32	17730.2	6.86691	6.5	21.6343	15.7168	2.24573	1.86209	1.25703
CHUM_164_B	164	CHUM	70 - 79	M	B	POSITIF	YES	09240-20	8	4	baseline	1	SEVERE	0	7435.65	444.303	160.454	32.8248	20.3915	432.53	500	176.421	39.8342	675.46	3.91041e+06	8.58461	22.9836	8.16808	17.2335	6.36528	4.89394	5.90163	1510.97	10.6479	490.685	4.59432	41.688	5106.9	9741.64	13.8579	6.5	1.08	0.975	0.38	2.12028	1.43248
CHUM_164_F1	164	CHUM	70 - 79	M	F1	POSITIF	YES	09241-20	9	5.5	follow1	1	SEVERE	0	7037.36	453.264	196.879	32.8248	20.3915	432.53	500	188.105	35.0713	717.377	4.23687e+06	8.58461	24.03	3.76653	17.2335	6.44864	4.89394	5.90163	1769.66	10.6479	448.987	4.59432	39.5078	5422	12082.3	13.8579	33.618	1.08	0.975	0.38	2.04298	1.43242
CHUM_164_F2	164	CHUM	70 - 79	M	F2	POSITIF	YES	09246-20	17	7	follow2	1	SEVERE	0	3401.46	410.827	113.947	32.8248	20.3915	448.888	138.053	185.154	18.9492	865.183	5.35394e+06	8.58461	4.32137	3.76653	17.2335	1.39686	4.89394	5.90163	637.508	10.6479	126.449	4.59432	8.2438	2738.76	31058.8	13.8579	6.5	54.3218	16.8215	4.7989	1.92857	1.16996
CHUM_164_F3	164	CHUM	70 - 79	M	F3	POSITIF	YES	09253-20	23	4.16667	follow3	0	MODERATE	0	225	10.6082	39.7102	32.8248	20.3915	72.9672	13.8297	59.8628	13.0605	212.787	556413	8.58461	4.32137	3.76653	17.2335	1.39686	4.89394	5.90163	209.496	10.6479	48.7698	4.59432	1.47285	435.09	5675.61	2.59582	NA	178.287	0.975	3.23574	2.01626	1.06202
CHUM_165_B	165	CHUM	40 - 49	M	B	POSITIF	YES	09263-20	15	5.83333	baseline	0	MODERATE	0	1678.1	420.731	49.2956	32.8248	20.3915	72.9672	58.5864	43.6367	3.40503	212.787	505909	8.58461	4.32137	3.76653	17.2335	1.39686	4.89394	5.90163	620.646	10.6479	48.7698	4.59432	1.47285	916.536	2658.28	2.59582	6.5	1.08	0.975	0.38	2.19324	1.37339
CHUM_165_F1	165	CHUM	40 - 49	M	F1	POSITIF	YES	09266-20	17	3.5	follow1	0	MODERATE	0	493.208	65.1368	9.7188	32.8248	20.3915	72.9672	38.5272	5.97743	6.41636	212.787	167934	8.58461	4.32137	3.76653	17.2335	1.39686	4.89394	5.90163	267.797	10.6479	48.7698	4.59432	1.47285	437.571	1099.39	2.59582	6.5	1.08	0.975	0.38	2.04223	1.26585
CHUM_167_B	167	CHUM	70 - 79	M	B	POSITIF	YES	09272-20	19	5.41667	baseline	2	CRITICAL	1	1882.15	6735.98	206.095	113.401	107.354	909.983	500	251.924	32.4972	1549.18	9.00024e+06	21.3917	42.1853	3.76653	17.2335	1.39686	14.7354	5.90163	10553.2	10.6479	637.688	14.9924	113.549	2474.33	28675	20.5843	81.8835	128.392	19.5399	56.9764	#N/A	#N/A
CHUM_167_F1	167	CHUM	70 - 79	M	F1	POSITIF	YES	09275-20	20	2.5	follow1	2	CRITICAL	1	2697.44	6755.69	397.575	108.675	107.354	954.748	500	298.41	38.2564	1280.97	8.75739e+06	36.6639	32.4612	3.76653	17.2335	1.39686	12.0411	5.90163	10553.2	10.6479	686.64	18.746	223.596	1964.76	36658.6	22.0975	37.8793	125.793	12.1539	45.7006	#N/A	#N/A
CHUM_167_F2	167	CHUM	70 - 79	M	F2	POSITIF	YES	09278-20	25	6.96667	follow2	2	CRITICAL	1	2628.47	3160.84	503.398	86.4189	51.1693	651.804	500	268.999	28.9292	898.621	6.72499e+06	8.58461	22.9836	3.76653	17.2335	1.39686	14.7354	5.90163	10339	10.6479	440.65	11.1908	70.8392	1014.96	41957.5	21.5996	6.5	108.418	11.6507	44.7402	#N/A	#N/A
CHUM_167_F3	167	CHUM	70 - 79	M	F3	POSITIF	YES	15203-20	33	4.25	follow3	2	CRITICAL	1	1477.11	409.026	141.69	86.4189	20.3915	301.964	54.9069	147.363	15.1624	212.787	4.89425e+06	8.58461	4.32137	3.76653	17.2335	1.39686	31.8257	5.90163	2753.13	10.6479	48.7698	4.59432	1.47285	319.152	21644.8	6.27244	6.5	1.08	0.975	0.38	#N/A	#N/A
CHUM_168_B	168	CHUM	50 - 59	F	B	POSITIF	YES	09273-20	10	3.25	baseline	0	MODERATE	0	910.441	204.247	39.7102	32.8248	20.3915	168.506	178.867	126.401	1.41177	212.787	1.23462e+06	21.3917	4.32137	3.76653	17.2335	1.39686	4.89394	5.90163	634.912	10.6479	48.7698	4.59432	1.47285	3329.8	16514.3	2.59582	6.5	1.08	0.975	58.2135	1.92688	1.27368
CHUM_168_F4	168	CHUM	50 - 59	F	F4	POSITIF	YES	15213-20	43	2.6	follow4	0	MODERATE	0	1450.43	298.172	43.4886	32.8248	20.3915	152.372	79.8572	66.4933	1.41177	212.787	987612	8.58461	4.32137	3.76653	17.2335	1.39686	4.89394	5.90163	582.506	10.6479	48.7698	4.59432	1.47285	3431.82	17784.1	2.59582	6.5	4.57286	0.975	2.4039	1.97175	0.976398
CHUM_169_B	169	CHUM	40 - 49	F	B	POSITIF	YES	09274-20	6	2.75	baseline	0	MODERATE	0	5148.34	352.569	413.961	154.889	20.3915	367.748	147.167	235.801	40.4746	212.787	4.20704e+06	8.58461	4.32137	3.76653	17.2335	1.39686	126.152	5.90163	337.234	10.6479	48.7698	4.59432	23.9867	2398.69	3700.67	15.403	6.5	1.08	0.975	4.95336	#N/A	#N/A
CHUM_170_B	170	CHUM	80 - 89	M	B	POSITIF	YES	09276-20	8	3.83333	baseline	1	SEVERE	0	1946.33	401.071	294.434	32.8248	20.3915	447.823	500	207.011	21.7093	789.247	2.16576e+06	71.6074	47.5301	44.6963	17.2335	6.35644	4.89394	5.90163	7493.26	10.6479	746.237	4.59432	55.7825	8021.38	646.785	19.6868	6.5	1.08	0.975	0.38	2.24109	1.62317
CHUM_170_F2	170	CHUM	80 - 89	M	F2	POSITIF	YES	15202-20	16	1.08333	follow2	0	MODERATE	0	2704.72	278.245	377.141	32.8248	20.3915	922.288	58.2417	162.879	14.7758	494.833	3.97332e+06	8.58461	4.32137	3.76653	17.2335	1.39686	4.89394	5.90163	6046.24	10.6479	48.7698	4.59432	22.2934	2506.57	1333.04	20.559	6.5	1.08	0.975	0.38	2.0877	1.18013
CHUM_170_F3	170	CHUM	80 - 89	M	F3	POSITIF	YES	15205-20	23	6.58333	follow3	0	MODERATE	0	2333.79	223.335	402.45	32.8248	20.3915	383.08	76.2353	141.718	6.49657	589.588	3.61987e+06	8.58461	4.32137	3.76653	17.2335	1.39686	4.89394	5.90163	3193.38	10.6479	48.7698	4.59432	4.37316	3560.06	2212.09	18.4303	6.5	15.993	5.5291	2.07156	2.13668	1.38418
CHUM_171_B	171	CHUM	50 - 59	M	B	POSITIF	YES	09280-20	15	5.75	baseline	1	SEVERE	0	513.061	146.642	35.2642	32.8248	20.3915	197.616	18.1991	67.8442	13.0414	212.787	1.2726e+06	8.58461	4.32137	3.76653	17.2335	1.39686	12.0411	5.90163	209.261	10.6479	48.7698	4.59432	1.47285	301.209	11406.4	2.59582	6.5	56.9918	17.3825	14.6104	1.92735	1.12292
CHUM_171_F1	171	CHUM	50 - 59	M	F1	POSITIF	YES	15201-20	16	4.5	follow1	1	SEVERE	0	952.283	366.092	42.5943	32.8248	20.3915	798.839	16.5103	149.215	8.31525	212.787	3.36947e+06	8.58461	4.32137	3.76653	17.2335	1.39686	4.89394	5.90163	268.815	10.6479	48.7698	4.59432	1.47285	358.078	16391.2	2.59582	6.5	77.4794	25.7589	21.8898	2.22692	1.05754
CHUM_173_B	173	CHUM	70 - 79	F	B	POSITIF	YES	15207-20	13	3.08333	baseline	0	MODERATE	0	1163.59	237.842	NA	32.8248	20.3915	134.842	30.5503	95.9234	3.11012	212.787	1.23405e+06	8.58461	4.32137	3.76653	17.2335	1.39686	4.89394	5.90163	663.949	10.6479	48.7698	4.59432	1.47285	1333.53	2870.16	2.59582	6.5	28.2508	88.4605	11.1563	1.854	1.00495
CHUM_174_B	174	CHUM	50 - 59	M	B	POSITIF	YES	15208-20	11	1.16667	baseline	2	CRITICAL	0	11734.8	235.862	81.1982	168.763	20.3915	668.167	500	348.211	23.2872	1255.7	5.19097e+06	31.7582	51.3171	36.0423	17.2335	9.63012	4.89394	5.90163	1326.7	10.6479	669.923	18.746	9.72734	61520	25092.3	26.5857	1917.49	1.08	0.975	0.38	2.12563	1.38779
CHUM_174_F1	174	CHUM	50 - 59	M	F1	POSITIF	YES	15211-20	15	3.5	follow1	0	MODERATE	0	3493.62	250.902	54.695	161.509	20.3915	439.152	219.879	169.965	10.4115	789.247	3.17512e+06	31.7582	11.8642	3.76653	17.2335	4.63104	4.89394	5.90163	10553.2	10.6479	126.449	16.793	4.02693	23233.6	37274.8	24.8652	337.491	24.0364	5.43152	3.78136	2.1704	1.26377
CHUM_174_F2	174	CHUM	50 - 59	M	F2	POSITIF	YES	15212-20	18	2.33333	follow2	0	MODERATE	0	4345.38	409.628	41.9804	103.477	20.3915	353.046	139.705	135.579	7.43698	662.657	4.41798e+06	8.58461	4.32137	3.76653	17.2335	3.58624	4.89394	5.90163	10553.2	10.6479	48.7698	12.1169	3.07931	14489.8	37906.9	18.2845	24.6299	69.982	12.8676	15.1163	2.1454	1.11278
CHUM_175_B	175	CHUM	40 - 49	F	B	POSITIF	YES	15209-20	9	4.25	baseline	2	CRITICAL	0	1120.93	137.404	65.8871	68.238	20.3915	481.364	435.083	181.479	7.57407	446.642	690320	66.6778	15.9473	3.76653	17.2335	1.39686	4.89394	5.90163	10553.2	10.6479	250.38	4.59432	8.75512	5970.36	3740.8	2.59582	1984.15	3.53605	3.10827	0.38	2.09252	1.36826
CHUM_175_F1	175	CHUM	40 - 49	F	F1	POSITIF	YES	15210-20	12	4.25	follow1	2	CRITICAL	0	1239.79	141.373	78.0825	32.8248	20.3915	379.308	225.939	81.4728	10.4115	212.787	1.02556e+06	21.3917	4.32137	3.76653	17.2335	1.39686	4.89394	5.90163	10553.2	10.6479	48.7698	4.59432	6.69665	4338.01	13299.2	5.73719	126.819	89.8877	5.5483	6.06743	2.40544	1.23528
CHUM_175_F3	175	CHUM	40 - 49	F	F3	POSITIF	YES	15215-20	20	2.21667	follow3	0	MODERATE	0	1675.78	171.725	83.5936	32.8248	20.3915	72.9672	56.3783	69.3401	3.7489	212.787	1.41208e+06	8.58461	4.32137	3.76653	17.2335	1.39686	4.89394	5.90163	679.869	10.6479	48.7698	4.59432	3.24035	1462.4	14215.3	2.59582	6.5	23.0568	3.77653	0.933128	2.05412	1.1326
CHUM_176_B	176	CHUM	70 - 79	M	B	POSITIF	YES	15214-20	20	2.71667	baseline	1	SEVERE	0	2574.77	305.459	33.6676	32.8248	20.3915	72.9672	88.2423	164.706	8.31525	212.787	5.96702e+06	8.58461	4.32137	3.76653	17.2335	1.39686	4.89394	5.90163	472.389	10.6479	48.7698	4.59432	8.54684	4366.66	8697.28	8.35313	6.5	78.5914	3.7594	7.47462	#N/A	#N/A
CHUM_176_F1	176	CHUM	70 - 79	M	F1	POSITIF	YES	15218-20	22	2.81667	follow1	0	MODERATE	0	2757.1	300.848	140.655	32.8248	20.3915	338.79	287.133	302.704	10.9853	212.787	4.03333e+06	8.58461	10.6098	3.76653	17.2335	1.39686	4.89394	5.90163	1351.06	10.6479	143.213	4.59432	15.6842	6009.21	5422.88	10.8294	6.5	64.7458	0.975	6.95497	#N/A	#N/A
CHUM_176_F2	176	CHUM	70 - 79	M	F2	POSITIF	YES	15222-20	27	4.25	follow2	0	MODERATE	0	1760.64	301.74	18.2942	32.8248	20.3915	72.9672	50.305	316.989	4.26352	212.787	3.45895e+06	8.58461	4.32137	3.76653	17.2335	1.39686	4.89394	5.90163	396.975	10.6479	48.7698	4.59432	1.47285	2909.35	27510.8	7.44911	6.5	56.6052	0.975	72.625	#N/A	#N/A
CHUM_177_B	177	CHUM	70 - 79	M	B	POSITIF	YES	15220-20	10	0.583333	baseline	1	SEVERE	0	745.929	612.953	74.0163	32.8248	20.3915	657.122	246.648	105.534	12.2196	795.065	2.25621e+06	8.58461	10.6527	3.76653	17.2335	1.39686	4.89394	5.90163	1766.7	10.6479	48.7698	4.59432	10.394	2626.58	48842.3	15.946	6.5	76.9735	31.6129	19.3248	1.99707	1.19897
CHUM_177_F2	177	CHUM	70 - 79	M	F2	POSITIF	YES	15232-20	19	4	follow2	0	MODERATE	0	1418.71	537.302	40.4772	32.8248	20.3915	72.9672	90.3755	153.6	7.95936	212.787	2.13475e+06	8.58461	4.32137	3.76653	17.2335	1.39686	4.89394	5.90163	2379.7	10.6479	48.7698	4.59432	9.33465	1407.31	18398.5	11.0007	6.5	90.3692	28.7949	48.5231	1.84751	1.07524
CHUM_178_B	178	CHUM	60 - 69	M	B	POSITIF	YES	15221-20	27	4.25	baseline	3	CRITICAL	0	2294.53	860.137	133.82	32.8248	20.3915	555.166	500	250.192	13.5718	1857.84	4.7993e+06	8.58461	67.7437	3.76653	17.2335	11.3744	4.89394	5.90163	4246.96	10.6479	632.526	14.0037	50.3649	3167.77	46026.3	31.5841	6.5	9.61903	0.975	1.28974	#N/A	#N/A
CHUM_178_F1	178	CHUM	60 - 69	M	F1	POSITIF	YES	15224-20	29	1.33333	follow1	3	CRITICAL	0	3626.46	1493.97	90.4589	32.8248	20.3915	527.617	500	279.503	23.3378	2761.85	6.09974e+06	8.58461	65.2082	3.76653	17.2335	10.8017	4.89394	5.90163	4966.59	10.6479	608.223	15.7886	34.8322	2467.61	22751.9	32.4983	6.5	62.3015	44.1266	8.82839	#N/A	#N/A
CHUM_178_F2	178	CHUM	60 - 69	M	F2	POSITIF	YES	15230-20	34	5.16667	follow2	3	CRITICAL	0	2237.75	326.081	84.3308	32.8248	20.3915	334.93	437.896	265.424	14.6422	1204.07	3.59609e+06	8.58461	28.0224	3.76653	17.2335	4.67378	4.89394	5.90163	3153.26	10.6479	196.969	4.59432	3.89384	2909.3	21650.4	25.9736	6.5	1.08	0.975	1.91567	#N/A	#N/A
CHUM_179_B	179	CHUM	60 - 69	F	B	POSITIF	YES	15223-20	5	5.58333	baseline	3	CRITICAL	0	2806.92	374.164	274.017	32.8248	20.3915	542.342	278.401	948.803	13.607	701.728	3.27217e+06	53.037	16.563	3.76653	51.2258	4.03981	4.89394	5.90163	10553.2	10.6479	340.153	14.9193	11.0896	7789.53	17190.9	17.886	308.156	14.5596	4.97987	10.8174	2.24582	1.31331
CHUM_179_F1	179	CHUM	60 - 69	F	F1	POSITIF	YES	15227-20	8	3.41667	follow1	3	CRITICAL	0	1946.7	359.583	276.507	32.8248	20.3915	341.793	108.109	126.414	6.87559	602.72	2.61933e+06	8.58461	4.32137	3.76653	34.9631	1.39686	4.89394	5.90163	10553.2	10.6479	48.7698	10.5189	10.0377	1486.68	13521.5	15.4674	19.4435	41.9691	5.40974	24.7029	2.10115	1.17395
CHUM_179_F2	179	CHUM	60 - 69	F	F2	POSITIF	YES	15234-20	12	5.25	follow2	1	SEVERE	0	1688.97	314.109	102.253	32.8248	20.3915	72.9672	69.5038	169.69	3.9011	212.787	1.48555e+06	8.58461	4.32137	3.76653	17.2335	1.39686	4.89394	5.90163	6263.11	10.6479	48.7698	4.59432	4.6393	1292.23	23035.7	11.0007	6.5	19.0999	0.975	1.73435	1.98422	1.07641
CHUM_180_B	180	CHUM	40 - 49	F	B	POSITIF	YES	15236-20	14	3.83333	baseline	1	SEVERE	0	1228.97	219.388	14.8034	32.8248	20.3915	72.9672	297.453	162.325	8.29898	212.787	1.37819e+06	8.58461	14.5981	3.76653	17.2335	1.39686	4.89394	5.90163	1005.07	10.6479	48.7698	4.59432	10.7371	2608.85	15620.9	5.87637	112.587	45.2181	4.23078	4.70599	1.95386	1.53409
CHUM_181_B	181	CHUM	50 - 59	F	B	POSITIF	YES	15239-20	20	5	baseline	3	CRITICAL	0	547.593	516.731	2299.33	73.2112	20.3915	826.077	189.672	470.766	13.9557	701.728	3.49557e+06	401.117	14.5981	3.76653	17.2335	1.39686	4.89394	5.90163	6541.69	10.6479	167.671	4.59432	97.6738	2508.84	101531	32.5118	6.5	1.08	0.975	0.38	#N/A	#N/A
CHUM_181_F1	181	CHUM	50 - 59	F	F1	POSITIF	YES	15240-20	22	2.16667	follow1	3	CRITICAL	0	9935.65	193.172	1458.92	78.6939	20.3915	568.773	157.851	495.465	9.19075	1151.74	3.78964e+06	262.901	14.1674	3.76653	17.2335	2.54467	4.89394	5.90163	8187.94	10.6479	132.144	8.25947	37.6183	2256.44	45649.5	24.7619	6.5	244.929	8.3326	31.1873	#N/A	#N/A
CHUM_181_F2	181	CHUM	50 - 59	F	F2	POSITIF	YES	15241-20	26	5.66667	follow2	3	CRITICAL	0	5770.32	44.727	1130.41	68.1857	20.3915	414.844	88.887	238.208	4.96284	212.787	4.34181e+06	226.523	4.32137	3.76653	17.2335	1.39686	4.89394	5.90163	5356.95	10.6479	103.033	4.59432	22.3665	2246.54	20050.5	20.4403	6.5	235.942	15.3695	28.3796	#N/A	#N/A
CHUM_181_F3	181	CHUM	50 - 59	F	F3	POSITIF	YES	15247-20	34	3.25	follow3	3	CRITICAL	0	6880.67	58.9223	263.785	68.7734	20.3915	350.522	97.2714	169.514	8.2032	212.787	5.79103e+06	8.58461	4.32137	3.76653	17.2335	1.39686	4.89394	5.90163	1922.55	10.6479	48.7698	4.59432	8.90422	5005.65	20110.1	20.9246	6.5	228.198	16.5984	21.4413	#N/A	#N/A
CHUM_181_F4	181	CHUM	50 - 59	F	F4	POSITIF	YES	15261-20	43	4.91667	follow4	1	SEVERE	0	5199.7	60.9363	129.521	32.8248	20.3915	446.782	356.166	128.82	7.83398	1527.04	4.71793e+06	8.58461	15.4921	3.76653	17.2335	5.23074	4.89394	5.90163	2611.82	10.6479	328.411	4.59432	4.15674	4009.36	10175.7	24.9195	6.5	217.202	13.1771	16.144	#N/A	#N/A
CHUM_184_B	184	CHUM	50 - 59	F	B	POSITIF	YES	15248-20	18	2.83333	baseline	3	CRITICAL	0	2383.95	104.572	357.494	32.8248	20.3915	414.844	264.466	33.2825	10.8217	663.747	5.66717e+06	8.58461	8.83442	3.76653	17.2335	1.39686	4.89394	5.90163	10553.2	10.6479	199.102	4.59432	27.6574	939.316	22631.2	12.719	34.3349	198.933	97.5272	59.2063	#N/A	#N/A
CHUM_184_F1	184	CHUM	50 - 59	F	F1	POSITIF	YES	15251-20	20	4.5	follow1	3	CRITICAL	0	2135.94	129.722	170.857	68.7734	20.3915	445.724	381.953	37.0223	11.3613	608.749	5.73847e+06	8.58461	17.6665	3.76653	17.2335	4.2559	4.89394	5.90163	10553.2	10.6479	328.411	4.59432	19.3271	749.484	21550.2	16.3701	6.5	198.182	90.0136	55.7466	#N/A	#N/A
CHUM_184_F2	184	CHUM	50 - 59	F	F2	POSITIF	YES	15257-20	25	4.13333	follow2	3	CRITICAL	0	2362.7	110.549	274.461	32.8248	20.3915	477.76	405.67	5.97743	11.1848	909.93	6.08628e+06	8.58461	17.6665	3.76653	17.2335	5.06949	4.89394	5.90163	10553.2	10.6479	341.861	4.59432	12.2741	846.735	18562.3	15.8633	6.5	192.455	72.1912	47.7633	#N/A	#N/A
CHUM_184_F3	184	CHUM	50 - 59	F	F3	POSITIF	YES	15263-20	32	3.66667	follow3	2	CRITICAL	0	1445.39	62.9847	132.357	32.8248	20.3915	268.429	119.632	5.97743	10.0817	429.194	4.96775e+06	8.58461	4.32137	3.76653	17.2335	1.39686	4.89394	5.90163	10553.2	10.6479	48.7698	4.59432	3.79861	1024.9	12975.9	12.9821	6.5	185.483	52.8089	36.8778	#N/A	#N/A
CHUM_185_B	185	CHUM	80 - 89	F	B	POSITIF	YES	15252-20	6	3.66667	baseline	0	MODERATE	0	797.864	64.0017	85.7638	32.8248	20.3915	186.337	116.24	213.108	7.83398	1528.09	1.85334e+06	8.58461	13.2868	15.3166	17.2335	1.39686	14.107	5.90163	1191.91	10.6479	48.7698	4.59432	5.62772	3255.63	5493.4	13.7719	6.5	1.08	0.975	0.38	2.08257	1.51256
CHUM_185_F1	185	CHUM	80 - 89	F	F1	POSITIF	YES	15258-20	11	1.75	follow1	0	MODERATE	0	1549.67	45.712	77.8432	32.8248	20.3915	169.155	77.9019	160.019	5.14626	1121.71	4.23477e+06	33.0709	4.32137	3.76653	17.2335	1.39686	4.89394	5.90163	1724.34	10.6479	48.7698	4.59432	13.1481	4457.33	7195.78	13.2399	6.5	1.08	0.975	0.38	1.9434	1.51661
CHUM_186_B	186	CHUM	50 - 59	M	B	POSITIF	YES	15249-20	6	3.91667	baseline	1	SEVERE	0	6186.15	93.3852	26.6277	120.768	20.3915	301.228	112.612	73.6654	9.33348	212.787	3.30079e+06	19.3372	4.32137	3.76653	17.2335	1.39686	4.89394	5.90163	316.245	10.6479	217.089	10.3107	3.05905	17872	23660.3	13.2399	6.5	63.2451	15.3012	45.7141	#N/A	#N/A
CHUM_188_B	188	CHUM	80 - 89	M	B	POSITIF	YES	15253-20	4	1.41667	baseline	3	CRITICAL	1	5235.95	73.2956	144.658	32.8248	20.3915	381.562	500	1266.33	7.79993	519.688	3.72604e+06	33.0709	28.8226	3.76653	17.2335	8.02117	4.89394	5.90163	1552.16	10.6479	629.794	4.59432	41.8263	3937.76	20718.8	17.3309	85.8238	2.60009	11.2182	1.87898	2.35296	1.22062
CHUM_188_F1	188	CHUM	80 - 89	M	F1	POSITIF	YES	15256-20	6	5.55	follow1	3	CRITICAL	1	4764.24	42.4964	68.0374	32.8248	20.3915	298.114	392.912	1852.82	4.96284	212.787	3.11083e+06	8.58461	18.4886	3.76653	17.2335	5.04926	4.89394	5.90163	1252.71	10.6479	468.083	4.59432	5.62772	1695.6	18214.5	15.8292	93.7262	18.0572	58.9678	8.80201	2.2983	1.18137
CHUM_188_F2	188	CHUM	80 - 89	M	F2	POSITIF	YES	15262-20	12	4.51667	follow2	3	CRITICAL	1	5239.66	60.2375	51.2115	32.8248	20.3915	264.962	231.416	241.001	9.64427	212.787	4.0727e+06	8.58461	4.32137	3.76653	17.2335	2.79673	4.89394	5.90163	1376.66	10.6479	186.908	4.59432	13.3843	981.771	16247	12.6753	6.5	156.134	119.66	49.0268	2.11807	1.13277
CHUM_188_F4	188	CHUM	80 - 89	M	F4	POSITIF	YES	00660-21	34	4.95	follow4	3	CRITICAL	1	6543.28	75.3716	111.278	32.8248	20.3915	778.952	500	130.476	8.63945	2145.62	2.90951e+06	8.58461	37.2662	3.76653	17.2335	8.41514	13.2647	5.90163	1581.45	10.6479	624.404	4.59432	20.7665	1117.29	18167.7	25.1067	6.5	98.4465	20.7815	14.7969	2.24881	1.27629
CHUM_192_B	192	CHUM	40 - 49	F	B	POSITIF	YES	15254-20	11	2.5	baseline	0	MODERATE	0	1471.2	63.0932	24.5433	32.8248	20.3915	250.649	71.5273	130.057	1.41177	212.787	2.34599e+06	8.58461	4.32137	3.76653	17.2335	1.39686	4.89394	5.90163	439.472	10.6479	48.7698	4.59432	1.47285	3019.21	9318.44	2.59582	6.5	122.224	46.733	11.3178	2.25829	1.11415
CHUM_193_B	193	CHUM	60 - 69	M	B	POSITIF	YES	15255-20	9	3	baseline	0	MODERATE	0	1884.07	35.2266	13.9215	32.8248	20.3915	72.9672	69.175	78.4247	3.58868	212.787	4.20284e+06	8.58461	4.32137	3.76653	17.2335	1.39686	4.89394	5.90163	813.895	10.6479	48.7698	4.59432	7.81416	710.853	8778.17	5.52775	15.7138	93.4675	34.5549	8.05473	1.97754	1.14961
CHUM_194_B	194	CHUM	70 - 79	M	B	POSITIF	YES	15259-20	7	0.75	baseline	1	SEVERE	0	2421.98	69.8712	119.214	32.8248	20.3915	520.477	500	148.083	78.7991	812.32	4.83252e+06	378.401	63.5734	3.76653	17.2335	14.6564	4.89394	5.90163	5134.05	10.6479	876.004	4.59432	126.108	8056.66	3167.85	10.5237	2342.27	14.0481	0.975	1.32007	2.01338	1.57297
CHUM_194_F1	194	CHUM	70 - 79	M	F1	POSITIF	YES	15260-20	9	5.91667	follow1	2	CRITICAL	0	2777.25	21.9799	80.7854	32.8248	20.3915	417.139	500	208.002	38.5273	508.15	4.83707e+06	200.842	37.3207	3.76653	17.2335	10.5517	4.89394	5.90163	2836.49	10.6479	532.718	4.59432	93.6826	8677.01	6487.82	7.65188	2870.1	60.2369	2.73479	4.2719	2.2208	1.47101
CHUM_194_F2	194	CHUM	70 - 79	M	F2	POSITIF	YES	15264-20	14	2.58333	follow2	2	CRITICAL	0	2375.28	66.6054	77.8712	32.8248	55.1591	396.152	500	139.907	70.8419	551.864	5.14819e+06	8.58461	25.0891	3.76653	17.2335	8.07651	4.89394	5.90163	2242.1	10.6479	355.721	4.59432	62.88	1809.69	26962.6	9.48293	84.3417	192.412	20.8088	19.4401	2.01478	1.13687
CHUM_195_B	195	CHUM	60 - 69	M	B	POSITIF	YES	00641-21	18	4.25	baseline	2	CRITICAL	0	963.084	78.0076	32.9516	32.8248	20.3915	72.9672	39.3507	5.97743	5.91833	212.787	890373	8.58461	4.32137	3.76653	17.2335	1.39686	4.89394	5.90163	1042.87	10.6479	48.7698	4.59432	1.47285	855.444	14075.6	2.59582	6.5	99.9097	19.2408	132.254	#N/A	#N/A
CHUM_196_B	196	CHUM	50 - 59	M	B	POSITIF	YES	00642-21	8	4.25	baseline	2	CRITICAL	0	576.623	122.746	53.1379	32.8248	20.3915	298.114	390.977	172.849	14.117	212.787	6.39914e+06	8.58461	15.4921	3.76653	17.2335	4.2559	4.89394	5.90163	750.949	10.6479	311.995	4.59432	32.5589	6673.58	63981.1	9.48293	10930.8	145.498	82.8639	13.7207	2.07118	1.33893
CHUM_196_F1	196	CHUM	50 - 59	M	F1	POSITIF	YES	00650-21	10	3.5	follow1	2	CRITICAL	0	983.43	244.827	90.7095	32.8248	20.3915	445.724	500	166.888	16.2797	523.377	6.70242e+06	8.58461	26.0763	3.76653	17.2335	6.81208	4.89394	5.90163	1320.01	10.6479	490.04	4.59432	43.7599	3777.58	63016.6	11.6533	710.571	98.6428	53.8674	20.1019	2.0161	1.26177
CHUM_196_F2	196	CHUM	50 - 59	M	F2	POSITIF	YES	00662-21	16	4.08333	follow2	2	CRITICAL	0	1618.58	78.6482	93.0323	32.8248	20.3915	266.604	152.885	169.592	19.8595	212.787	5.20195e+06	8.58461	4.32137	3.76653	17.2335	1.39686	4.89394	5.90163	1660.87	10.6479	48.7698	4.59432	45.9453	797.982	37742.2	11.5009	6.5	98.2455	40.6553	24.5058	1.97725	1.30165
CHUM_196_F3	196	CHUM	50 - 59	M	F3	POSITIF	YES	00678-21	22	5.08333	follow3	3	CRITICAL	0	2619.8	131.609	168.817	32.8248	20.3915	266.604	214.62	110.519	29.0084	537.489	3.34832e+06	38.5936	9.1784	3.76653	17.2335	1.39686	4.89394	5.90163	1684.45	10.6479	125.208	4.59432	115.929	1075.81	25021.8	20.7344	18.0655	123.887	19.1367	13.5456	2.28862	1.21236
CHUM_196_F4	196	CHUM	50 - 59	M	F4	POSITIF	YES	00715-21	38	5.26667	follow4	3	CRITICAL	0	2897.1	37.7075	11.7281	32.8248	20.3915	72.9672	18.8559	83.9371	4.58732	212.787	2.77721e+06	8.58461	4.32137	3.76653	17.2335	1.39686	4.89394	5.90163	431.24	10.6479	48.7698	4.59432	4.40487	903.03	8835.56	2.59582	6.5	85.2415	10.4464	17.2261	1.99754	0.968266
CHUM_197_B	197	CHUM	60 - 69	F	B	POSITIF	YES	00643-21	15	3.66667	baseline	0	MODERATE	1	703.023	31.9722	170.794	32.8248	20.3915	72.9672	69.5763	66.7266	19.1326	212.787	2.49185e+06	8.58461	4.32137	3.76653	17.2335	1.39686	4.89394	5.90163	266.201	10.6479	48.7698	4.59432	4.89352	955.824	2200.67	9.42132	6.5	38.3393	4.36566	7.44999	1.8772	1.33023
CHUM_198_B	198	CHUM	70 - 79	M	B	POSITIF	YES	00644-21	14	2.75	baseline	3	CRITICAL	1	7342.77	346.483	817.093	168.19	20.3915	545.982	500	305.744	36.4195	1478.02	3.9491e+06	70.6858	37.9545	3.76653	17.2335	10.2578	21.875	5.90163	2143.77	10.6479	542.83	4.59432	78.9399	7349.28	16252.5	36.54	1219.22	66.8613	39.5762	24.5698	2.19251	1.42903
CHUM_198_F1	198	CHUM	70 - 79	M	F1	POSITIF	YES	00649-21	16	4.25	follow1	3	CRITICAL	1	4355.74	196.977	338.047	67.817	20.3915	378.552	312.4	95.4027	25.5503	492.532	3.65465e+06	80.9257	15.4252	3.76653	17.2335	3.82159	4.89394	5.90163	1850.58	10.6479	208.401	4.59432	78.9175	4138.25	17582.4	20.0619	223.84	99.4142	56.9209	25.014	1.96834	1.38504
CHUM_198_F2	198	CHUM	70 - 79	M	F2	POSITIF	YES	00663-21	22	4	follow2	3	CRITICAL	1	2921.69	72.0671	141.69	32.8248	20.3915	204.464	204.264	68.3543	13.1534	212.787	3.6089e+06	27.7599	9.53905	3.76653	17.2335	2.96365	4.89394	5.90163	2296.86	10.6479	48.7698	4.59432	32.4363	3068.66	24730	14.9538	6.5	95.627	55.6076	27.6364	1.89407	1.50063
CHUM_198_F3	198	CHUM	70 - 79	M	F3	POSITIF	YES	00680-21	28	4.33333	follow3	3	CRITICAL	1	5219.71	21.7582	68.6897	32.8248	20.3915	72.9672	66.9971	93.4784	9.39034	581.934	3.57608e+06	8.58461	4.32137	3.76653	17.2335	1.39686	4.89394	5.90163	538.887	10.6479	48.7698	4.59432	3.31853	2633.07	27240.1	14.9538	6.5	99.4164	46.0704	17.7573	2.19283	1.15788
CHUM_199_B	199	CHUM	70 - 79	M	B	POSITIF	YES	00646-21	20	5.33333	baseline	2	CRITICAL	1	1164.94	100.146	50.6073	32.8248	20.3915	449.805	500	357.734	8.88615	212.787	4.05494e+06	27.7599	26.7107	3.76653	89.2161	6.01462	4.89394	5.90163	941.257	10.6479	239.435	48.5837	6.25306	3580.92	18805.2	10.1006	4841.05	19.5256	10.4233	0.38	#N/A	#N/A
CHUM_199_F1	199	CHUM	70 - 79	M	F1	POSITIF	YES	00651-21	22	4.66667	follow1	3	CRITICAL	1	861.721	67.2412	35.1607	32.8248	20.3915	291.702	362.436	173.674	11.6439	212.787	2.77202e+06	8.58461	9.89054	3.76653	69.854	1.39686	4.89394	5.90163	1380.96	10.6479	48.7698	42.5626	5.47434	1434.59	21584.4	9.39735	1214.24	82.8118	20.5003	3.52062	#N/A	#N/A
CHUM_199_F2	199	CHUM	70 - 79	M	F2	POSITIF	YES	00667-21	27	2.83333	follow2	3	CRITICAL	1	3488.44	118.692	144.195	67.817	20.3915	463.05	358.503	224.592	17.8604	655.717	6.19732e+06	35.0959	14.328	3.76653	85.6859	1.39686	4.89394	5.90163	10019.5	10.6479	48.7698	43.5516	95.2715	1579.42	42143.2	18.3711	72.8507	142.48	52.7706	30.8995	#N/A	#N/A
CHUM_199_F3	199	CHUM	70 - 79	M	F3	POSITIF	YES	00686-21	34	5.16667	follow3	3	CRITICAL	1	984.296	130.404	1468.93	32.8248	20.3915	317.523	128.209	402.75	35.4397	212.787	3.90572e+06	35.0959	4.32137	3.76653	48.8644	1.39686	16.7495	5.90163	3645.55	10.6479	48.7698	116.623	15.1639	581.456	34807.6	14.274	6.5	148.73	22.3023	14.2281	#N/A	#N/A
CHUM_200_B	200	CHUM	50 - 59	F	B	POSITIF	YES	00648-21	9	5.16667	baseline	3	CRITICAL	0	4388.38	64.5097	147.813	32.8248	20.3915	292.641	223.946	599.904	10.8958	549.051	4.85235e+06	8.58461	4.32137	3.76653	17.2335	1.39686	4.89394	5.90163	6193.77	10.6479	48.7698	4.59432	14.6688	1443.5	21847.5	20.4065	34.1712	108.268	32.0328	12.4648	2.12616	1.11674
CHUM_200_F1	200	CHUM	50 - 59	F	F1	POSITIF	YES	00653-21	10	3.25	follow1	3	CRITICAL	0	4259.02	77.1157	169.271	32.8248	20.3915	365.808	218.018	338.832	13.8978	481.373	4.99072e+06	23.868	4.32137	3.76653	17.2335	1.39686	4.89394	5.90163	8625.27	10.6479	48.7698	4.59432	40.8706	1430.76	21458.2	23.6111	6.5	108.918	26.0222	11.4648	2.16706	1.1042
CHUM_200_F2	200	CHUM	50 - 59	F	F2	POSITIF	YES	00665-21	15	3.16667	follow2	3	CRITICAL	0	5150.81	283.347	535.373	32.8248	20.3915	687.716	500	255.751	26.5616	1041.54	6.2664e+06	49.5911	28.8296	3.76653	17.2335	8.16531	4.89394	5.90163	10553.2	10.6479	375.58	10.0028	105.168	1528.98	12427.3	34.5208	18.4763	98.5486	22.4563	17.284	2.04844	1.69754
CHUM_200_F3	200	CHUM	50 - 59	F	F3	POSITIF	YES	00689-21	22	3.96667	follow3	3	CRITICAL	0	3259.72	119.337	152.131	32.8248	20.3915	462.415	500	152.144	16.1412	801.416	5.65235e+06	8.58461	15.4816	3.76653	17.2335	5.25862	4.89394	5.90163	10553.2	10.6479	208.401	4.59432	8.86294	1178.99	8827.6	24.2742	13.2552	1.08	24.7598	23.8153	2.14096	1.21688
CHUM_200_F4	200	CHUM	50 - 59	F	F4	POSITIF	YES	05761-21	38	3.66667	follow4	0	MODERATE	0	1987.56	41.9911	49.6454	32.8248	20.3915	254.878	40.3994	81.2404	18.3685	212.787	3.5838e+06	8.58461	4.32137	3.76653	17.2335	1.39686	4.89394	5.90163	10553.2	10.6479	48.7698	4.59432	3.31853	1079.93	14353.4	12.2023	6.5	86.9523	12.3693	21.8145	2.04015	1.1774
CHUM_201_B	201	CHUM	80 - 89	M	B	POSITIF	YES	00652-21	3	4	baseline	2	CRITICAL	0	851.25	67.2412	58.3503	32.8248	20.3915	192.191	414.333	233.917	6.11146	212.787	2.56496e+06	8.58461	14.0764	3.76653	17.2335	3.16763	4.89394	5.90163	312.461	10.6479	208.401	4.59432	1.47285	1963.11	21748.2	2.59582	543.004	25.2599	24.101	45.7146	#N/A	#N/A
CHUM_201_F3	201	CHUM	80 - 89	M	F3	POSITIF	YES	00694-21	17	4.08333	follow3	1	SEVERE	0	1275.08	47.488	83.6374	32.8248	20.3915	72.9672	78.8705	58.1949	4.58732	212.787	3.21882e+06	8.58461	4.32137	3.76653	17.2335	1.39686	4.89394	5.90163	920.052	10.6479	48.7698	4.59432	8.61787	684.086	13814.7	2.59582	6.5	92.2488	32.4444	45.0899	#N/A	#N/A
CHUM_202_B	202	CHUM	80 - 89	F	B	POSITIF	YES	00654-21	6	2.66667	baseline	1	SEVERE	0	3976.91	65.1543	47.9049	85.3619	20.3915	241.42	315.877	226.646	4.08237	212.787	2.35347e+06	20.3838	12.6771	3.76653	17.2335	1.39686	4.89394	5.90163	855.178	10.6479	229.78	4.59432	4.94234	3614.47	42244.6	10.1006	326.685	1.08	0.975	0.38	2.0757	1.27015
CHUM_202_F2	202	CHUM	80 - 89	F	F2	POSITIF	YES	00664-21	11	3.16667	follow2	0	MODERATE	0	2640.2	29.658	28.9987	32.8248	20.3915	267.647	27.3461	78.0663	1.41177	212.787	1.77428e+06	8.58461	4.32137	3.76653	17.2335	1.39686	4.89394	5.90163	827.825	10.6479	48.7698	4.59432	1.47285	1821.48	45307.4	2.59582	6.5	13.508	3.80328	2.97104	2.03047	0.94594
CHUM_203_B	203	CHUM	60 - 69	M	B	POSITIF	YES	00666-21	13	3	baseline	2	CRITICAL	1	2919.49	97.2961	57.0691	32.8248	20.3915	365.808	500	1063.69	20.1016	212.787	3.89549e+06	35.0959	20.3973	3.76653	17.2335	7.66793	4.89394	5.90163	1174.78	10.6479	325.275	4.59432	56.3929	3588.66	38355.8	16.6641	5444.96	1.08	0.975	5.14209	2.12746	1.24685
CHUM_203_F1	203	CHUM	60 - 69	M	F1	POSITIF	YES	00675-21	15	1.95	follow1	3	CRITICAL	1	2537.33	560.186	174.516	65.8665	20.3915	698.043	332.725	1649.14	144.342	212.787	6.53813e+06	136.846	16.6778	3.76653	17.2335	14.1507	4.89394	5.90163	3515.33	10.6479	396.379	13.4004	390.714	4636.21	78856.1	25.8301	2131.34	33.3202	5.37972	19.8892	2.26474	1.04302
CHUM_204_B	204	CHUM	40 - 49	M	B	POSITIF	YES	00657-21	10	4.08333	baseline	0	MODERATE	0	766.671	29.3139	14.1983	32.8248	20.3915	72.9672	15.3629	63.2537	1.41177	212.787	441388	8.58461	4.32137	3.76653	17.2335	1.39686	4.89394	5.90163	454.546	10.6479	48.7698	4.59432	1.47285	683.659	10498.3	2.59582	6.5	87.8525	54.3849	47.4466	2.06862	1.02741
CHUM_205_B	205	CHUM	70 - 79	M	B	POSITIF	YES	00655-21	25	0.833333	baseline	3	CRITICAL	0	1831.63	424.716	94.2742	75.1525	42.2476	570.545	500	29.3714	12.4036	515.564	6.81391e+06	20.3838	33.7139	3.76653	17.2335	7.03298	4.89394	5.90163	3353.74	10.6479	624.708	4.59432	73.7494	1227.5	61562.5	13.5816	126.141	104.712	95.5182	37.7306	#N/A	#N/A
CHUM_205_F1	205	CHUM	70 - 79	M	F1	POSITIF	YES	00659-21	29	2.41667	follow1	3	CRITICAL	0	936.914	112.955	40.7959	32.8248	20.3915	242.598	127.508	140.883	5.72692	212.787	4.28928e+06	8.58461	4.32137	3.76653	17.2335	1.39686	4.89394	5.90163	1673.22	10.6479	48.7698	4.59432	5.74664	823.304	45053.2	8.69406	6.5	73.2151	55.3505	23.1708	#N/A	#N/A
CHUM_205_F2	205	CHUM	70 - 79	M	F2	POSITIF	YES	00674-21	32	4.25	follow2	3	CRITICAL	0	1937.53	180.878	80.4107	32.8248	20.3915	229.741	175.351	108.618	6.36215	212.787	4.50131e+06	8.58461	4.32137	3.76653	17.2335	1.39686	4.89394	5.90163	2592.58	10.6479	184.427	4.59432	21.4966	848.48	32880.9	10.1006	6.5	105.56	44.7157	12.9312	#N/A	#N/A
CHUM_205_F3	205	CHUM	70 - 79	M	F3	POSITIF	YES	00696-21	39	0.75	follow3	3	CRITICAL	0	2575.16	209.87	255.603	82.0993	20.3915	317.523	139.331	167.167	84.6925	212.787	4.13763e+06	20.3838	4.32137	3.76653	17.2335	1.39686	4.89394	5.90163	5131.1	10.6479	114.502	4.59432	30.0853	726.504	17361.9	14.274	6.5	118.028	52.9673	20.1532	#N/A	#N/A
CHUM_207_B	207	CHUM	30 - 39	F	B	POSITIF	YES	00668-21	16	3.33333	baseline	2	CRITICAL	0	1189.78	68.4686	35.9557	32.8248	20.3915	493.476	34.2519	46.7144	8.13776	537.489	4.3694e+06	8.58461	4.32137	3.76653	17.2335	1.39686	4.89394	5.90163	1974.34	10.6479	48.7698	4.59432	1.47285	577.392	29571.1	6.2264	6.5	143.288	32.2514	34.5182	#N/A	#N/A
CHUM_208_B	208	CHUM	40 - 49	M	B	POSITIF	YES	00661-21	26	4.66667	baseline	4	CRITICAL	0	2764.85	4247.89	923.524	85.3062	92.3535	322.591	500	276.313	43.2179	1358.42	4.39671e+06	22.409	62.9858	27.6539	61.5095	19.1808	4.89394	5.90163	10553.2	10.6479	1220.02	4.59432	226.937	3329.33	22526.6	23.0635	3031.59	1.08	0.975	0.38	#N/A	#N/A
CHUM_208_F1	208	CHUM	40 - 49	M	F1	POSITIF	YES	00673-21	28	3.2	follow1	4	CRITICAL	0	10549.2	613.686	184.865	32.8248	20.3915	179.466	500	375.825	14.6785	463.052	3.03513e+06	8.58461	20.5052	3.76653	17.2335	11.3993	4.89394	5.90163	2893.9	10.6479	717.078	4.59432	42.4159	1649.32	20791.3	16.1838	5260.23	1.08	0.975	0.38	#N/A	#N/A
CHUM_209_B	209	CHUM	70 - 79	M	B	POSITIF	YES	00671-21	10	2.5	baseline	0	MODERATE	0	1010.33	266.552	13.709	32.8248	20.3915	72.9672	38.5688	148.871	4.77431	212.787	912800	8.58461	4.32137	3.76653	17.2335	1.39686	4.89394	5.90163	369.677	10.6479	48.7698	4.59432	1.47285	1233.03	6913.13	2.59582	6.5	129.307	9.91787	8.47507	1.96472	1.03549
CHUM_210_B	210	CHUM	50 - 59	M	B	POSITIF	YES	00669-21	14	3.16667	baseline	0	MODERATE	0	650.802	42.9408	9.26173	32.8248	20.3915	72.9672	129.317	52.8596	1.41177	212.787	1.37904e+06	24.6867	4.32137	3.76653	17.2335	1.39686	4.89394	5.90163	450.783	10.6479	48.7698	4.59432	3.60166	1588.12	8167.49	2.59582	37.4031	20.714	0.975	0.38	1.92274	1.10947
CHUM_211_B	211	CHUM	70 - 79	M	B	POSITIF	YES	00670-21	18	3.16667	baseline	0	MODERATE	0	663.589	46.4142	33.8809	32.8248	20.3915	72.9672	9.13349	68.1296	8.13776	212.787	2.16653e+06	8.58461	4.32137	3.76653	17.2335	1.39686	4.89394	5.90163	663.735	10.6479	48.7698	4.59432	1.47285	911.772	36143.8	6.5748	6.5	99.2698	8.41637	12.8247	#N/A	#N/A
CHUM_212_B	212	CHUM	70 - 79	F	B	POSITIF	YES	00681-21	12	4.5	baseline	3	CRITICAL	1	5774.65	4009.16	146.236	32.8248	62.9159	923.747	500	461.908	41.9647	2174.86	8.55978e+06	8.58461	25.9604	3.76653	17.2335	9.84014	4.89394	5.90163	2971.68	10.6479	603.694	10.6464	1655.99	5350.71	126860	22.399	543.114	171.094	83.2582	41.1957	#N/A	#N/A
CHUM_212_F1	212	CHUM	70 - 79	F	F1	POSITIF	YES	00691-21	14	5.33333	follow1	3	CRITICAL	1	6693.43	4683.33	204.882	101.406	53.6752	581.471	500	473.227	44.4642	2174.86	6.02012e+06	19.6387	38.0962	3.76653	17.2335	12.5252	4.89394	5.90163	3316.69	10.6479	738.225	4.59432	1655.99	3338.08	125047	27.7071	90.5674	170.186	68.0773	40.6544	1.98274	1.25044
CHUM_212_F2	212	CHUM	70 - 79	F	F2	POSITIF	YES	00699-21	19	4.45	follow2	3	CRITICAL	1	3292.49	1680.92	271.188	32.8248	20.3915	1227.62	239.48	504.904	40.0746	540.175	5.44198e+06	34.8184	4.32137	3.76653	17.2335	1.39686	4.89394	5.90163	3613.81	10.6479	48.7698	4.59432	1580.27	1091.51	80237.5	22.8431	6.5	234.401	76.5533	53.81	2.12091	1.14943
CHUM_212_F3	212	CHUM	70 - 79	F	F3	POSITIF	YES	00712-21	26	6.5	follow3	3	CRITICAL	1	6158.94	479.629	170.429	32.8248	20.3915	199.397	258.562	490.541	33.6111	701.045	4.37018e+06	8.58461	4.32137	3.76653	17.2335	1.39686	4.89394	5.90163	3793.45	10.6479	188.073	4.59432	48.0092	923.499	40407.1	14.621	6.5	241.102	43.5047	37.3347	2.14022	1.24418
CHUM_213_B	213	CHUM	80 - 89	F	B	POSITIF	YES	00672-21	5	5	baseline	3	CRITICAL	1	6890.4	1575.36	301.072	32.8248	20.3915	208.05	344.549	198.424	154.493	611.179	4.26415e+06	37.3299	8.90413	3.76653	35.3399	1.39686	10.3674	5.90163	3931.74	10.6479	382.19	21.607	72.3158	2321.05	6573.8	33.8713	6.5	264.764	15.385	23.4621	2.33062	1.12916
CHUM_213_F1	213	CHUM	80 - 89	F	F1	POSITIF	YES	00679-21	9	4.58333	follow1	3	CRITICAL	1	3696.27	369.299	152.28	32.8248	20.3915	322.591	500	149.593	86.669	701.045	3.7243e+06	29.9023	10.3873	3.76653	37.0594	1.39686	10.3674	16.696	6026.52	10.6479	360.76	23.3504	29.2276	1807.35	7109.44	21.5126	6.5	171.695	9.64285	21.4652	2.21607	1.22837
CHUM_213_F2	213	CHUM	80 - 89	F	F2	POSITIF	YES	00695-21	12	3.33333	follow2	3	CRITICAL	1	3147.25	415.696	132.472	32.8248	20.3915	272.774	500	222.638	71.3313	826.56	4.95963e+06	22.409	30.4378	3.76653	38.8735	1.39686	4.89394	5.90163	5189.22	10.6479	603.694	21.607	17.5112	1857.12	6234.54	22.3656	6.5	232.347	5.29097	22.9123	2.16524	1.20403
CHUM_214_B	214	CHUM	70 - 79	M	B	POSITIF	YES	00683-21	17	3.66667	baseline	2	CRITICAL	0	1503.56	233.728	79.259	32.8248	20.3915	223.343	188.022	117.764	2.85768	212.787	3.42275e+06	8.58461	4.32137	3.76653	17.2335	1.39686	4.89394	5.90163	2794.84	10.6479	48.7698	4.59432	7.80016	2434.54	31225.5	6.80204	6.5	149.815	26.6095	8.23339	#N/A	#N/A
CHUM_214_F1	214	CHUM	70 - 79	M	F1	POSITIF	YES	00692-21	19	3.16667	follow1	1	SEVERE	0	1447.86	191.038	112.425	32.8248	20.3915	240.88	128.118	105.051	1.41177	212.787	3.64328e+06	8.58461	4.32137	3.76653	17.2335	1.39686	4.89394	5.90163	2045.85	10.6479	48.7698	4.59432	1.47285	2359.2	27371.6	6.80204	6.5	203.213	26.8561	7.65723	#N/A	#N/A
CHUM_214_F2	214	CHUM	70 - 79	M	F2	POSITIF	YES	00701-21	24	3.25	follow2	0	MODERATE	0	2541.48	234.65	162.044	32.8248	20.3915	281.463	86.2628	83.1111	2.85768	212.787	2.52321e+06	8.58461	4.32137	3.76653	17.2335	1.39686	4.89394	5.90163	2431.86	10.6479	48.7698	4.59432	93.9997	2540	12936	8.1262	6.5	235.232	31.7485	11.8344	#N/A	#N/A
CHUM_215_B	215	CHUM	60 - 69	M	B	POSITIF	YES	00677-21	14	1.48333	baseline	1	SEVERE	0	3420.27	211.776	97.1975	32.8248	20.3915	326.011	52.6309	56.3803	8.34258	212.787	2.53808e+06	8.58461	4.32137	3.76653	17.2335	1.39686	4.89394	5.90163	827.421	10.6479	48.7698	4.59432	3.00174	2767.37	75753.7	6.83602	6.5	118.082	40.6798	7.63579	2.05759	1.20814
CHUM_215_F1	215	CHUM	60 - 69	M	F1	POSITIF	YES	00690-21	17	6.5	follow1	0	MODERATE	0	4567.79	107.461	459.399	75.1525	20.3915	227.319	74.8514	42.7037	4.3285	212.787	1.32967e+06	8.58461	4.32137	3.76653	17.2335	1.39686	4.89394	5.90163	523.341	10.6479	48.7698	10.0028	7.58107	2733.05	48901.8	6.5748	6.5	102.926	22.1284	4.72757	1.81543	1.21456
CHUM_215_F2	215	CHUM	60 - 69	M	F2	POSITIF	YES	00698-21	22	5.83333	follow2	0	MODERATE	0	5706	131.857	150.301	32.8248	20.3915	190.768	54.3507	51.9649	7.50285	212.787	7.2064e+06	8.58461	4.32137	3.76653	17.2335	1.39686	4.89394	5.90163	442.993	10.6479	48.7698	4.59432	6.53286	2246.04	39273.3	7.64322	6.5	69.7673	19.7915	3.88913	1.92108	1.2061
CHUM_216_B	216	CHUM	70 - 79	F	B	POSITIF	YES	00687-21	6	4.58333	baseline	0	MODERATE	0	1157.46	157.233	77.476	32.8248	20.3915	310.406	89.0302	37.3841	4.0979	212.787	4.33316e+06	8.58461	4.32137	3.76653	17.2335	1.39686	4.89394	5.90163	700.324	10.6479	48.7698	4.59432	14.6793	609.596	12520	2.59582	6.5	164.97	68.8428	212.107	#N/A	#N/A
CHUM_217_B	217	CHUM	50 - 59	F	B	POSITIF	YES	00682-21	13	3.91667	baseline	1	SEVERE	0	614.466	50.9849	45.1918	32.8248	20.3915	766.906	74.0607	133.67	3.32442	212.787	2.91861e+06	27.7108	4.32137	3.76653	17.2335	1.39686	4.89394	5.90163	410.74	10.6479	48.7698	4.59432	1.47285	2663.89	6378.96	2.59582	6.5	157.594	101.851	18.8746	#N/A	#N/A
CHUM_217_F1	217	CHUM	50 - 59	F	F1	POSITIF	YES	00693-21	15	2.21667	follow1	1	SEVERE	0	612.422	88.762	28.6553	32.8248	20.3915	655.306	80.9562	94.5518	4.0979	212.787	4.03061e+06	8.58461	4.32137	3.76653	17.2335	1.39686	4.89394	5.90163	633.11	10.6479	48.7698	4.59432	1.47285	1187.23	6464.61	2.59582	16.5821	147.283	74.3202	112.237	2.16489	0.994096
CHUM_219_B	219	CHUM	50 - 59	M	B	POSITIF	YES	00684-21	6	3.16667	baseline	0	MODERATE	0	2098.32	457.021	207.147	92.5423	20.3915	730.109	500	254.494	17.7257	2237.3	4.0575e+06	66.9702	37.9595	25.9987	35.0499	23.2487	4.89394	5.90163	6091.58	10.6479	1060.91	20.2239	26.8669	27587.6	8000.72	22.7635	81.0318	1.08	0.975	0.38	2.18189	1.5178
CHUM_219_F2	219	CHUM	50 - 59	M	F2	POSITIF	YES	00702-21	13	3.25	follow2	0	MODERATE	0	1199.48	118.649	67.5502	32.8248	20.3915	374.165	162.243	99.1246	4.5798	904.961	1.57833e+06	8.58461	4.32137	3.76653	17.2335	1.39686	4.89394	5.90163	495.199	10.6479	48.7698	4.59432	1.47285	4019.42	14964.1	10.1597	6.5	208.311	98.4772	21.2956	2.17772	1.12514
CHUM_220_B	220	CHUM	60 - 69	M	B	POSITIF	YES	00708-21	11	2.58333	baseline	0	MODERATE	0	1389.06	113.482	2.9347	32.8248	20.3915	835.957	17.9123	38.9675	4.89246	212.787	3.77032e+06	8.58461	4.32137	3.76653	17.2335	1.39686	4.89394	5.90163	425.368	10.6479	48.7698	4.59432	1.47285	886.544	3630.89	2.59582	6.5	123.733	31.8492	3.82503	2.05631	0.992936
CHUM_221_B	221	CHUM	40 - 49	F	B	POSITIF	YES	00700-21	8	3.75	baseline	0	MODERATE	0	6324.75	504.388	238.06	32.8248	20.3915	1058.88	44.1387	286.768	17.6142	212.787	3.26823e+06	27.5559	4.32137	3.76653	17.2335	1.39686	4.89394	5.90163	1129.15	10.6479	48.7698	4.59432	35.8474	3094.19	6065.46	10.1597	6.5	234.138	23.2927	86.9711	2.35157	1.13325
CHUM_221_F1	221	CHUM	40 - 49	F	F1	POSITIF	YES	00711-21	11	4.41667	follow1	0	MODERATE	0	4174.27	435.07	250.65	32.8248	20.3915	410.554	71.6625	319.408	15.6961	212.787	2.64893e+06	33.3976	4.32137	3.76653	17.2335	1.39686	4.89394	5.90163	1375.68	10.6479	48.7698	4.59432	19.2948	3065.8	3750.96	9.71265	6.5	248.388	36.3773	188.821	2.24965	1.08953
CHUM_224_B	224	CHUM	70 - 79	F	B	POSITIF	YES	00706-21	14	5.83333	baseline	2	CRITICAL	1	3370.61	419.936	158.395	101.938	20.3915	453.878	500	210.823	34.9745	703.786	4.28368e+06	75.3474	24.5132	9.4302	17.2335	16.1585	10.2347	5.90163	2308.96	10.6479	790.411	4.59432	25.8292	20670	6621.13	15.3008	4192.38	1.08	0.975	0.38	2.18758	1.46155
CHUM_224_F1	224	CHUM	70 - 79	F	F1	POSITIF	YES	00710-21	15	5.58333	follow1	2	CRITICAL	1	2234.1	386.233	104.329	86.8032	20.3915	344.908	500	176.588	33.8116	516.811	4.11112e+06	41.6616	15.3092	3.76653	17.2335	12.4136	4.89394	5.90163	1930.66	10.6479	547.139	4.59432	20.3189	15916.3	8967.69	12.3323	3265.66	1.08	0.975	0.38	2.22405	1.3751
CHUM_225_B	225	CHUM	60 - 69	M	B	POSITIF	YES	00713-21	7	3.16667	baseline	0	MODERATE	0	937.532	522.174	50.5811	32.8248	20.3915	271.573	144.979	84.7734	14.7825	212.787	3.7885e+06	35.2077	4.32137	3.76653	17.2335	1.39686	4.89394	5.90163	7944.2	10.6479	48.7698	17.8133	166.627	972.098	11434.3	9.36254	6.5	120.69	121.121	14.9515	2.10275	1.14994
CHUM_227_B	227	CHUM	50 - 59	M	B	POSITIF	YES	00717-21	27	3.5	baseline	1	SEVERE	0	689.226	410.19	26.0945	32.8248	20.3915	829.817	101.194	41.2278	8.98359	212.787	7.38672e+06	8.58461	4.32137	3.76653	17.2335	1.39686	4.89394	5.90163	796.254	10.6479	48.7698	4.59432	1.47285	3052.52	14120.5	2.59582	6.5	240.631	72.0749	75.2572	#N/A	#N/A
CHUM_229_B	229	CHUM	80 - 89	M	B	POSITIF	YES	00719-21	15	3.2	baseline	2	CRITICAL	0	1890.46	247.027	92.7	32.8248	20.3915	797.488	270.939	669.759	6.48054	212.787	3.54673e+06	42.3673	4.32137	3.76653	17.2335	1.39686	4.89394	5.90163	786.999	10.6479	202.877	4.59432	1.47285	5189.79	13668.1	2.59582	84.3953	16.8531	11.6407	6.70937	2.11835	1.27078
CHUM_230_B	230	CHUM	70 - 79	M	B	POSITIF	YES	00720-21	3	3.83333	baseline	0	MODERATE	0	1079.75	216.307	24.2116	32.8248	20.3915	170.155	107.106	138.44	3.84501	212.787	1.57343e+06	8.58461	4.32137	3.76653	17.2335	1.39686	4.89394	5.90163	441.968	10.6479	48.7698	4.59432	1.47285	1886.5	8415.39	2.59582	6.5	58.8887	11.6352	57.5611	#N/A	#N/A
CHUM_232_B	232	CHUM	50 - 59	M	B	POSITIF	YES	00716-21	23	3.58333	baseline	3	CRITICAL	0	4630.36	253.949	165.445	32.8248	20.3915	196.726	396.809	73.4893	18.3198	671.293	2.76474e+06	27.5559	18.0592	3.76653	17.2335	1.39686	4.89394	5.90163	5500.61	10.6479	189.277	4.59432	25.8377	4362.02	27490	21.8962	64.2044	236.992	39.9121	77.9714	#N/A	#N/A
CHUM_232_F1	232	CHUM	50 - 59	M	F1	POSITIF	YES	00718-21	24	3.33333	follow1	3	CRITICAL	0	4042.11	267.971	157.966	32.8248	20.3915	2749.74	213.3	79.3751	21.0379	776.883	2.45051e+06	36.1359	4.32137	22.0698	17.2335	1.39686	4.89394	5.90163	6237.7	10.6479	48.7698	4.59432	19.9847	4270.74	27225.2	24.4992	42.5849	202.493	0.975	23.3155	#N/A	#N/A
CHUM_232_F2	232	CHUM	50 - 59	M	F2	POSITIF	YES	05767-21	30	3.25	follow2	3	CRITICAL	0	4702.32	256.544	147.994	32.8248	20.3915	195.681	412.285	66.7796	16.6531	741.823	3.20259e+06	21.3985	18.6987	3.76653	17.2335	1.39686	4.89394	5.90163	6142.46	10.6479	149.328	4.59432	16.9016	3635.46	10402.2	20.5993	15.5592	191.299	20.3047	34.2258	#N/A	#N/A
CHUM_233_B	233	CHUM	50 - 59	F	B	POSITIF	YES	05763-21	7	3.66667	baseline	1	SEVERE	0	3104.85	223.337	40.8547	32.8248	20.3915	253.965	403.069	149.841	6.51404	212.787	2.04216e+06	51.684	4.32137	3.76653	17.2335	1.39686	4.89394	5.90163	356.331	10.6479	425.357	4.59432	1.47285	5794.56	4206.75	8.76426	6.5	1.08	0.975	0.38	1.98703	1.25285
CHUM_233_F1	233	CHUM	50 - 59	F	F1	POSITIF	YES	05765-21	8	3.58333	follow1	1	SEVERE	0	482.126	31.1475	22.7615	32.8248	20.3915	72.9672	118.567	37.7397	11.3821	212.787	1.49848e+06	8.58461	4.32137	3.76653	17.2335	6.02807	4.89394	5.90163	215.718	10.6479	182.502	4.59432	1.47285	2668.3	2522.19	2.59582	6.5	1.08	7.29143	2.37863	#N/A	#N/A
CHUM_235_B	235	CHUM	60 - 69	M	B	POSITIF	YES	05764-21	4	6.58333	baseline	0	MODERATE	0	4713.62	475.555	400.361	32.8248	20.3915	410.554	56.1694	699.597	16.4296	635.649	7.67512e+06	59.834	4.32137	3.76653	17.2335	2.97424	11.2687	5.90163	3425.3	10.6479	48.7698	18.6849	250.087	4583.87	5912.62	13.2046	6.5	188.031	32.2538	14.8215	#N/A	#N/A
CHUM_235_F1	235	CHUM	60 - 69	M	F1	POSITIF	YES	05769-21	6	4.66667	follow1	0	MODERATE	0	2994.86	322.86	99.7974	32.8248	20.3915	189.357	53.9145	360.578	9.21758	212.787	6.94739e+06	8.58461	4.32137	3.76653	17.2335	1.39686	4.89394	5.90163	1567.82	10.6479	48.7698	4.59432	21.6968	2595.99	7090	6.23836	6.5	181.026	122.46	90.899	#N/A	#N/A
CHUM_236_B	236	CHUM	70 - 79	M	B	POSITIF	YES	05768-21	10	3	baseline	3	CRITICAL	1	5069.12	435.805	81.136	106.085	20.3915	218.766	500	2712.66	18.0755	1293.49	5.78875e+06	33.3976	39.9968	3.76653	17.2335	21.5197	4.89394	5.90163	2761.44	10.6479	994.257	4.59432	25.8037	5211.69	10306.4	25.3367	2168.24	1.08	6.46794	0.38	2.16673	1.5168
CHUM_236_F1	236	CHUM	70 - 79	M	F1	POSITIF	YES	05774-21	15	2.9	follow1	3	CRITICAL	1	2454.38	465.979	98.6046	128.553	20.3915	298.673	293.873	1204.26	12.3435	965.934	5.79511e+06	26.9359	9.39082	3.76653	17.2335	18.4391	4.89394	5.90163	1389.52	10.6479	629.712	4.59432	12.4759	3262.57	26529.1	16.6836	6.5	52.2856	70.171	30.801	2.25479	1.07767
CHUM_236_F2	236	CHUM	70 - 79	M	F2	POSITIF	YES	05778-21	17	4.16667	follow2	3	CRITICAL	1	3997.93	800.341	381.273	143.337	20.3915	343.095	500	838.714	21.632	1293.49	4.99816e+06	58.9153	36.1526	3.76653	17.2335	17.898	4.89394	5.90163	6342.33	10.6479	992.514	4.59432	66.4313	3613.1	22974.9	37.5886	6.5	85.0312	98.242	42.661	2.21952	1.142
CHUM_236_F3	236	CHUM	70 - 79	M	F3	POSITIF	YES	05787-21	25	5.5	follow3	3	CRITICAL	1	6240.93	1175.69	629.013	134.324	20.3915	308.276	309.533	306.57	23.7484	773.005	5.44308e+06	49.4362	12.7053	3.76653	17.2335	7.87488	10.2347	5.90163	10438.4	10.6479	582.985	4.59432	114.718	4971.13	16447.3	30.9494	6.5	155.15	123.47	64.991	2.13045	1.01656
CHUM_237_B	237	CHUM	60 - 69	M	B	POSITIF	YES	05771-21	6	4.33333	baseline	2	CRITICAL	0	9829.18	961.95	358.099	112.027	20.3915	285.194	500	115.111	33.213	467.655	3.78008e+06	46.393	28.0027	9.05945	17.2335	9.95526	10.2347	5.90163	3620.6	10.6479	723.975	4.59432	84.7543	5436.98	6036.03	18.3842	566.679	8.97935	2.08	0.38	2.04684	1.55866
CHUM_237_F1	237	CHUM	60 - 69	M	F1	POSITIF	YES	05772-21	10	4.53333	follow1	1	SEVERE	0	6049.66	1268.66	195.914	123.573	20.3915	241.458	500	106.568	71.9328	635.649	6.10698e+06	87.3827	27.0966	12.9893	17.2335	10.1553	17.4205	5.90163	2293.02	10.6479	689.057	11.3608	533.658	4994.43	6480.71	21.4656	499.514	1.08	0.975	0.38	#N/A	#N/A
CHUM_237_F2	237	CHUM	60 - 69	M	F2	POSITIF	YES	05781-21	13	2.83333	follow2	1	SEVERE	0	6044.26	1808.69	123.323	91.3094	20.3915	218.766	500	105.926	67.871	516.811	5.93299e+06	39.0271	4.32137	3.76653	17.2335	10.4687	4.89394	5.90163	2470.39	10.6479	733.468	4.59432	459.819	3451.91	7825.26	24.922	83.3383	15.6752	2.08	0.38	2.17865	1.53395
CHUM_237_F3	237	CHUM	60 - 69	M	F3	POSITIF	YES	05785-21	20	4.25	follow3	0	MODERATE	0	3359.99	563.424	73.9567	32.8248	20.3915	227.019	500	127.489	23.8703	838.906	4.74076e+06	48.5597	4.32137	3.76653	17.2335	1.39686	4.89394	5.90163	1317.83	10.6479	371.954	4.59432	85.4672	1578.94	7279.55	19.5656	27.1522	94.1727	28.895	16.745	2.43075	1.37071
CHUM_238_B	238	CHUM	40 - 49	M	B	POSITIF	YES	05773-21	10	3.83333	baseline	1	SEVERE	0	1185.42	164.687	97.6774	32.8248	20.3915	72.9672	175.778	115.55	1.41177	212.787	1.29229e+06	8.58461	4.32137	3.76653	17.2335	4.39889	4.89394	5.90163	524.067	10.6479	48.7698	4.59432	1.47285	2020.33	19098.5	2.59582	6.5	11.5766	6.51498	3.45696	2.00761	1.28472
CHUM_241_B	241	CHUM	50 - 59	M	B	POSITIF	YES	05782-21	11	3.66667	baseline	1	SEVERE	0	248.386	39.536	11.4183	32.8248	20.3915	72.9672	107.185	19.6735	12.3218	212.787	862925	8.58461	4.32137	3.76653	17.2335	1.39686	4.89394	5.90163	510.474	10.6479	48.7698	4.59432	1.47285	1816.62	4443.4	2.59582	6.5	19.0692	14.8384	0.38	2.04322	1.21985
CHUM_242_B	242	CHUM	70 - 79	M	B	POSITIF	YES	05784-21	9	4.5	baseline	3	CRITICAL	1	634.623	547.678	81.6493	85.0457	20.3915	248.113	500	66.3587	26.6028	486.831	4.06973e+06	56.6066	48.7348	3.76653	17.2335	31.3975	4.89394	5.90163	2261.98	10.6479	1299.39	4.59432	448.516	22196.5	12488.5	7.89731	3733.27	1.08	2.22689	0.38	2.28543	1.37451
CHUM_242_F1	242	CHUM	70 - 79	M	F1	POSITIF	YES	05788-21	10	3.5	follow1	3	CRITICAL	1	736.655	369.464	58.9742	32.8248	20.3915	147.022	500	47.4877	14.7825	212.787	3.92203e+06	42.3673	14.9924	3.76653	17.2335	14.9628	4.89394	5.90163	969.327	10.6479	430.928	4.59432	199.314	8659.8	15454.9	2.59582	2915.22	1.08	0.975	4.0917	2.37479	1.26754
CHUM_242_F2	242	CHUM	70 - 79	M	F2	POSITIF	YES	05795-21	16	3.83333	follow2	3	CRITICAL	1	766.748	551.102	150.708	93.4451	20.3915	236.573	500	85.3841	13.4377	520.463	4.24883e+06	8.58461	35.4796	3.76653	17.2335	26.5881	4.89394	5.90163	2263.63	10.6479	965.522	4.59432	282.715	1440.28	24834.3	8.95097	353.992	140.902	8.75897	16.8873	2.01588	1.41505
CHUM_242_F3	242	CHUM	70 - 79	M	F3	POSITIF	YES	05811-21	23	5.5	follow3	3	CRITICAL	1	2032.55	911.017	70.3417	100.54	20.3915	193.65	500	96.4743	23.9176	597.931	4.34069e+06	47.3461	4.32137	3.76653	17.2335	12.3851	4.89394	5.90163	6673.67	10.6479	407.177	4.59432	399.672	635.003	53610	14.4747	6.5	347.218	138.195	21.1229	2.03657	1.34223
CHUM_244_F2	244	CHUM	70 - 79	F	F2	POSITIF	YES	05802-21	18	2.93333	follow2	1	SEVERE	0	980.95	194.161	16.1145	32.8248	20.3915	72.9672	41.3198	45.9383	13.9766	212.787	4.04107e+06	8.58461	4.32137	3.76653	17.2335	1.39686	4.89394	5.90163	852.835	10.6479	48.7698	4.59432	30.5709	425.636	27558	2.59582	6.5	182.872	16.933	88.0684	#N/A	#N/A
CHUM_245_B	245	CHUM	50 - 59	M	B	POSITIF	YES	05789-21	16	6.5	baseline	3	CRITICAL	0	1946.03	446.142	129.641	32.8248	20.3915	310.406	233.037	118.39	8.34258	212.787	5.38651e+06	8.58461	4.32137	3.76653	17.2335	1.39686	4.89394	5.90163	4601.98	10.6479	136.52	4.59432	40.2062	613.728	37379.2	13.6208	6.5	185.284	76.3398	103.374	#N/A	#N/A
CHUM_245_F1	245	CHUM	50 - 59	M	F1	POSITIF	YES	05800-21	18	3.83333	follow1	3	CRITICAL	0	2544.29	248.751	212.861	32.8248	20.3915	185.7	93.3684	144.433	9.14451	212.787	3.77331e+06	8.58461	4.32137	3.76653	17.2335	1.39686	4.89394	5.90163	5941.95	10.6479	48.7698	4.59432	88.7104	620.73	19270.8	8.52097	6.5	174.802	41.6708	76.0269	#N/A	#N/A
CHUM_245_F2	245	CHUM	50 - 59	M	F2	POSITIF	YES	05810-21	23	2.5	follow2	3	CRITICAL	0	2502.23	334.991	301.798	32.8248	20.3915	318.278	79.3406	200.652	9.40777	212.787	4.57699e+06	60.9427	4.32137	3.76653	17.2335	1.39686	4.89394	5.90163	4588.74	10.6479	48.7698	4.59432	93.7195	548.599	15777.7	10.2089	6.5	128.158	9.58432	15.9958	#N/A	#N/A
CHUM_245_F3	245	CHUM	50 - 59	M	F3	POSITIF	YES	05820-21	30	3.75	follow3	3	CRITICAL	0	2072.72	434.251	116.113	32.8248	20.3915	1171.84	28.814	97.6787	17.7391	212.787	3.60584e+06	8.58461	4.32137	3.76653	17.2335	1.39686	4.89394	5.90163	3796.1	10.6479	48.7698	4.59432	13.8256	443.276	9382.71	11.468	6.5	290.02	53.5283	19.1576	#N/A	#N/A
CHUM_246_B	246	CHUM	70 - 79	F	B	POSITIF	YES	05792-21	9	3.25	baseline	2	CRITICAL	0	294.801	10.6082	45.1918	32.8248	20.3915	72.9672	417.026	22.0569	30.8942	212.787	408123	8.58461	4.32137	3.76653	17.2335	11.2091	4.89394	5.90163	489.432	10.6479	478.962	4.59432	156.592	4951.19	8905.66	2.59582	283.719	12.5379	13.2915	3.34584	2.27615	1.28646
CHUM_246_F1	246	CHUM	70 - 79	F	F1	POSITIF	YES	05797-21	10	2.66667	follow1	2	CRITICAL	0	772.729	335.672	80.6236	32.8248	20.3915	178.074	500	58.1743	16.6628	212.787	1.21732e+06	27.7108	13.418	3.76653	17.2335	18.7461	4.89394	5.90163	798.307	10.6479	899.53	4.59432	163.786	7945.21	39473.7	6.42661	333.954	17.8739	22.3591	3.35009	2.12975	1.30059
CHUM_246_F2	246	CHUM	70 - 79	F	F2	POSITIF	YES	05801-21	15	3.16667	follow2	1	SEVERE	0	890.342	241.233	42.4757	32.8248	20.3915	72.9672	274.847	73.2467	3.84501	212.787	949910	8.58461	4.32137	3.76653	17.2335	6.27906	4.89394	5.90163	1467.63	10.6479	301.61	4.59432	50.923	871.915	41532.7	2.59582	6.5	142.868	82.9867	31.2447	1.86063	1.02786
CHUM_247_F1	247	CHUM	50 - 59	M	F1	POSITIF	YES	05798-21	10	2.5	follow1	2	CRITICAL	0	418.81	294.716	45.0877	32.8248	20.3915	372.129	148.246	88.708	18.0009	212.787	1.20991e+06	8.58461	4.32137	3.76653	17.2335	1.39686	4.89394	5.90163	551.41	10.6479	48.7698	4.59432	117.758	4307.96	20858.1	2.59582	205.93	1.08	75.5527	3.12369	2.0347	1.25955
CHUM_247_F2	247	CHUM	50 - 59	M	F2	POSITIF	YES	05808-21	16	3.08333	follow2	0	MODERATE	0	598.127	316.548	1369.54	32.8248	88.3383	3555.89	42.9239	342.318	10.2054	212.787	1.66114e+06	63.271	4.32137	3.76653	17.2335	1.39686	4.89394	5.90163	839.685	10.6479	48.7698	4.59432	148.984	922.828	12200	5.9949	25.7934	74.5956	101.575	37.9459	1.94191	1.07239
CHUM_248_B	248	CHUM	60 - 69	M	B	POSITIF	YES	05796-21	8	2.66667	baseline	1	SEVERE	0	1310.89	761.792	61.061	32.8248	20.3915	279.317	500	81.4582	12.9002	454.66	1.23057e+06	47.3461	21.9722	7.58439	50.3438	10.5601	4.89394	5.90163	1306.92	10.6479	1068.83	42.7237	17.0833	17394.6	1947.98	8.07196	NA	1.08	0.975	0.734	2.11567	1.55601
CHUM_248_F1	248	CHUM	60 - 69	M	F1	POSITIF	YES	05799-21	9	2.41667	follow1	1	SEVERE	0	1551.89	322.877	61.0989	32.8248	20.3915	279.317	500	190.232	6.74184	212.787	959106	63.271	13.651	3.76653	59.9657	6.97137	4.89394	5.90163	640.57	10.6479	839.729	48.7588	4.97058	14398.9	4328.37	2.59582	1144.26	1.08	16.3961	4.67192	1.9599	1.35798
CHUM_248_F2	248	CHUM	60 - 69	M	F2	POSITIF	YES	05809-21	14	2.66667	follow2	2	CRITICAL	0	1326.38	3741.77	96.7009	32.8248	20.3915	357.114	500	152.363	17.7471	1144.85	8.55978e+06	32.4638	35.4796	3.76653	83.2722	18.8764	4.89394	5.90163	1005.23	10.6479	1546.15	56.4009	263.093	1687.2	12861.2	8.95097	43.6821	153.758	33.6292	156.751	2.04702	1.21581
CHUM_250_B	250	CHUM	70 - 79	M	B	POSITIF	YES	05803-21	2	2.66667	baseline	0	MODERATE	0	5184.63	440.922	78.5425	32.8248	20.3915	263.71	500	102.892	10.4849	212.787	4.19374e+06	60.9427	16.4287	19.3208	17.2335	18.4611	4.89394	5.90163	2843.62	10.6479	817.251	4.59432	20.2777	2843.93	4117.94	16.5944	6.5	1.08	0.975	0.38	#N/A	#N/A
CHUM_250_F1	250	CHUM	70 - 79	M	F1	POSITIF	YES	05814-21	4	3.08333	follow1	0	MODERATE	0	3963.68	351.261	91.6918	32.8248	20.3915	232.659	500	91.6833	8.07773	212.787	3.65399e+06	27.7108	16.2319	12.2067	17.2335	16.9904	4.89394	5.90163	1997.59	10.6479	771.925	4.59432	10.2323	2100.62	3211.9	17.9012	6.5	1.08	0.975	0.38	#N/A	#N/A
CHUM_253_B	253	CHUM	50 - 59	M	B	POSITIF	YES	05804-21	8	5.58333	baseline	3	CRITICAL	1	1955.32	447.954	139.326	128.553	20.3915	199.792	324.31	693.279	20.4173	439.722	3.68976e+06	8.58461	4.32137	3.76653	17.2335	5.49574	4.89394	5.90163	1172.49	10.6479	48.7698	4.59432	6.12412	248.262	35572.4	7.37934	7216.68	1.08	0.975	0.38	2.08234	1.28915
CHUM_253_F1	253	CHUM	50 - 59	M	F1	POSITIF	YES	05813-21	10	4.25	follow1	3	CRITICAL	1	1372.44	375.958	131.066	139.439	20.3915	196.726	146.474	378.603	19.0346	476.422	3.14331e+06	27.5559	4.32137	3.76653	17.2335	4.87635	4.89394	5.90163	927.008	10.6479	48.7698	4.59432	5.01546	209.984	22041.1	7.33462	1155.12	1.08	0.975	0.38	2.15319	1.07851
CHUM_253_F2	253	CHUM	50 - 59	M	F2	POSITIF	YES	05819-21	15	0.833333	follow2	3	CRITICAL	1	1853.41	474.014	188.086	134.324	20.3915	290.194	240.666	316.436	25.701	212.787	2.99843e+06	17.9487	4.32137	3.76653	17.2335	5.86104	4.89394	5.90163	1682.14	10.6479	48.7698	4.59432	13.6375	239.496	23064.3	7.97263	548.21	7.43768	0.975	0.38	#N/A	#N/A
CHUM_253_F3	253	CHUM	50 - 59	M	F3	POSITIF	YES	05826-21	22	3.83333	follow3	3	CRITICAL	1	2606.84	1622.25	412.591	145.332	20.3915	287.709	500	155.871	31.6988	741.823	3.07883e+06	8.58461	4.32137	3.76653	17.2335	13.9335	4.89394	5.90163	4613.99	10.6479	419.866	4.59432	43.4611	342.243	19304.7	17.5586	1143.73	1.08	0.975	0.38	1.98647	1.52549
CHUM_254_B	254	CHUM	60 - 69	M	B	POSITIF	YES	05805-21	7	5.56667	baseline	3	CRITICAL	1	716.793	882.676	40.8679	32.8248	20.3915	256.019	500	142.284	9.67953	642.364	2.89631e+06	51.8453	15.6218	3.76653	17.2335	21.3589	4.89394	5.90163	1104.31	10.6479	877.232	4.59432	171.862	23761.9	14370	6.42661	4897.99	62.9128	2.08	5.03021	2.10683	1.33916
CHUM_254_F1	254	CHUM	60 - 69	M	F1	POSITIF	YES	05812-21	9	4.83333	follow1	3	CRITICAL	1	1071.47	11253.1	114.347	32.8248	107.203	511.889	500	223.39	24.7029	982.09	8.55978e+06	64.9202	53.9948	3.76653	17.2335	40.7099	4.89394	5.90163	3544.09	10.6479	2196.6	11.238	1655.99	7017.7	48669.3	17.4539	2555.46	234.07	4.62	9.51229	2.16137	1.62775
CHUM_254_F2	254	CHUM	60 - 69	M	F2	POSITIF	YES	05817-21	14	5.5	follow2	3	CRITICAL	1	2655.37	1590.97	86.545	32.8248	20.3915	286.786	500	299.886	7.80894	699.635	8.20202e+06	25.0339	12.1816	3.76653	17.2335	17.2447	4.89394	5.90163	5040.27	10.6479	525.674	4.59432	414.501	1483.74	45678.3	19.1846	76.8115	341.968	22.6383	58.9363	2.18712	1.35245
CHUM_254_F3	254	CHUM	60 - 69	M	F3	POSITIF	YES	05827-21	21	3.5	follow3	3	CRITICAL	1	4633.41	1505.36	72.4626	32.8248	20.3915	248.113	389.321	143.426	9.66587	486.831	7.52458e+06	22.0683	4.32137	3.76653	17.2335	11.8654	4.89394	5.90163	10553.2	10.6479	202.877	4.59432	448.43	673.914	12246	15.3289	6.5	329.019	20.0259	46.2309	2.16717	1.31997
CHUM_257_B	257	CHUM	40 - 49	F	B	POSITIF	YES	05818-21	10	4.16667	baseline	0	MODERATE	0	670.728	25.3405	1706.12	32.8248	20.3915	154.605	42.2091	41.2992	119.795	212.787	6.40496e+06	8.58461	4.32137	3.76653	17.2335	1.39686	4.89394	5.90163	4568.81	10.6479	48.7698	4.59432	39.2132	714.325	977.341	2.59582	6.5	112.151	34.4184	6.12042	2.04599	1.07315
CHUM_257_F1	257	CHUM	40 - 49	F	F1	POSITIF	YES	05822-21	12	3.25	follow1	0	MODERATE	0	1373.35	67.2478	1730.25	32.8248	20.3915	177.51	32.8931	69.4823	94.9838	212.787	5.52528e+06	8.58461	4.32137	3.76653	17.2335	1.39686	4.89394	5.90163	6520.2	10.6479	48.7698	4.59432	34.4934	742.907	2164.67	2.59582	6.5	36.6116	11.8451	3.56206	2.01388	1.06076
CHUM_257_F2	257	CHUM	40 - 49	F	F2	POSITIF	YES	05829-21	17	3.41667	follow2	0	MODERATE	0	1707.06	271.089	1425.92	32.8248	20.3915	570.235	65.0199	76.6549	163.179	212.787	4.68849e+06	8.58461	4.32137	3.76653	17.2335	1.39686	4.89394	5.90163	10553.2	10.6479	48.7698	24.0938	5.38631	1022.33	2924.6	5.9949	6.5	42.5115	10.6869	3.883	2.0014	1.1086
CHUM_258_B	258	CHUM	80 - 89	M	B	POSITIF	YES	05821-21	12	3.5	baseline	0	MODERATE	0	444.079	10.6082	19.2239	32.8248	20.3915	148.468	500	29.6382	39.0877	212.787	3.672e+06	8.58461	26.0863	17.4096	17.2335	10.0566	4.89394	5.90163	1002.18	10.6479	840.058	4.59432	9.10604	7574.32	94.3739	2.59582	184.405	12.9039	0.975	0.38	#N/A	#N/A
CHUM_258_F1	258	CHUM	80 - 89	M	F1	POSITIF	YES	05828-21	17	3.66667	follow1	1	SEVERE	0	2167.91	211.141	28.6819	32.8248	20.3915	191.877	500	103.735	38.3986	735.42	8.41109e+06	8.58461	28.6946	3.76653	17.2335	11.3841	4.89394	5.90163	981.152	10.6479	1174.97	4.59432	23.1765	2719.32	5008.96	18.215	670.928	186.413	88.4967	35.229	2.07301	1.45618
CHUM_258_F2	258	CHUM	80 - 89	M	F2	POSITIF	YES	05834-21	19	3.33333	follow2	1	SEVERE	0	1879.3	241.344	38.9513	32.8248	20.3915	160.906	500	122.147	28.0162	763.883	6.58716e+06	22.7981	24.6767	3.76653	17.2335	5.89274	4.89394	5.90163	1541.04	10.6479	879.87	4.59432	11.4172	1672.97	9510.96	24.2159	39.6928	210.94	94.7189	98.8586	1.99051	1.44643
CHUM_258_F3	258	CHUM	80 - 89	M	F3	POSITIF	YES	05837-21	24	3.58333	follow3	1	SEVERE	0	3219.17	312.987	20.5884	32.8248	20.3915	72.9672	289.637	101.273	16.0178	611.37	4.82439e+06	8.58461	4.32137	3.76653	17.2335	1.39686	4.89394	5.90163	1217.47	10.6479	286.102	4.59432	5.15551	1538.14	8694.42	18.5871	6.5	308.014	72.6718	225.161	#N/A	#N/A
CHUM_259_B	259	CHUM	90 - 99	M	B	POSITIF	YES	05823-21	17	2.83333	baseline	1	SEVERE	0	27.8234	31.3547	2.9347	32.8248	20.3915	72.9672	94.6335	5.97743	22.9342	212.787	3.26787e+06	8.58461	4.32137	3.76653	17.2335	3.35805	4.89394	5.90163	444.497	10.6479	119.301	4.59432	42.451	252.415	3533.95	2.59582	6.5	91.7354	51.5482	22.0681	#N/A	#N/A
CHUM_260_B	260	CHUM	40 - 49	M	B	POSITIF	YES	05825-21	11	3.83333	baseline	0	MODERATE	0	240.233	51.6021	31.4738	32.8248	20.3915	72.9672	310.544	39.5107	10.6589	212.787	1.78621e+06	8.58461	4.32137	3.76653	17.2335	3.24874	4.89394	5.90163	819.892	10.6479	134.183	4.59432	4.60734	1046.19	94.3739	2.59582	62.6694	38.2101	6.45075	2.77412	2.13158	1.51747
CHUM_260_F1	260	CHUM	40 - 49	M	F1	POSITIF	YES	05833-21	13	3.5	follow1	0	MODERATE	0	444.124	118.562	39.8928	32.8248	20.3915	72.9672	260.896	38.2387	9.01033	212.787	3.70814e+06	8.58461	4.32137	3.76653	17.2335	1.39686	4.89394	5.90163	1492.38	10.6479	48.7698	4.59432	1.47285	823.019	1179.24	6.10545	6.5	183.032	40.6574	28.0978	2.15518	1.37504
CHUM_261_B	261	CHUM	80 - 89	M	B	POSITIF	YES	05832-21	8	2.66667	baseline	2	CRITICAL	0	672.256	582.912	25.8467	32.8248	20.3915	179.923	500	114.029	20.8708	1071.68	8.14508e+06	48.674	23.3411	3.76653	17.2335	17.4215	4.89394	5.90163	1124.22	10.6479	982.518	4.59432	129.11	4571.19	6575.09	13.9709	1256.3	71.1989	13.4964	8.52334	2.10708	1.44428
CHUM_261_F2	261	CHUM	80 - 89	M	F2	POSITIF	YES	10326-21	16	2.83333	follow2	0	MODERATE	0	981.914	550.008	2.9347	32.8248	20.3915	72.9672	377.517	59.5436	11.8205	505.279	4.30795e+06	25.8079	4.32137	3.76653	17.2335	7.12525	4.89394	5.90163	719.545	10.6479	501.817	4.59432	53.5936	1081.88	12626.8	11.5653	41.668	30.6213	34.4606	42.8168	2.04911	1.07615
CHUM_262_B	262	CHUM	70 - 79	F	B	POSITIF	YES	05831-21	17	4.33333	baseline	0	MODERATE	0	1947.79	132.149	52.9346	32.8248	20.3915	243.542	171.453	31.0001	40.9615	212.787	3.0217e+06	8.58461	4.32137	3.76653	17.2335	1.39686	4.89394	5.90163	2555.84	10.6479	48.7698	4.59432	1.47285	2692.59	2938.61	10.0915	6.5	52.3405	20.4626	6.08723	#N/A	#N/A
CHUM_262_F2	262	CHUM	70 - 79	F	F2	POSITIF	YES	05839-21	23	2.33333	follow2	0	MODERATE	0	2744.69	108.964	58.8869	32.8248	20.3915	295.942	67.3024	38.2387	25.4743	212.787	3.76687e+06	8.58461	4.32137	3.76653	17.2335	1.39686	4.89394	5.90163	2803.51	10.6479	48.7698	4.59432	16.7689	1416.19	638.454	6.10545	6.5	285.934	20.0831	70.925	#N/A	#N/A
CHUM_263_B	263	CHUM	30 - 39	M	B	POSITIF	YES	05836-21	10	3.33333	baseline	1	SEVERE	0	461	151.849	15.5977	32.8248	20.3915	72.9672	211.659	77.9403	5.47202	212.787	3.02043e+06	25.8079	4.32137	3.76653	17.2335	1.39686	4.89394	5.90163	282.331	10.6479	181.199	4.59432	39.9015	2185.74	9675.08	2.59582	746.705	67.7964	55.0662	15.6031	2.25243	1.20277
CHUM_265_B	265	CHUM	70 - 79	M	B	POSITIF	YES	05838-21	11	3.58333	baseline	1	SEVERE	0	1273.6	285.449	27.5909	32.8248	20.3915	72.9672	96.7521	110.325	6.48054	212.787	2.29957e+06	8.58461	4.32137	3.76653	17.2335	1.39686	4.89394	5.90163	1634.6	10.6479	48.7698	4.59432	4.1701	800.182	8205.71	2.59582	6.5	1.08	0.975	0.38	2.0131	1.14969
CHUM_265_F1	265	CHUM	70 - 79	M	F1	POSITIF	YES	10323-21	13	3.33333	follow1	1	SEVERE	0	1067.98	175.665	17.3166	32.8248	20.3915	72.9672	63.5808	120.252	4.36782	212.787	2.91775e+06	8.58461	4.32137	3.76653	17.2335	3.30224	4.89394	5.90163	1195.88	10.6479	48.7698	4.59432	1.47285	512.859	10994.9	2.59582	6.5	20.6584	0.975	35.8817	1.92874	1.11009
CHUM_265_F2	265	CHUM	70 - 79	M	F2	POSITIF	YES	10334-21	20	4	follow2	1	SEVERE	0	1942.25	319.261	36.5063	32.8248	20.3915	72.9672	63.4552	62.1315	5.42246	212.787	3.2495e+06	8.58461	4.32137	3.76653	17.2335	1.39686	4.89394	5.90163	1181.17	10.6479	48.7698	4.59432	24.2488	714.325	17841.1	5.59165	6.5	125.039	0.975	28.463	1.95609	1.20168
CHUM_267_B	267	CHUM	50 - 59	F	B	POSITIF	YES	10322-21	3	3.33333	baseline	1	SEVERE	0	826.73	482.355	108.83	32.8248	20.3915	548.605	500	119.355	8.53886	212.787	1.78344e+06	52.1282	10.7662	3.76653	17.2335	11.9522	4.89394	5.90163	2919.32	10.6479	516.282	4.59432	46.0409	8345.83	1027.92	5.39362	388.523	1.08	2.08	0.38	#N/A	#N/A
CHUM_268_B	268	CHUM	20 - 29	M	B	POSITIF	YES	10324-21	9	3.08333	baseline	1	SEVERE	0	419.565	1004.79	327.789	32.8248	20.3915	917.535	500	172.236	19.2662	505.279	3.50306e+06	73.1278	17.8243	3.76653	17.2335	21.3458	4.89394	5.90163	5630.98	10.6479	950.285	4.59432	47.0314	12198.4	16624.7	12.6753	169122	1.08	4.45411	0.38	2.09127	1.61501
CHUM_268_F2	268	CHUM	20 - 29	M	F2	POSITIF	YES	10330-21	15	2.66667	follow2	0	MODERATE	0	519.133	618.594	323.572	32.8248	20.3915	360.603	431.604	235.418	10.1862	212.787	3.22973e+06	8.58461	4.32137	3.76653	17.2335	5.46659	4.89394	5.90163	3301.32	10.6479	226.169	4.59432	7.95814	514.237	2645.93	10.0915	467.185	194.854	179.104	87.5958	2.20553	1.11344
CHUM_268_F3	268	CHUM	20 - 29	M	F3	POSITIF	YES	10341-21	23	4.25	follow3	3	CRITICAL	0	2580.49	589.392	415.157	32.8248	20.3915	2046.98	131.89	168.822	33.8955	212.787	4.21679e+06	8.58461	4.32137	3.76653	17.2335	1.39686	4.89394	5.90163	6984.8	10.6479	48.7698	4.59432	9.67975	537.759	511.943	9.72893	6.5	216.422	170.476	56.8685	2.07714	1.3527
CHUM_269_B	269	CHUM	60 - 69	M	B	POSITIF	YES	10325-21	13	3.16667	baseline	2	CRITICAL	0	86.6967	282.778	63.9578	32.8248	20.3915	256.7	500	114.726	2.88736	212.787	1.9423e+06	20.0846	4.32137	3.76653	17.2335	1.39686	4.89394	5.90163	655.719	10.6479	693.373	4.59432	4.06763	5496.95	768.5	2.59582	518.654	12.8278	4.45944	2.9109	2.19686	1.43162
CHUM_269_F2	269	CHUM	60 - 69	M	F2	POSITIF	YES	10328-21	19	3.16667	follow2	1	SEVERE	0	27.8234	10.6082	27.7185	32.8248	20.3915	72.9672	110.857	23.0401	6.65831	212.787	767112	8.58461	4.32137	3.76653	17.2335	1.39686	4.89394	5.90163	232.677	10.6479	48.7698	4.59432	16.4659	426.457	1179.22	2.59582	6.5	49.4628	8.11332	3.55282	2.07442	1.10828
CHUM_271_B	271	CHUM	60 - 69	F	B	POSITIF	YES	10329-21	9	3.16667	baseline	2	CRITICAL	0	479.826	81.1485	2.9347	32.8248	20.3915	72.9672	393.014	81.5667	10.6589	212.787	2.30979e+06	60.2226	4.32137	3.76653	17.2335	2.92197	4.89394	5.90163	438.483	10.6479	301.133	4.59432	94.5117	3893.91	363.645	2.59582	414.49	1.08	0.975	0.38	2.15398	1.34269
CHUM_271_F1	271	CHUM	60 - 69	F	F1	POSITIF	YES	10333-21	10	4.25	follow1	2	CRITICAL	0	27.8234	10.6082	6.5901	32.8248	20.3915	72.9672	133.52	21.5051	17.1381	212.787	1.07782e+06	8.58461	4.32137	3.76653	17.2335	3.35805	4.89394	5.90163	372.364	10.6479	134.183	4.59432	104.445	1671.41	192.957	2.59582	636.583	1.08	0.975	0.38	2.26735	1.4545
CHUM_272_B	272	CHUM	30 - 39	M	B	POSITIF	YES	10338-21	15	3.5	baseline	0	MODERATE	0	665.183	165.585	2.9347	32.8248	20.3915	387.706	124.094	66.7863	5.58701	212.787	1.73224e+06	8.58461	4.32137	3.76653	17.2335	1.39686	4.89394	5.90163	439.057	10.6479	48.7698	4.59432	1.47285	1081.88	14027.8	2.59582	257.156	209.3	48.888	64.976	2.39583	1.07412
CHUM_274_B	274	CHUM	30 - 39	M	B	POSITIF	YES	10337-21	12	3.5	baseline	2	CRITICAL	0	306.797	145.186	38.8666	32.8248	20.3915	72.9672	289.697	5.97743	7.82132	212.787	1.99307e+06	8.58461	4.32137	3.76653	17.2335	1.39686	4.89394	5.90163	1450.35	10.6479	241.602	4.59432	65.9507	1784.98	3212.53	5.39362	6.5	87.7315	11.4195	6.24129	#N/A	#N/A
CHUM_274_F1	274	CHUM	30 - 39	M	F1	POSITIF	YES	10339-21	13	3.5	follow1	2	CRITICAL	0	505.774	197.317	33.7857	32.8248	20.3915	72.9672	162.163	5.97743	5.71355	212.787	2.06091e+06	8.58461	4.32137	3.76653	17.2335	1.39686	4.89394	5.90163	2011.5	10.6479	48.7698	4.59432	23.4889	1215.93	4530.37	6.28302	103.665	166.484	18.9901	13.5206	2.22039	1.15771
CHUM_276_B	276	CHUM	70 - 79	F	B	POSITIF	YES	10345-21	22	3.5	baseline	0	MODERATE	0	2250.09	497.295	159.641	32.8248	20.3915	150.794	500	149.653	56.4706	212.787	3.10397e+06	8.58461	4.32137	3.76653	42.2669	1.39686	4.89394	5.90163	1159.48	10.6479	360.76	4.59432	38.8842	1940.82	2561.82	5.91605	6.5	80.0941	4.86436	5.1757	#N/A	#N/A
CHUM_276_F1	276	CHUM	70 - 79	F	F1	POSITIF	YES	10346-21	23	2.66667	follow1	NA	NA	0	1981.1	310.858	194.895	32.8248	20.3915	167.153	500	196.38	49.0928	212.787	2.8105e+06	8.58461	4.32137	3.76653	38.8735	1.39686	4.89394	5.90163	1711.92	10.6479	231.955	4.59432	39.2363	1990.73	2510.26	2.59582	6.5	119.17	9.66166	43.0997	#N/A	#N/A
CHUM_281_B	281	CHUM	50 - 59	M	B	POSITIF	YES	10351-21	9	4.8	baseline	0	MODERATE	0	733.618	157.096	2.9347	32.8248	20.3915	72.9672	61.0464	40.1217	3.95803	212.787	2.53429e+06	8.58461	4.32137	3.76653	17.2335	1.39686	4.89394	5.90163	322.032	10.6479	48.7698	4.59432	1.47285	2123.26	2894.55	2.59582	6.5	20.4412	38.5721	21.271	1.99496	1.14997
CHUM_284_B	284	CHUM	40 - 49	F	B	POSITIF	YES	10366-21	8	2.66667	baseline	0	MODERATE	0	2016.03	178.088	36.1036	32.8248	20.3915	72.9672	500	118.355	6.85793	212.787	1.8284e+06	50.1252	4.32137	17.1323	17.2335	12.1164	4.89394	5.90163	864.396	10.6479	599.168	4.59432	8.78072	2287.88	94.3739	10.0432	6.5	1.08	0.975	0.38	2.07818	1.57602
CHUM_284_F1	284	CHUM	40 - 49	F	F1	POSITIF	YES	10369-21	9	5.25	follow1	0	MODERATE	0	1844.62	172.851	22.0784	32.8248	20.3915	72.9672	500	154.279	6.88837	212.787	2.2692e+06	46.3653	4.32137	16.2216	17.2335	12.5097	4.89394	5.90163	800.96	10.6479	612.867	4.59432	6.82332	2528.73	94.3739	10.8223	6.5	1.08	0.975	0.38	#N/A	#N/A
CHUM_288_B	288	CHUM	50 - 59	M	B	POSITIF	YES	10380-21	6	3.16667	baseline	3	CRITICAL	0	2104.88	197.565	26.736	32.8248	20.3915	220.904	500	345.6	7.82132	212.787	2.15302e+06	46.3653	15.045	3.76653	17.2335	13.9923	4.89394	5.90163	906.967	10.6479	1034.05	4.59432	1022.47	15182	1413.84	12.4775	1427.54	1.08	0.975	0.38	2.4965	1.50589
CHUM_288_F1	288	CHUM	50 - 59	M	F1	POSITIF	YES	10386-21	8	4.5	follow1	3	CRITICAL	0	2009.88	278.946	56.6101	32.8248	20.3915	521.666	500	222.371	11.362	469.485	2.14167e+06	28.4296	14.8319	3.76653	17.2335	15.5167	4.89394	5.90163	5660.23	10.6479	1136.7	4.59432	1608.85	13227.3	2302.25	27.9777	684.768	1.08	0.975	0.38	2.39035	1.30009
CHUM_288_F2	288	CHUM	50 - 59	M	F2	POSITIF	YES	10389-21	13	3.83333	follow2	3	CRITICAL	0	1807.33	115.128	2.9347	32.8248	20.3915	72.9672	350.502	106.967	1.41177	212.787	2.4806e+06	8.58461	4.32137	3.76653	17.2335	1.39686	4.89394	5.90163	904.872	10.6479	241.602	4.59432	220.617	2834.85	1319.35	8.43542	NA	104.691	47.2123	2.35735	2.16979	1.11904
CHUM_288_F3	288	CHUM	50 - 59	M	F3	POSITIF	YES	10393-21	20	0.75	follow3	NA	NA	0	1781.95	403.125	2.9347	32.8248	20.3915	72.9672	395.264	96.3119	6.65831	469.485	4.17794e+06	22.7981	4.32137	3.76653	17.2335	1.39686	4.89394	5.90163	3303.42	10.6479	299.788	4.59432	300.897	2250.24	1110.34	11.3488	6.5	113.062	55.0747	3.72474	2.33564	1.42313
CHUM_289_B	289	CHUM	70 - 79	M	B	POSITIF	YES	10387-21	16	3.66667	baseline	1	SEVERE	1	2242.78	223.504	112.523	32.8248	20.3915	72.9672	500	42.3086	8.06639	212.787	2.74717e+06	20.0846	10.7662	11.4465	17.2335	11.0142	4.89394	5.90163	1158.51	10.6479	544.613	4.59432	13.7834	3034.7	5953.83	11.5653	6.5	1.08	0.975	0.38	#N/A	#N/A
CHUM_289_F3	289	CHUM	70 - 79	M	F3	POSITIF	YES	10391-21	28	4	follow3	1	SEVERE	1	919.812	62.3748	35.2094	32.8248	20.3915	72.9672	500	414.606	8.06639	212.787	1.82937e+06	8.58461	4.32137	3.76653	17.2335	5.4825	4.89394	5.90163	215.08	10.6479	402.916	4.59432	3.26308	2649.23	25101.8	7.55063	114.68	179.563	10.53	7.29273	#N/A	#N/A
CHUM_290_B	290	CHUM	80 - 89	M	B	POSITIF	YES	10392-21	13	3.66667	baseline	NA	NA	0	783.156	105.305	39.8532	32.8248	20.3915	72.9672	27.1918	98.7872	6.18714	212.787	5.13193e+06	8.58461	4.32137	3.76653	17.2335	1.39686	4.89394	5.90163	542.233	10.6479	48.7698	4.59432	1.47285	1099.57	6057.53	2.59582	6.5	239.577	17.4449	35.7377	2.16244	1.08868
CHUM_290_F1	290	CHUM	80 - 89	M	F1	POSITIF	YES	10397-21	15	0.666667	follow1	NA	NA	0	793.599	155.894	44.9945	32.8248	20.3915	72.9672	34.6493	80.521	5.23845	212.787	5.21207e+06	8.58461	4.32137	3.76653	17.2335	1.39686	4.89394	5.90163	391.079	10.6479	48.7698	4.59432	3.01011	1117.55	4299.9	2.59582	6.5	232.051	17.6105	33.3122	2.14865	1.14527
CHUM_291_B	291	CHUM	60 - 69	M	B	POSITIF	YES	17483-21	4	3.16667	baseline	NA	NA	0	3473.23	420.027	93.6148	32.8248	20.3915	277.224	143.98	76.035	15.7846	426.213	2.07828e+06	8.58461	4.32137	3.76653	17.2335	3.19829	4.89394	5.90163	1947.76	10.6479	153.418	4.59432	10.9206	1380.89	14789.6	9.93479	6.5	301.583	0.975	77.0509	#N/A	#N/A
CHUM_293_B	293	CHUM	50 - 59	F	B	POSITIF	YES	17485-21	2	4.25	baseline	NA	NA	0	1894.51	398.994	108.214	85.853	20.3915	217.609	500	230.784	9.53588	212.787	1.31513e+06	76.955	4.32137	3.76653	17.2335	28.326	4.89394	5.90163	1980.39	10.6479	1490.74	4.59432	48.3818	15314.4	5699.76	2.59582	3508.09	1.08	0.975	0.38	2.16474	1.36968
CHUM_293_F1	293	CHUM	50 - 59	F	F1	POSITIF	YES	17486-21	6	3	follow1	NA	NA	0	1134.36	972.673	64.3823	85.853	20.3915	294.94	500	195.983	14.9137	212.787	2.57649e+06	30.1381	4.32137	3.76653	17.2335	26.1457	4.89394	5.90163	1761.11	10.6479	1416.85	13.5469	250.372	3585.56	29313	6.90003	5308.67	62.7565	25.6148	0.38	2.35811	1.34857
CHUM_293_F2	293	CHUM	50 - 59	F	F2	POSITIF	YES	17487-21	8	3.83333	follow2	NA	NA	0	1418.18	967.537	62.2432	95.32	20.3915	435.471	500	215.855	8.2668	519.504	2.03756e+06	22.1474	4.32137	3.76653	17.2335	25.4077	4.89394	5.90163	2684.93	10.6479	1267.8	14.1548	259.484	3076.61	33310.4	9.93479	1837.53	163.264	25.3216	0.38	2.1878	1.26472
CHUM_294_B	294	CHUM	30 - 39	M	B	POSITIF	YES	17488-21	16	3.16667	baseline	1	SEVERE	0	485.088	192.875	22.9738	32.8248	20.3915	224.112	131.874	68.4156	6.18714	212.787	933145	8.58461	4.32137	3.76653	17.2335	1.39686	4.89394	5.90163	538.988	10.6479	48.7698	4.59432	1.47285	3772.62	3605.19	2.59582	38.0673	29.6282	13.9363	2.46946	#N/A	#N/A
CHUM_294_F1	294	CHUM	30 - 39	M	F1	POSITIF	YES	17491-21	17	0.833333	follow1	NA	NA	0	442.314	234.049	13.7606	32.8248	20.3915	944.915	57.7917	50.4325	4.99908	212.787	1.14526e+06	8.58461	4.32137	3.76653	17.2335	1.39686	4.89394	5.90163	806.031	10.6479	48.7698	4.59432	1.47285	2595.09	5684.34	2.59582	6.5	92.02	29.4288	5.39293	#N/A	#N/A
CHUM_295_B	295	CHUM	40 - 49	F	B	POSITIF	YES	17489-21	2	5	baseline	NA	NA	0	878.073	77.1823	25.0913	32.8248	20.3915	310.207	309.682	279.88	1.41177	212.787	1.52894e+06	91.7992	4.32137	3.76653	17.2335	4.1581	4.89394	5.90163	496.476	10.6479	355.249	4.59432	128.508	2862.75	3638.27	5.88582	2931.46	24.9462	0.975	84.1639	#N/A	#N/A
CHUM_296_B	296	CHUM	70 - 79	M	B	POSITIF	YES	17492-21	19	2.25	baseline	NA	NA	0	1119.37	216.731	14.1842	32.8248	20.3915	72.9672	138.254	124.487	3.97014	212.787	3.46362e+06	8.58461	4.32137	3.76653	17.2335	1.39686	4.89394	5.90163	523.599	10.6479	141.673	4.59432	1.47285	664.29	7176.38	5.39898	6.5	22.6716	0.975	0.38	#N/A	#N/A
JGH_2_F1	2	JGH	60 - 69	F	F1	POSITIF	YES	02617-20	12	10.75	follow1	1	SEVERE	0	3359.09	348.295	658.376	32.8248	20.3915	476.872	500	327.682	22.7885	891.441	3.15613e+06	66.6778	68.8308	3.76653	17.2335	9.63012	4.89394	5.90163	3469.38	10.6479	950.44	4.59432	62.5819	8528.65	2363.26	14.6883	534	12.8774	9.59928	2.45837	2.24566	1.45
JGH_13_B	13	JGH	60 - 69	F	B	POSITIF	YES	02613-20	9	11.0833	baseline	1	SEVERE	0	1978.69	444.794	41.9416	32.8248	20.3915	235.572	407.719	71.2108	17.0121	212.787	1.08925e+06	42.0453	4.32137	11.3997	17.2335	1.39686	4.89394	12.2791	2006.39	10.6479	126.449	4.59432	12.1382	967.562	718.159	2.59582	6.5	6.49641	8.5127	0.38	#N/A	#N/A
JGH_21_B	21	JGH	80 - 89	F	B	POSITIF	YES	03116-20	8	11.0833	baseline	0	MODERATE	0	1389.39	322.453	101.955	81.1088	20.3915	334.958	500	732.905	15.0156	675.46	7.16594e+06	46.8836	35.3375	11.1155	17.2335	8.80401	4.89394	5.90163	2347.92	10.6479	1189.94	4.59432	15.7168	3505.46	2082.33	26.8691	249.3	1.08	0.975	0.38	#N/A	#N/A
JGH_21_F1	21	JGH	80 - 89	F	F1	POSITIF	YES	03076-20	11	10.5	follow1	0	MODERATE	0	1129.07	234.352	422.786	92.7879	20.3915	367.748	500	1052.08	14.0041	589.588	4.88022e+06	36.6639	25.0353	3.76653	17.2335	8.34591	4.89394	5.90163	2575.02	10.6479	1871.37	4.59432	12.224	4028.61	3074.03	17.3926	69.1	1.08	0.975	0.38	#N/A	#N/A
JGH_23_B	23	JGH	70 - 79	M	B	POSITIF	YES	03114-20	11	9.91667	baseline	1	SEVERE	0	2002.17	716.831	110.247	32.8248	20.3915	554.765	500	156.28	16.9157	1056.18	2.99286e+06	42.0453	58.4322	3.76653	17.2335	8.97987	4.89394	5.90163	1883.73	10.6479	886.196	11.1908	38.9266	10002.3	7031.22	7.2354	40.3	1.08	2.70449	14.2658	#N/A	#N/A
JGH_23_F1	23	JGH	70 - 79	M	F1	POSITIF	YES	03056-20	13	10.0833	follow1	1	SEVERE	0	1479.63	773.454	70.5035	32.8248	20.3915	415.56	500	84.6063	22.8703	711.727	3.10017e+06	8.58461	37.5633	3.76653	17.2335	6.35644	4.89394	5.90163	825.708	10.6479	746.237	4.59432	62.0546	4286.81	7709.58	2.59582	63.2	41.3646	9.30951	45.3556	#N/A	#N/A
JGH_29_F1	29	JGH	80 - 89	F	F1	POSITIF	YES	03073-20	9	10.0833	follow1	1	SEVERE	0	4853.35	839.774	296.529	75.1332	20.3915	782.853	500	254.034	18.924	2271.98	2.26462e+06	36.6639	71.9148	3.76653	17.2335	8.68045	4.89394	5.90163	2842.56	10.6479	389.31	12.9897	30.8707	26669.4	2253.43	18.5162	50.3	7.53855	5.27064	20.0662	2.22237	1.36106
JGH_36_B	36	JGH	90 - 99	F	B	POSITIF	YES	03101-20	3	9.91667	baseline	0	MODERATE	0	3942.12	612.268	144.654	32.8248	20.3915	660.283	500	132.503	22.3996	678.689	2.53863e+06	8.58461	40.0876	3.76653	17.2335	5.32904	4.89394	5.90163	3607.94	10.6479	705.28	10.7725	11.9179	4412.24	29320.8	17.0433	484.9	91.1559	13.5786	74.9828	#N/A	#N/A
JGH_36_F1	36	JGH	90 - 99	F	F1	POSITIF	YES	03054-20	7	11	follow1	0	MODERATE	0	3357.51	510.759	203.036	32.8248	20.3915	533.211	247.934	76.8986	55.1231	463.718	3.98742e+06	8.58461	24.2025	3.76653	17.2335	1.39686	4.89394	46.4323	10553.2	10.6479	516.727	10.7725	7.34659	2930.02	40461.9	16.3181	6.5	54.5287	22.3544	126.84	#N/A	#N/A
JGH_54_F1	54	JGH	50 - 59	M	F1	POSITIF	YES	03719-20	10	10.3333	follow1	3	CRITICAL	0	3389.17	133.12	56.3	32.8248	20.3915	633.739	228.406	291.113	1.41177	212.787	3.93603e+06	8.58461	15.8446	3.76653	17.2335	2.83603	4.89394	5.90163	1800.89	10.6479	553.744	4.59432	366.619	4303.85	30271.9	12.6062	346.8	102.424	69.4846	13.3622	#N/A	#N/A
JGH_64_B	64	JGH	60 - 69	M	B	POSITIF	YES	03064-20	13	16.8333	baseline	3	CRITICAL	0	2024.59	529.012	115.966	32.8248	20.3915	230.066	131.995	309.509	9.58937	668.505	4.08678e+06	8.58461	4.32137	3.76653	17.2335	1.39686	4.89394	5.90163	10553.2	10.6479	48.7698	4.59432	32.0615	1492.3	17815.2	17.6426	26.2	140.84	32.2409	65.2641	#N/A	#N/A
JGH_64_F1	64	JGH	60 - 69	M	F1	POSITIF	YES	03045-20	15	11.4167	follow1	3	CRITICAL	0	2139.57	363.619	103.958	32.8248	20.3915	204.55	99.8621	220.553	5.1822	212.787	4.20606e+06	8.58461	4.32137	3.76653	17.2335	1.39686	4.89394	5.90163	9875	10.6479	48.7698	4.59432	10.2999	938.477	8167.9	13.7834	6.5	596.046	52.4855	51.4489	#N/A	#N/A
JGH_69_B	69	JGH	70 - 79	M	B	POSITIF	YES	03059-20	11	16.8333	baseline	3	CRITICAL	0	1404.41	566.574	195.542	32.8248	20.3915	472.403	500	205.481	18.1327	1401.62	4.91641e+06	8.58461	36.8848	3.76653	17.2335	6.6313	4.89394	5.90163	3115.71	10.6479	461.751	4.59432	134.321	3188.98	10787.6	12.6062	50.3	16.5715	16.9387	44.451	#N/A	#N/A
JGH_69_F1	69	JGH	70 - 79	M	F1	POSITIF	YES	03043-20	13	17.0833	follow1	3	CRITICAL	0	2116.77	495.409	259.947	32.8248	20.3915	580.473	500	374.744	13.6289	1972.33	11060000	8.58461	39.7774	3.76653	17.2335	7.30781	4.89394	5.90163	9790.21	10.6479	543.381	4.59432	181.306	2513.05	13632.8	22.5856	6.5	185.674	55.7519	61.6772	#N/A	#N/A
JGH_70_B	70	JGH	70 - 79	F	B	POSITIF	YES	03439-20	7	10.5	baseline	1	SEVERE	0	835.436	166.022	18.112	70.5228	20.3915	72.9672	35.5572	61.2954	4.8955	212.787	924033	8.58461	4.32137	3.76653	17.2335	1.39686	4.89394	5.90163	966.793	10.6479	48.7698	4.59432	1.47285	1368.64	5724.99	2.59582	6.5	1.08	0.975	0.38	#N/A	#N/A
JGH_84_B	84	JGH	50 - 59	F	B	POSITIF	YES	03426-20	9	11.4167	baseline	0	MODERATE	0	1455.78	30.9936	58.8982	32.8248	20.3915	72.9672	77.5626	32.6657	12.0189	212.787	5.52099e+06	8.58461	4.32137	3.76653	17.2335	1.39686	4.89394	5.90163	819.496	10.6479	48.7698	4.59432	10.5636	476.091	7321.46	2.59582	6.5	448.97	44.0494	65.8867	#N/A	#N/A
JGH_84_F1	84	JGH	50 - 59	F	F1	POSITIF	YES	03396-20	11	10.8333	follow1	3	CRITICAL	0	4043.22	295.451	112.398	32.8248	20.3915	221.067	96.1086	136.21	4.8955	212.787	6.66902e+06	8.58461	4.32137	3.76653	17.2335	1.39686	4.89394	5.90163	2966.05	10.6479	48.7698	4.59432	12.1559	1137.45	23960.6	9.83221	6.5	113.215	20.2624	26.2708	#N/A	#N/A
JGH_87_B	87	JGH	90 - 99	F	B	POSITIF	YES	03423-20	9	11.4167	baseline	0	MODERATE	1	1891.7	457.779	52.4369	32.8248	20.3915	297.703	367.691	106.923	13.0941	645.663	4.24119e+06	8.58461	12.8883	3.76653	17.2335	1.39686	4.89394	5.90163	649.031	10.6479	189.908	4.59432	18.3937	3495.9	35918.2	14.1664	13.2	212.025	14.7562	4.16436	#N/A	#N/A
JGH_87_F1	87	JGH	90 - 99	F	F1	POSITIF	YES	03393-20	11	11	follow1	0	MODERATE	1	1616.89	119.133	50.8065	32.8248	20.3915	319.647	223.676	145.854	7.40106	815.733	4.72285e+06	8.58461	9.20983	3.76653	17.2335	1.39686	4.89394	5.90163	946.752	10.6479	136.43	4.59432	10.5636	2372.68	38541.2	14.9411	6.5	68.0438	31.4249	5.59452	#N/A	#N/A
JGH_88_B	88	JGH	50 - 59	F	B	POSITIF	YES	03422-20	9	11.4167	baseline	1	SEVERE	0	1451.41	418.031	59.6333	32.8248	20.3915	241.785	500	93.5808	7.34186	628.053	1.74982e+06	71.4287	29.5562	3.76653	17.2335	3.2267	4.89394	5.90163	1418.86	10.6479	576.351	4.59432	16.2803	3293.33	8257.92	9.10047	31.5	18.2573	14.1173	0.38	#N/A	#N/A
JGH_88_F1	88	JGH	50 - 59	F	F1	POSITIF	YES	03392-20	11	11	follow1	0	MODERATE	0	1725.85	432.749	32.333	32.8248	20.3915	188.31	418.036	79.6807	9.17321	212.787	3.29425e+06	18.4338	4.32137	3.76653	17.2335	1.39686	4.89394	5.90163	584.335	10.6479	174.462	4.59432	3.24621	3251.68	19058.3	8.19871	6.5	26.1094	55.8867	0.38	#N/A	#N/A
JGH_92_B	92	JGH	NA	NA	B	POSITIF	YES	03418-20	23	17.9167	baseline	NA	NA	0	2393.96	1722.36	108.289	105.135	20.3915	554.255	500	99.7637	96.3106	1240.72	6.4514e+06	60.7244	23.6958	3.76653	17.2335	21.6474	4.89394	5.90163	3517.44	10.6479	1395.38	28.2519	969.313	1516.2	52787.6	23.7134	6.5	301.685	129.986	42.8048	#N/A	#N/A
JGH_92_F1	92	JGH	NA	NA	F1	POSITIF	YES	03390-20	26	6	follow1	NA	NA	0	1496.19	505.341	75.5617	32.8248	20.3915	212.36	440.694	77.5822	21.7725	727.392	5.36842e+06	32.8473	17.0513	3.76653	17.2335	13.3203	4.89394	5.90163	1447.07	10.6479	789.701	14.1548	193.387	1211.9	35046.1	13.4411	6.5	270.746	0.975	42.3037	#N/A	#N/A
JGH_92_F2	92	JGH	NA	NA	F2	POSITIF	YES	03688-20	30	5	follow2	NA	NA	0	1207.07	483.929	106.363	32.8248	20.3915	448.427	250.182	113.678	66.6446	727.392	5.51006e+06	22.1474	4.32137	3.76653	17.2335	5.16503	4.89394	5.90163	2554.66	10.6479	304.1	11.5836	27.9344	1339.27	23428.7	11.4464	6.5	247.967	104.447	62.3606	#N/A	#N/A
JGH_102_B	102	JGH	60 - 69	M	B	POSITIF	YES	03408-20	9	11	baseline	1	SEVERE	0	522.852	406.998	102.324	32.8248	20.3915	547.94	500	112.397	17.7315	929.588	1.17837e+06	8.58461	46.1825	3.76653	17.2335	7.38963	4.89394	5.90163	3094.22	10.6479	583.892	4.59432	13.2097	6072.45	622.815	8.23531	286.9	11.5507	6.83637	4.8082	#N/A	#N/A
JGH_107_B	107	JGH	40 - 49	M	B	POSITIF	YES	03403-20	9	11	baseline	0	MODERATE	0	958.932	128.848	56.926	32.8248	20.3915	472.403	142.01	187.312	13.3541	212.787	6.03074e+06	8.58461	4.32137	3.76653	17.2335	1.39686	4.89394	5.90163	2194.27	10.6479	48.7698	15.6575	5.1333	1544.88	10589.2	9.83221	6.5	75.7002	17.8828	80.1201	#N/A	#N/A
JGH_108_B	108	JGH	60 - 69	F	B	POSITIF	YES	03402-20	8	10.8333	baseline	1	SEVERE	0	1081.95	390.554	32.0029	32.8248	20.3915	72.9672	131.602	70.2843	14.1413	212.787	3.1309e+06	8.58461	4.32137	3.76653	17.2335	1.39686	4.89394	5.90163	4712.64	10.6479	48.7698	4.59432	7.04207	2527.61	5033.77	8.23531	45.4	69.2175	66.0966	7.09566	#N/A	#N/A
JGH_108_F1	108	JGH	60 - 69	F	F1	POSITIF	YES	03361-20	10	10.6667	follow1	0	MODERATE	0	1361.91	280.198	25.5921	32.8248	20.3915	72.9672	106.073	68.6294	7.67128	212.787	3.35726e+06	8.58461	4.32137	3.76653	17.2335	1.39686	4.89394	5.90163	8458.86	10.6479	48.7698	4.59432	4.02251	1221.45	8243.09	8.23531	14.1	98.4507	73.3262	14.8481	#N/A	#N/A
JGH_112_B	112	JGH	60 - 69	F	B	POSITIF	YES	03386-20	12	10.5833	baseline	0	MODERATE	0	2721.38	798.673	68.2707	32.8248	20.3915	385.277	500	139.702	9.44437	893.99	7.9593e+06	8.58461	41.8667	3.76653	17.2335	12.3484	14.7228	5.90163	4290.38	10.6479	995.196	4.59432	52.761	2244.62	18157.1	12.98	67	117.098	66.2254	20.9651	#N/A	#N/A
JGH_112_F1	112	JGH	60 - 69	F	F1	POSITIF	YES	05283-20	27	10.5	follow1	1	SEVERE	0	1686.14	353.891	25.5921	32.8248	20.3915	165.931	80.7915	70.7972	10.3984	212.787	5.42845e+06	8.58461	4.32137	3.76653	17.2335	1.39686	4.89394	5.90163	4117.31	10.6479	48.7698	4.59432	3.75199	914.407	17041.6	8.27192	6.5	313.599	254.178	53.6343	1.68941	0.956983
JGH_113_B	113	JGH	70 - 79	M	B	POSITIF	YES	03385-20	6	10.5833	baseline	0	MODERATE	0	2318.01	538.366	26.3775	32.8248	20.3915	286.217	474.952	72.3969	4.33442	212.787	682384	8.58461	16.5978	3.76653	17.2335	3.74189	4.89394	5.90163	4973.12	10.6479	232.397	4.59432	9.49337	2775.43	10726.2	5.85453	25.6	5.97681	0.975	0.38	#N/A	#N/A
JGH_113_F1	113	JGH	70 - 79	M	F1	POSITIF	YES	03713-20	13	10.5	follow1	0	MODERATE	0	1430.35	10.6082	34.4984	32.8248	20.3915	275.767	156.577	90.2436	8.22043	913.272	5.1679e+06	8.58461	4.32137	3.76653	17.2335	1.39686	4.89394	5.90163	777.993	10.6479	48.7698	4.59432	3.46269	1502.07	15918.7	11.824	6.5	78.4992	60.1437	12.4508	#N/A	#N/A
JGH_116_B	116	JGH	50 - 59	M	B	POSITIF	YES	03382-20	8	10.5833	baseline	0	MODERATE	0	4752.97	756.447	75.7058	32.8248	20.3915	385.277	500	99.1977	9.02978	212.787	1.99985e+06	53.5548	24.6441	20.1453	17.2335	4.92073	4.89394	5.90163	5152.72	10.6479	469.786	4.59432	36.2341	4383.02	3390.49	6.66494	288.6	9.17257	0.975	2.21274	#N/A	#N/A
JGH_116_F1	116	JGH	50 - 59	M	F1	POSITIF	YES	03687-20	12	11	follow1	0	MODERATE	0	2987.72	358.598	25.5921	32.8248	20.3915	165.931	132.567	67.358	5.45431	212.787	1.58648e+06	8.58461	4.32137	3.76653	17.2335	1.39686	4.89394	5.90163	625.993	10.6479	163.197	4.59432	9.2137	3129.59	20970	7.47016	50.8	15.5793	6.91352	21.1197	#N/A	#N/A
JGH_121_B	121	JGH	80 - 89	M	B	POSITIF	YES	03377-20	13	17.4167	baseline	0	MODERATE	1	671.139	339.595	68.2707	32.8248	20.3915	264.981	251.91	217.397	139.997	1021.22	3.74582e+06	8.58461	4.32137	3.76653	17.2335	1.39686	42.0453	5.90163	3822.55	10.6479	48.7698	4.59432	16.5938	3078.59	18229.4	24.0911	6.5	28.8044	9.15012	17.0639	#N/A	#N/A
JGH_121_F1	121	JGH	80 - 89	M	F1	POSITIF	YES	03711-20	15	10.3667	follow1	0	MODERATE	1	669.691	262.183	50.9	32.8248	20.3915	187.896	198.01	116.609	33.7017	893.99	2.93355e+06	8.58461	4.32137	3.76653	17.2335	1.39686	4.89394	5.90163	3321.85	10.6479	48.7698	4.59432	10.5636	2274.98	13067.2	18.4053	6.5	243.878	12.5056	24.9891	#N/A	#N/A
JGH_126_B	126	JGH	30 - 39	F	B	POSITIF	YES	03758-20	11	17.4167	baseline	0	MODERATE	0	411.706	200.463	33.4011	32.8248	20.3915	361.596	500	20.4385	11.1512	548.442	2.03304e+06	58.4643	42.8633	53.9744	17.2335	3.55041	4.89394	5.90163	1689.9	10.6479	422.975	4.59432	10.3704	1235.38	902.185	7.94687	13.1	1.08	0.975	0.38	#N/A	#N/A
JGH_127_B	127	JGH	60 - 69	M	B	POSITIF	YES	03757-20	10	17.4167	baseline	3	CRITICAL	1	3656.2	112.776	156.422	32.8248	20.3915	417.629	500	245.55	20.4637	212.787	3.53902e+06	8.58461	41.1812	25.8519	17.2335	7.63254	4.89394	5.90163	3972.15	10.6479	633.768	4.59432	24.7594	10379.9	1862.28	16.4496	5683.7	1.08	0.975	2.35802	#N/A	#N/A
JGH_132_B	132	JGH	50 - 59	M	B	POSITIF	YES	03752-20	12	10.6667	baseline	1	SEVERE	0	1720.51	327.694	12.0669	32.8248	20.3915	291.288	45.5798	56.4574	4.33442	212.787	1.82268e+06	8.58461	4.32137	3.76653	17.2335	1.39686	4.89394	5.90163	621.29	10.6479	48.7698	4.59432	1.47285	1368.95	10182.5	5.85453	6.5	121.556	53.9991	17.3957	#N/A	#N/A
JGH_135_B	135	JGH	70 - 79	F	B	POSITIF	YES	03749-20	11	10.6667	baseline	3	CRITICAL	0	2865.03	231.516	378.041	32.8248	20.3915	176.059	123.511	115.279	7.93165	212.787	5.28173e+06	8.58461	4.32137	3.76653	17.2335	1.39686	4.89394	5.90163	1318.29	10.6479	146.103	4.59432	11.7255	877.669	14133.1	12.1979	6.5	128.317	18.0263	5.48703	#N/A	#N/A
JGH_140_B	140	JGH	90 - 99	M	B	POSITIF	YES	03744-20	7	10.6667	baseline	1	SEVERE	1	9134.31	429.308	32.0029	32.8248	20.3915	242.996	500	522.333	6.27343	594.626	5.18607e+06	8.58461	30.366	17.354	17.2335	4.57942	4.89394	5.90163	4667.49	10.6479	399.814	4.59432	71.3356	3261.84	9337.66	10.2502	106.7	1.08	0.975	0.38	#N/A	#N/A
JGH_151_B	151	JGH	40 - 49	M	B	POSITIF	YES	03733-20	13	10.3667	baseline	0	MODERATE	0	2405.6	92.7014	91.9954	32.8248	20.3915	525.029	329.628	112.073	1.41177	212.787	2.74394e+06	8.58461	4.32137	3.76653	17.2335	1.39686	4.89394	5.90163	960.346	10.6479	136.43	4.59432	18.6378	1930.17	12180	8.45132	6.5	45.6812	9.71183	10.597	#N/A	#N/A
JGH_153_B	153	JGH	60 - 69	M	B	POSITIF	YES	03731-20	13	10.3333	baseline	1	SEVERE	0	2653.4	339.903	48.4174	32.8248	20.3915	242.996	500	108.546	5.1822	212.787	1.25096e+06	8.58461	25.3807	3.76653	17.2335	4.45945	4.89394	5.90163	1170.59	10.6479	295.053	4.59432	10.5371	1506.71	5949.35	2.59582	6.5	4.02244	5.86772	0.38	#N/A	#N/A
JGH_153_F1	153	JGH	60 - 69	M	F1	POSITIF	YES	04595-20	14	11	follow1	1	SEVERE	0	2338.57	328.027	45.013	32.8248	20.3915	209.856	271.516	77.5562	4.62335	212.787	1.14314e+06	8.58461	4.32137	3.76653	17.2335	1.39686	4.89394	5.90163	639.386	10.6479	115.181	4.59432	1.47285	1648.02	9878.94	2.59582	6.5	44.9615	21.7604	2.72254	#N/A	#N/A
JGH_185_B	185	JGH	40 - 49	M	B	POSITIF	YES	04631-20	13	11	baseline	1	SEVERE	0	650.658	353.442	64.4907	32.8248	20.3915	155.335	500	63.0248	9.02978	212.787	854554	8.58461	20.2628	3.76653	17.2335	3.99615	4.89394	5.90163	1398.99	10.6479	348.078	4.59432	17.1113	2300.35	5286.4	5.43463	141.5	4.93489	10.5581	0.38	#N/A	#N/A
JGH_185_F1	185	JGH	40 - 49	M	F1	POSITIF	YES	04591-20	15	10.75	follow1	1	SEVERE	0	1153.76	363.657	28.8523	32.8248	20.3915	177.165	165.635	83.1619	5.45431	212.787	1.74912e+06	8.58461	4.32137	3.76653	17.2335	1.39686	4.89394	5.90163	1037.33	10.6479	562.586	4.59432	5.41547	2391.93	26276.8	9.06751	6.5	104.123	46.7717	22.4072	#N/A	#N/A
JGH_187_B	187	JGH	70 - 79	M	B	POSITIF	YES	04629-20	7	11	baseline	2	CRITICAL	0	3213.75	144.997	47.8097	32.8248	20.3915	286.217	500	128.341	1.41177	523.855	1.3406e+06	8.58461	13.5744	3.76653	17.2335	3.18624	4.89394	5.90163	689.879	10.6479	104.971	4.59432	1.47285	4257.09	28323.7	9.83221	49.9	13.3193	5.43695	0.38	#N/A	#N/A
JGH_191_F1	191	JGH	50 - 59	F	F1	POSITIF	YES	04589-20	8	10.75	follow1	3	CRITICAL	0	1096.23	526.18	108.188	32.8248	20.3915	422.796	500	165.365	28.2583	212.787	4.02103e+06	8.58461	37.5711	11.6338	17.2335	5.56834	4.89394	5.90163	2661.71	10.6479	569.878	4.59432	64.8882	11960.1	5665.05	7.058	2399.4	1.08	0.975	0.38	#N/A	#N/A
JGH_203_B	203	JGH	40 - 49	M	B	POSITIF	YES	04613-20	9	10.75	baseline	0	MODERATE	0	1533.59	381.583	126.167	32.8248	20.3915	191.365	265.55	75.1807	24.2411	212.787	1.7486e+06	8.58461	4.32137	10.6344	17.2335	1.39686	4.89394	5.90163	2349.51	10.6479	115.161	4.59432	16.3047	2546.45	2426.05	10.2026	47	1.08	0.975	0.38	#N/A	#N/A
JGH_212_B	212	JGH	80 - 89	F	B	POSITIF	YES	04604-20	4	10.5	baseline	1	SEVERE	0	3557.49	456.885	145.69	32.8248	20.3915	364.939	383.358	189.758	17.696	795.065	1.0547e+06	26.6303	21.3981	9.38899	17.2335	4.20178	4.89394	5.90163	1410.78	10.6479	211.077	4.59432	4.99682	1845.98	23974.7	12.0028	6.5	1.08	0.975	0.38	2.13244	1.40141
JGH_212_F1	212	JGH	80 - 89	F	F1	POSITIF	YES	04839-20	8	10.9167	follow1	1	SEVERE	0	1429.5	126.384	140.077	32.8248	20.3915	72.9672	132.432	65.1254	23.9804	212.787	464656	8.58461	9.61985	3.76653	17.2335	1.39686	4.89394	5.90163	598.288	10.6479	48.7698	4.59432	9.66856	835.958	8662.51	2.59582	6.5	1.08	0.975	0.38	#N/A	#N/A
JGH_216_B	216	JGH	90 - 99	M	B	POSITIF	YES	04588-20	7	10.5	baseline	1	SEVERE	0	3081.82	232.45	49.4843	32.8248	20.3915	385.058	500	1764.4	10.44	710.992	6.20266e+06	8.58461	38.6723	17.5296	17.2335	3.90572	4.89394	5.90163	2037.47	10.6479	229.184	4.59432	11.9179	3008.47	3134.91	8.10128	6.5	1.08	0.975	0.38	1.88643	1.49262
JGH_216_F1	216	JGH	90 - 99	M	F1	POSITIF	YES	04564-20	9	10.6667	follow1	0	MODERATE	0	1770.6	231.564	28.9343	32.8248	20.3915	271.263	500	886.973	14.0196	579.239	4.90131e+06	8.58461	41.9464	3.76653	17.2335	3.80229	4.89394	5.90163	1077.77	10.6479	259.469	4.59432	13.7445	2535.21	3988.26	6.52366	6.5	1.08	0.975	0.38	#N/A	#N/A
JGH_221_B	221	JGH	40 - 49	M	B	POSITIF	YES	04583-20	9	10.5	baseline	1	SEVERE	0	621.03	198.703	91.5903	32.8248	20.3915	72.9672	438.804	114.592	10.1166	212.787	1.7535e+06	8.58461	16.9732	3.76653	17.2335	2.93227	4.89394	5.90163	1391.55	10.6479	155.322	4.59432	15.5543	2423.93	10469.2	6.15202	6.5	4.0929	5.55122	4.70366	#N/A	#N/A
JGH_237_B	237	JGH	80 - 89	M	B	POSITIF	YES	04876-20	20	10.6667	baseline	1	SEVERE	0	969.257	192.352	31.4225	32.8248	20.3915	312.348	40.1066	160.899	85.5636	212.787	3.46584e+06	8.58461	4.32137	3.76653	17.2335	1.39686	4.89394	5.90163	1168.69	10.6479	48.7698	4.59432	1.47285	3724.56	49995.6	10.2026	6.5	140.675	54.3431	28.0325	#N/A	#N/A
JGH_237_F1	237	JGH	80 - 89	M	F1	POSITIF	YES	04832-20	22	11.0833	follow1	1	SEVERE	0	942.335	509.074	43.6145	32.8248	20.3915	72.9672	84.2839	5.97743	17.335	212.787	3.12973e+06	8.58461	4.32137	3.76653	17.2335	1.39686	4.89394	5.90163	1217.97	10.6479	48.7698	4.59432	11.5313	2938.77	30752.6	13.8001	6.5	375.304	119.207	22.9594	#N/A	#N/A
JGH_243_F1	243	JGH	90 - 99	M	F1	POSITIF	YES	04807-20	9	10.8333	follow1	1	SEVERE	0	864.877	33.7504	113.791	32.8248	20.3915	226.31	497.953	55.1545	16.3465	212.787	1.86513e+06	8.58461	36.3789	19.3912	17.2335	5.30321	4.89394	5.90163	2637.94	10.6479	434.738	4.59432	18.1759	1435.26	4839.23	6.41593	217.7	1.08	0.975	0.38	#N/A	#N/A
JGH_264_B	264	JGH	90 - 99	F	B	POSITIF	YES	04849-20	5	11.0833	baseline	0	MODERATE	0	1595.33	264.957	57.8103	32.8248	20.3915	394.829	500	155.747	9.04518	602.72	1.57745e+06	42.4111	32.762	8.23671	17.2335	7.17007	4.89394	5.90163	2998.13	10.6479	353.88	4.59432	19.0004	2391.38	6754.93	2.59582	23.3	38.5426	0.975	0.38	#N/A	#N/A
JGH_266_B	266	JGH	90 - 99	F	B	POSITIF	YES	04847-20	3	11.0833	baseline	0	MODERATE	1	2835.73	81.8637	254.426	32.8248	20.3915	158.88	498.67	63.5899	27.4317	212.787	278260	8.58461	28.1859	10.6344	17.2335	2.8862	4.89394	5.90163	870.502	10.6479	354.391	4.59432	15.204	3602.1	3770.22	9.15354	6.5	9.73046	0.975	1.9435	#N/A	#N/A
JGH_266_F1	266	JGH	90 - 99	F	F1	POSITIF	YES	05317-20	7	11.3333	follow1	0	MODERATE	1	3016.37	253.516	104.29	32.8248	20.3915	478.664	239.312	85.0205	49.1978	212.787	243982	8.58461	4.32137	23.8216	17.2335	1.39686	4.89394	14.8948	2847.38	10.6479	129.192	4.59432	7.4194	3440.63	7432.67	12.5309	6.5	1.08	0.975	2.92361	#N/A	#N/A
JGH_267_B	267	JGH	60 - 69	F	B	POSITIF	YES	04846-20	6	11.0833	baseline	2	CRITICAL	1	4148.34	799.34	67.9183	72.1778	20.3915	493.178	500	266.921	48.2431	710.747	5.0346e+06	8.58461	36.1317	3.76653	17.2335	7.06014	4.89394	5.90163	1775.95	10.6479	449.159	4.59432	81.3511	17599.6	15262.9	14.4763	25109.6	1.08	0.975	0.38	#N/A	#N/A
JGH_274_F1	274	JGH	40 - 49	F	F1	POSITIF	YES	06219-20	11	16	follow1	0	MODERATE	0	8304.01	182.223	535.727	32.8248	20.3915	191.365	500	407.252	5.99715	212.787	3.61194e+06	8.58461	33.7538	3.76653	17.2335	3.38507	4.89394	5.90163	1760.81	10.6479	227.283	4.59432	29.2669	1688.94	2370.94	2.59582	6.5	7.31473	2.46084	1.94881	2.04159	1.42874
JGH_277_F1	277	JGH	90 - 99	F	F1	POSITIF	YES	05284-20	9	10.5	follow1	0	MODERATE	0	750.618	372.781	71.5755	32.8248	20.3915	243.729	488.975	67.7673	15.3124	496.921	2.46546e+06	42.4111	32.657	13.282	17.2335	6.22733	4.89394	5.90163	2049.45	10.6479	515.538	4.59432	19.1533	2177.99	9801.38	12.0028	29783.2	1.08	0.975	0.38	#N/A	#N/A
JGH_288_B	288	JGH	60 - 69	M	B	POSITIF	YES	04815-20	15	10.5	baseline	3	CRITICAL	0	2309.54	997.806	181.161	32.8248	49.272	667.909	500	202.625	29.2188	1878.94	11060000	44.1092	56.5596	9.70476	17.2335	6.58238	4.89394	5.90163	6409.3	10.6479	432.358	4.59432	20.5664	3215.97	107101	26.3737	2485.5	137.273	102.643	88.8156	#N/A	#N/A
JGH_288_F1	288	JGH	60 - 69	M	F1	POSITIF	YES	05312-20	18	11.3333	follow1	3	CRITICAL	0	4791.25	591.86	292.609	32.8248	48.5646	797.818	500	306.859	22.4347	1695.5	1.00996e+07	55.1118	44.3298	16.5217	17.2335	5.75405	4.89394	5.90163	10553.2	10.6479	354.391	9.20425	317.593	1917.71	129229	30.7761	443.6	206.135	161.998	107.263	#N/A	#N/A
JGH_288_F2	288	JGH	60 - 69	M	F2	POSITIF	YES	06190-20	22	5.46667	follow2	NA	NA	0	5386.28	1132.76	119.626	95.32	20.3915	418.344	500	151.665	35.4414	1555.56	7.43705e+06	56.2677	31.9002	3.76653	17.2335	30.6828	4.89394	5.90163	3209.7	10.6479	1703.85	18.9167	359.842	1186.22	88823.7	30.9027	40.4519	329.809	242.303	154.979	#N/A	#N/A
JGH_307_B	307	JGH	60 - 69	M	B	POSITIF	YES	05348-20	14	10.9167	baseline	0	MODERATE	0	3732.94	262.652	102.983	32.8248	20.3915	405.939	457.151	131.814	6.35652	498.203	3.27989e+06	8.58461	4.32137	3.76653	17.2335	1.39686	4.89394	5.90163	1669.88	10.6479	48.7698	4.59432	61.6439	2134.67	23375.3	8.58513	6.5	16.0043	8.3736	21.9081	#N/A	#N/A
JGH_307_F1	307	JGH	60 - 69	M	F1	POSITIF	YES	05308-20	16	11.3333	follow1	0	MODERATE	0	3482.49	191.54	65.1632	32.8248	20.3915	191.365	206.786	102.536	5.20707	212.787	2.24063e+06	8.58461	4.32137	3.76653	17.2335	1.39686	4.89394	5.90163	1236.84	10.6479	48.7698	4.59432	13.3541	1425.33	18749.8	8.90225	30.6	87.3128	18.7066	36.8447	#N/A	#N/A
JGH_308_B	308	JGH	80 - 89	F	B	POSITIF	YES	05347-20	8	10.9167	baseline	0	MODERATE	0	951.234	403.841	85.9983	32.8248	20.3915	223.857	133.998	102.152	20.6409	212.787	3.40397e+06	8.58461	4.32137	3.76653	17.2335	1.39686	4.89394	5.90163	2091.18	10.6479	48.7698	4.59432	3.95995	2221.44	19834.4	2.59582	6.5	149.143	10.0334	12.7053	#N/A	#N/A
JGH_308_F1	308	JGH	80 - 89	F	F1	POSITIF	YES	05307-20	11	10.25	follow1	0	MODERATE	0	1007.51	281.893	67.5448	32.8248	20.3915	72.9672	139.076	92.4441	13.8416	212.787	3.01429e+06	8.58461	4.32137	3.76653	17.2335	1.39686	4.89394	5.90163	1609.91	10.6479	48.7698	4.59432	3.18014	2676.08	14327.4	2.59582	6.5	88.2935	8.64431	12.0947	#N/A	#N/A
JGH_309_B	309	JGH	60 - 69	F	B	POSITIF	YES	05346-20	9	16.5	baseline	3	CRITICAL	0	2389.42	648.564	175.033	32.8248	20.3915	538.387	500	166.167	19.1419	1247.76	9.07111e+06	8.58461	64.2505	3.76653	17.2335	5.41122	32.2814	5.90163	2093.4	10.6479	259.469	4.59432	40.6899	5030.17	17402.5	28.3029	6.5	118.865	24.0387	81.3299	#N/A	#N/A
JGH_313_B	313	JGH	50 - 59	M	B	POSITIF	YES	05342-20	8	11.3333	baseline	1	SEVERE	0	1782.79	1185.85	148.536	32.8248	20.3915	697.52	500	121.238	35.1281	740.435	867407	194.65	25.807	11.0709	17.2335	1.39686	13.9768	49.2646	10553.2	10.6479	413.084	4.59432	43.8081	5225.64	1765.71	10.2026	26.4	1.08	0.975	0.38	#N/A	#N/A
JGH_327_B	327	JGH	50 - 59	M	B	POSITIF	YES	05328-20	15	10.25	baseline	2	CRITICAL	0	1272.24	693.022	106.244	32.8248	20.3915	256.288	500	150.707	12.1117	1071.24	9.87604e+06	8.58461	47.2381	3.76653	17.2335	5.80625	4.89394	5.90163	3853.72	10.6479	350.627	13.0667	34.4976	3806.69	41911.4	10.7389	131.5	144.414	29.7555	93.4226	#N/A	#N/A
JGH_329_F1	329	JGH	90 - 99	F	F1	POSITIF	YES	06196-20	8	10.9167	follow1	1	SEVERE	0	180.304	176.418	146.064	32.8248	20.3915	350.436	107.93	95.6438	89.8447	212.787	1.49614e+06	8.58461	4.32137	3.76653	17.2335	1.39686	4.89394	19.1598	2385.92	10.6479	48.7698	4.59432	14.0875	816.236	3659	2.59582	6.5	51.1139	18.0529	0.38	#N/A	#N/A
JGH_338_B	338	JGH	NA	NA	B	POSITIF	YES	05301-20	13	19.1667	baseline	NA	NA	0	2770.18	827.406	102.51	74.0877	20.3915	473.407	500	309.88	11.0955	2129.17	2.75214e+06	22.1474	69.0045	75.2312	17.2335	41.7031	4.89394	5.90163	8041.3	10.6479	2501.24	11.5836	26.518	23596.2	885.408	33.2767	89.4046	1.08	0.975	0.38	#N/A	#N/A
JGH_338_F1	338	JGH	NA	NA	F1	POSITIF	YES	06193-20	15	4	follow1	NA	NA	0	2218.85	943.37	83.3302	85.853	20.3915	340.351	500	292.664	12.0254	1284.23	2.60869e+06	76.955	67.8903	19.0212	17.2335	40.4432	4.89394	5.90163	5100.72	10.6479	2437.75	11.5836	71.8551	25981.1	1543.4	20.319	715.26	1.08	0.975	0.38	#N/A	#N/A
JGH_338_F2	338	JGH	NA	NA	F2	POSITIF	YES	06826-20	20	4.83333	follow2	NA	NA	0	4611.32	467.456	129.007	83.2027	20.3915	362.013	500	518.538	5.66588	590.271	5.3791e+06	64.7941	24.647	3.76653	17.2335	31.6115	4.89394	5.90163	6884.21	10.6479	2104.51	18.9167	1655.99	10589.2	29729.8	33.1957	1246.8	61.7593	92.459	74.7914	#N/A	#N/A
JGH_346_B	346	JGH	70 - 79	M	B	POSITIF	YES	05293-20	8	10.5	baseline	0	MODERATE	0	6600.06	247.133	183.591	32.8248	20.3915	465.001	500	231.126	19.5322	2460.66	8.37839e+06	26.9814	74.4381	3.76653	35.635	7.24161	4.89394	5.90163	10553.2	10.6479	669.671	11.2599	38.7926	9696.34	3883.52	25.8691	76.4	46.276	0.975	5.13513	2.44495	1.57131
JGH_346_F1	346	JGH	70 - 79	M	F1	POSITIF	YES	06187-20	10	10.1667	follow1	0	MODERATE	0	5957.74	360.776	152.529	32.8248	20.3915	256.288	500	236.211	16.5967	1324.32	6.11497e+06	8.58461	25.599	3.76653	17.2335	1.39686	4.89394	5.90163	5265.37	10.6479	129.192	4.59432	22.3156	9094.81	14401.6	27.8345	6.5	79.2766	6.1951	10.3032	#N/A	#N/A
JGH_350_B	350	JGH	70 - 79	F	B	POSITIF	YES	06237-20	14	15.75	baseline	1	SEVERE	0	2084.3	252.159	119.242	32.8248	20.3915	320.861	500	212.006	11.4003	212.787	6.16757e+06	32.9057	30.5387	3.76653	17.2335	3.38507	4.89394	5.90163	1274.21	10.6479	370.856	4.59432	32.6935	1780.66	1816.54	11.7342	195.1	7.74244	8.77075	3.28349	2.22583	1.38857
JGH_354_B	354	JGH	50 - 59	F	B	POSITIF	YES	06233-20	8	10	baseline	1	SEVERE	0	1121.67	460.46	144.292	32.8248	20.3915	274.194	371.244	54.1191	9.39506	212.787	1.17273e+06	8.58461	16.563	12.5317	17.2335	1.39686	4.89394	5.90163	2143.19	10.6479	122.463	4.59432	9.33465	1035.86	4583.16	6.91777	22.2	1.08	0.975	0.38	#N/A	#N/A
JGH_359_B	359	JGH	90 - 99	M	B	POSITIF	YES	06228-20	3	10.5	baseline	0	MODERATE	0	2684.76	458.794	201.46	32.8248	20.3915	310.358	442.031	151.416	10.5779	536.722	4.18792e+06	8.58461	17.4724	3.76653	17.2335	4.46969	4.89394	5.90163	1449.21	10.6479	301.343	4.59432	22.0727	2756.42	6091.11	13.7096	6.5	9.5263	6.09188	3.30583	2.1382	1.42524
JGH_359_F1	359	JGH	90 - 99	M	F1	POSITIF	YES	06168-20	12	10.5	follow1	0	MODERATE	0	586.01	219.74	64.25	32.8248	20.3915	593.453	51.3632	54.5361	12.698	212.787	2.92845e+06	8.58461	4.32137	3.76653	17.2335	1.39686	4.89394	5.90163	1693.32	10.6479	48.7698	4.59432	1.47285	1049.71	4636.47	8.43771	6.5	67.5425	25.1087	5.51687	#N/A	#N/A
JGH_361_B	361	JGH	90 - 99	M	B	POSITIF	YES	06226-20	9	10.4167	baseline	0	MODERATE	0	1785.94	464.303	85.8832	32.8248	20.3915	228.88	86.4642	63.551	9.13404	571.103	2.58683e+06	8.58461	4.32137	3.76653	17.2335	1.39686	4.89394	5.90163	1645.76	10.6479	48.7698	4.59432	4.37569	3434.85	22444	11.1127	6.5	78.1421	30.7451	3.00355	#N/A	#N/A
JGH_371_B	371	JGH	80 - 89	F	B	POSITIF	YES	06216-20	10	16	baseline	0	MODERATE	0	8676.67	517.658	159.383	32.8248	20.3915	468.635	485.975	425.561	10.9322	920.722	5.14816e+06	8.58461	28.0262	3.76653	17.2335	6.10129	76.0284	5.90163	809.369	10.6479	521.465	4.59432	19.8208	3524.17	27723.9	16.7857	6.5	67.2202	108.905	29.7684	2.00214	1.16913
JGH_371_F1	371	JGH	80 - 89	F	F1	POSITIF	YES	06166-20	16	10.5	follow1	1	SEVERE	0	5857.93	393.14	78.0465	32.8248	20.3915	238.297	152.337	275.539	10.5779	961.762	4.4085e+06	8.58461	4.32137	3.76653	17.2335	1.39686	49.2862	5.90163	662.768	10.6479	122.162	4.59432	8.21182	2068.84	19670.1	14.7418	6.5	173.616	225.419	40.2518	1.8408	1.15443
JGH_383_B	383	JGH	30 - 39	F	B	POSITIF	YES	06203-20	14	10.6667	baseline	3	CRITICAL	0	1232.73	250.144	317.289	32.8248	20.3915	992.219	500	138.992	6.55022	427.057	1.2341e+06	23.7066	43.1467	3.76653	331.874	7.28386	4.89394	5.90163	1693.46	10.6479	261.418	71.0658	13.2902	4082.78	5898.63	2.59582	6.5	30.0176	11.2795	2.72051	2.15354	1.35421
JGH_385_B	385	JGH	80 - 89	F	B	POSITIF	YES	06201-20	16	10.5	baseline	0	MODERATE	0	2526.9	292.177	139.001	80.36	20.3915	196.263	421.363	161.532	17.9316	813.889	4.17041e+06	8.58461	24.2607	3.76653	17.2335	4.79449	4.89394	5.90163	2204.47	10.6479	48.7698	4.59432	7.18298	3944.81	21921.9	10.5725	6.5	28.8266	88.5222	2.33715	#N/A	#N/A
JGH_385_F1	385	JGH	80 - 89	F	F1	POSITIF	YES	06840-20	19	9.75	follow1	0	MODERATE	0	1535.43	87.007	63.0432	32.8248	20.3915	72.9672	102.262	86.5192	19.2993	212.787	3.7315e+06	8.58461	4.32137	3.76653	17.2335	1.39686	4.89394	5.90163	1599.35	10.6479	48.7698	4.59432	1.47285	1748.98	8000.03	7.09424	6.5	161.923	164.95	1.78086	#N/A	#N/A
JGH_405_B	405	JGH	50 - 59	F	B	POSITIF	YES	06871-20	10	10.9167	baseline	1	SEVERE	0	1267.77	359.62	115.856	32.8248	20.3915	390.271	500	255.018	10.9322	878.882	2.41705e+06	19.3426	27.0452	3.76653	17.2335	5.30529	4.89394	5.90163	3906.68	10.6479	193.009	4.59432	13.6183	4420.22	2611.54	5.7267	242.2	11.5017	63.9159	0.38	2.04486	1.5112
JGH_406_B	406	JGH	60 - 69	F	B	POSITIF	YES	06870-20	11	10.9167	baseline	3	CRITICAL	0	2780.65	147.647	118.005	32.8248	20.3915	374.611	500	781.101	5.04947	458.46	6.65179e+06	8.58461	30.7803	3.76653	17.2335	7.11435	4.89394	5.90163	846.576	10.6479	361.112	4.59432	9.22213	7177.44	17401.3	16.7857	722.3	68.3546	21.3512	15.832	#N/A	#N/A
JGH_422_F1	422	JGH	70 - 79	F	F1	POSITIF	YES	03398-20	7	10.5	follow1	0	MODERATE	0	3586.27	353.704	384.615	32.8248	20.3915	293.897	222.623	298.068	5.8024	212.787	1.79635e+06	8.58461	4.32137	3.76653	17.2335	1.39686	53.8077	5.90163	437.447	10.6479	393.049	4.59432	29.3192	1595.22	13127.4	11.0642	6.5	97.7541	61.6912	55.1144	2.11168	1.17865
JGH_423_B	423	JGH	80 - 89	M	B	POSITIF	YES	06853-20	10	10.9167	baseline	0	MODERATE	0	4121.05	379.885	88.5361	32.8248	20.3915	204.848	403.528	92.4358	7.29314	212.787	1.49719e+06	8.58461	17.5704	3.76653	17.2335	1.39686	4.89394	5.90163	1118.18	10.6479	299.185	4.59432	6.12985	3304.06	12100.6	8.98968	6.5	5.4477	3.90777	0.38	1.79884	1.38364
JGH_423_F1	423	JGH	80 - 89	M	F1	POSITIF	YES	03372-20	13	10.5	follow1	0	MODERATE	0	4408.7	399.91	72.3348	32.8248	20.3915	72.9672	155.046	83.4745	4.29037	212.787	1.41486e+06	8.58461	4.32137	3.76653	17.2335	1.39686	4.89394	5.90163	769.487	10.6479	48.7698	4.59432	1.47285	4055.11	17352.8	7.91279	6.5	47.2392	14.262	11.4047	1.93313	1.19904
JGH_429_B	429	JGH	80 - 89	F	B	POSITIF	YES	06847-20	2	16.8333	baseline	0	MODERATE	0	2088.12	1006.95	46.2206	32.8248	20.3915	261.449	500	169.941	6.1876	212.787	4.398e+06	25.7063	26.1512	48.5544	17.2335	5.8889	4.89394	5.90163	3922.31	10.6479	267.479	4.59432	18.5414	1396.86	2048.81	9.50891	6.5	9.32187	0.975	0.38	1.78416	1.75464
JGH_429_F1	429	JGH	80 - 89	F	F1	POSITIF	YES	08352-20	15	10.8333	follow1	0	MODERATE	0	1342.18	581.3	361.353	32.8248	20.3915	326.161	500	140.236	12.0092	212.787	5.7154e+06	8.58461	26.0206	44.7632	17.2335	5.30529	4.89394	5.90163	3405.45	10.6479	165.466	4.59432	11.9559	1482.37	2891.01	13.2013	6.5	1.08	0.975	0.38	1.91603	0.85448
JGH_439_B	439	JGH	40 - 49	F	B	POSITIF	YES	06817-20	8	11	baseline	0	MODERATE	0	586.01	274.286	62.4769	32.8248	20.3915	1457.69	454.596	118.668	10.5779	745.079	7.75226e+06	8.58461	18.5106	3.76653	98.9378	5.9698	4.89394	5.90163	716.203	10.6479	48.7698	4.59432	32.7305	4075.71	8596.34	7.3523	430.5	55.6277	37.491	9.80328	2.06448	1.27362
JGH_453_B	453	JGH	90 - 99	F	B	POSITIF	YES	06803-20	8	10	baseline	0	MODERATE	0	2733.23	130.767	364.256	32.8248	20.3915	213.082	316.476	94.8897	24.1877	791.01	6.80341e+06	8.58461	15.6254	3.76653	17.2335	1.39686	4.89394	5.90163	6845.47	10.6479	165.466	4.59432	26.8172	1910.01	11523	18.8096	6.5	193.597	12.1336	30.4625	2.0816	1.08834
JGH_453_F1	453	JGH	90 - 99	F	F1	POSITIF	YES	07151-20	12	10.9167	follow1	0	MODERATE	0	2912.57	87.0681	436.104	32.8248	20.3915	652.842	208.461	184.169	14.1244	1241.54	6.01709e+06	8.58461	4.32137	3.76653	17.2335	1.39686	4.89394	15.1545	10553.2	10.6479	48.7698	4.59432	12.9536	2544.42	14706.9	26.2336	6.5	115.289	11.7331	32.0859	2.1849	0.949767
JGH_461_B	461	JGH	60 - 69	F	B	POSITIF	YES	07200-20	4	16.5	baseline	0	MODERATE	1	2829.91	979.377	93.5656	32.8248	20.3915	390.271	500	156	6.9314	212.787	3.59814e+06	8.58461	47.1974	45.1123	17.2335	8.90226	4.89394	5.90163	4762.8	10.6479	571.732	92.862	2.95023	1784.54	3265.13	7.3523	298.5	6.42874	0.975	6.22767	#N/A	#N/A
JGH_461_F1	461	JGH	60 - 69	F	F1	POSITIF	YES	07143-20	10	16.3333	follow1	0	MODERATE	1	1983.57	370.322	43.7225	32.8248	20.3915	72.9672	132.223	87.7361	4.68382	212.787	1.53368e+06	8.58461	4.32137	3.76653	17.2335	1.39686	4.89394	5.90163	633.49	10.6479	48.7698	68.1674	11.1148	1443.25	2430.03	2.59582	6.5	5.45329	0.975	3.5464	#N/A	#N/A
JGH_469_F1	469	JGH	80 - 89	M	F1	POSITIF	YES	07124-20	7	10.9167	follow1	0	MODERATE	1	2177.1	132.3	108.524	32.8248	20.3915	245.585	500	101.826	28.6378	212.787	2.33701e+06	8.58461	40.903	3.76653	17.2335	6.94125	4.89394	5.90163	1346.53	10.6479	483.878	4.59432	35.7933	7631.99	3992.95	17.801	48.3	1.08	0.975	87.7604	#N/A	#N/A
JGH_475_F1	475	JGH	80 - 89	M	F1	POSITIF	YES	07123-20	8	10.9167	follow1	0	MODERATE	0	2631.47	440.769	126.805	32.8248	20.3915	373.378	500	199.929	15.1683	1457.72	3.94501e+06	8.58461	44.5042	3.76653	17.2335	8.7182	4.89394	5.90163	2629.73	10.6479	494.223	4.59432	13.9551	9367.74	13344.3	15.7659	16.6	58.5062	11.9277	24.526	2.10708	1.17924
JGH_479_B	479	JGH	40 - 49	M	B	POSITIF	YES	07182-20	8	10.5	baseline	1	SEVERE	0	1471.27	279.494	76.8856	32.8248	20.3915	261.449	500	148.26	1.41177	212.787	4.71967e+06	8.58461	30.8354	3.76653	17.2335	4.29815	4.89394	5.90163	1805.56	10.6479	247.592	4.59432	4.71882	2096.86	13512	17.3012	6.5	97.1096	32.0751	7.17266	2.17423	1.28828
JGH_502_B	502	JGH	90 - 99	F	B	POSITIF	YES	07159-20	10	10.5	baseline	1	SEVERE	1	1991.97	156.907	127.322	32.8248	20.3915	308.897	500	666.955	10.9322	878.882	7.51287e+06	8.58461	37.1802	3.76653	17.2335	2.85076	4.89394	5.90163	792.117	10.6479	207.125	4.59432	18.214	10967.9	47420.6	11.1127	55081.9	7.01726	6.41947	0.38	2.04302	1.07576
JGH_502_F1	502	JGH	90 - 99	F	F1	POSITIF	YES	07514-20	13	10.9167	follow1	1	SEVERE	1	1170.21	338.908	100.007	32.8248	20.3915	308.897	500	792.264	23.0106	648.206	7.52369e+06	8.58461	34.5286	3.76653	17.2335	1.39686	4.89394	5.90163	982.246	10.6479	314.87	4.59432	16.9117	5178.17	77651.7	12.6726	5633.9	155.827	39.9914	6.07827	2.31469	0.96981
JGH_504_B	504	JGH	60 - 69	F	B	POSITIF	YES	07157-20	7	11.5	baseline	0	MODERATE	0	849.336	426.98	57.1461	32.8248	20.3915	72.9672	386.48	53.8041	6.1876	212.787	1.2407e+06	8.58461	12.6564	13.2042	17.2335	1.39686	4.89394	5.90163	881.185	10.6479	165.466	4.59432	3.66444	2725	1901.04	8.98968	6.5	1.08	0.975	0.38	1.99683	1.48248
JGH_518_B	518	JGH	70 - 79	M	B	POSITIF	YES	07129-20	10	10.8333	baseline	0	MODERATE	0	1584.53	596.442	39.9148	32.8248	20.3915	401.844	121.714	15.9748	9.13404	212.787	3.19589e+06	8.58461	4.32137	3.76653	17.2335	1.39686	4.89394	5.90163	4414.52	10.6479	48.7698	4.59432	1.47285	1630.37	7760.5	9.50891	6.5	83.5481	23.6542	19.7309	2.16201	0.9673
JGH_518_F1	518	JGH	70 - 79	M	F1	POSITIF	YES	07512-20	14	10.9167	follow1	0	MODERATE	0	2056.28	741.474	33.4946	32.8248	20.3915	72.9672	99.7834	5.97743	11.9881	212.787	2.92805e+06	8.58461	4.32137	3.76653	17.2335	1.39686	4.89394	5.90163	5713.01	10.6479	48.7698	4.59432	3.29188	1749.28	8729.49	10.5725	6.5	370.71	25.7601	9.61025	1.76656	0.896548
JGH_524_B	524	JGH	50 - 59	M	B	POSITIF	YES	07488-20	0	10.8333	baseline	0	MODERATE	0	3389.7	290.506	349.531	32.8248	20.3915	72.9672	128.546	152.363	17.5921	212.787	5.2383e+06	318.405	4.32137	3.76653	17.2335	1.39686	4.89394	5.90163	875.722	10.6479	48.7698	4.59432	224.93	1449.84	4132.38	6.82606	6.5	12.3994	0.975	0.38	2.14591	1.41654
JGH_524_F1	524	JGH	50 - 59	M	F1	POSITIF	YES	07946-20	7	11.25	follow1	0	MODERATE	0	2074.23	267.71	257.155	32.8248	20.3915	72.9672	381.086	132.129	46.0196	212.787	4.75381e+06	8.58461	19.4983	3.76653	17.2335	1.39686	4.89394	5.90163	726.842	10.6479	48.7698	4.59432	8.89779	1453.87	4829.16	12.1616	6.5	1.08	0.975	0.38	#N/A	#N/A
JGH_526_B	526	JGH	50 - 59	F	B	POSITIF	YES	07486-20	6	10.8333	baseline	0	MODERATE	0	1752.15	335.93	39.9148	32.8248	20.3915	72.9672	409.355	67.4976	7.67044	458.46	4.85388e+06	8.58461	9.72813	17.6111	17.2335	1.39686	4.89394	5.90163	1271.21	10.6479	48.7698	4.59432	4.00681	1986	2531.94	10.5725	6.5	1.08	43.0189	0.38	1.83319	1.54667
JGH_526_F1	526	JGH	50 - 59	F	F1	POSITIF	YES	07509-20	8	10.9167	follow1	0	MODERATE	0	1397.98	347.353	41.1243	32.8248	20.3915	147.865	500	66.8668	9.48957	516.326	4.1662e+06	8.58461	20.4391	8.35128	17.2335	3.27663	4.89394	5.90163	1244.21	10.6479	165.466	4.59432	8.56161	2179.07	2327.7	8.98968	6.5	1.08	4.8398	0.38	1.91813	1.46331
JGH_527_F1	527	JGH	90 - 99	F	F1	POSITIF	YES	07508-20	12	16.1667	follow1	0	MODERATE	0	942.878	405.704	74.8842	32.8248	20.3915	229.69	207.487	25.992	29.4704	212.787	1.4678e+06	8.58461	4.32137	7.65357	17.2335	1.39686	4.89394	5.90163	1374.83	10.6479	48.7698	4.59432	5.37929	1200.15	2264.96	7.44911	6.5	1.08	4.12333	0.38	#N/A	#N/A
JGH_543_B	543	JGH	70 - 79	F	B	POSITIF	YES	07469-20	11	10.8333	baseline	0	MODERATE	0	2088.87	434.201	209.179	32.8248	20.3915	656.805	500	116.463	21.9341	633.96	2.58016e+06	53.696	53.8167	3.76653	17.2335	7.93328	4.89394	5.90163	894.084	10.6479	853.712	22.4301	16.6281	6946.94	29174.4	27.0625	6.5	1.08	8.17389	0.38	#N/A	#N/A
JGH_543_F1	543	JGH	70 - 79	F	F1	POSITIF	YES	07498-20	13	10.4167	follow1	0	MODERATE	0	1719.94	394.876	132.112	32.8248	20.3915	516.367	307.374	131.94	14.3529	532.246	3.20896e+06	39.7805	26.9427	3.76653	17.2335	3.98332	4.89394	5.90163	648.697	10.6479	474.408	19.1436	25.3712	3981.39	38148.6	23.8303	6.5	159.474	17.7028	0.38	2.09762	1.03441
JGH_543_F2	543	JGH	70 - 79	F	F2	POSITIF	YES	08358-20	20	10.6667	follow2	1	SEVERE	0	1088.23	475.785	122.937	32.8248	20.3915	423.406	150.367	81.6862	13.7093	212.787	3.37885e+06	74.6562	12.6219	3.76653	17.2335	1.39686	4.89394	5.90163	613.377	10.6479	334.325	4.59432	10.6843	2876.26	19911.6	21.0331	6.5	131.821	30.4757	8.67286	#N/A	#N/A
JGH_548_B	548	JGH	70 - 79	M	B	POSITIF	YES	07464-20	10	10.5	baseline	0	MODERATE	1	5113.11	2071.36	149.336	32.8248	20.3915	558.299	500	218.969	33.7868	750.404	3.8572e+06	33.2674	45.9338	3.76653	34.8275	4.14238	54.9868	5.90163	1371.04	10.6479	660.752	31.9589	12.5858	14694.1	85940.9	28.4232	560.8	4.21829	4.7105	17.4616	2.24403	1.06375
JGH_548_F1	548	JGH	70 - 79	M	F1	POSITIF	YES	07495-20	17	16.8333	follow1	1	SEVERE	1	4477.97	1084.91	183.588	32.8248	20.3915	587.154	75.2976	83.8456	55.207	532.246	4.856e+06	323.309	4.32137	3.76653	17.2335	1.39686	4.89394	33.5521	5469.91	10.6479	48.7698	17.4079	29.4992	7730.26	37019.3	27.7463	6.5	277.051	81.4144	16.444	1.95593	0.90217
JGH_550_B	550	JGH	80 - 89	M	B	POSITIF	YES	07462-20	11	10.5	baseline	0	MODERATE	1	647.392	331.5	31.7254	32.8248	20.3915	268.44	41.6042	144.112	21.9249	212.787	5.49239e+06	33.2674	4.32137	3.76653	17.2335	1.39686	4.89394	5.90163	545.808	10.6479	48.7698	4.59432	3.12483	1116.37	77181.1	9.43982	153.7	35.8495	38.1443	8.4286	2.26311	0.906905
JGH_557_B	557	JGH	80 - 89	M	B	POSITIF	YES	07455-20	0	11	baseline	0	MODERATE	0	348.423	109.655	159.026	32.8248	20.3915	269.853	500	56.4904	26.5315	212.787	1.61385e+06	19.8626	30.6361	26.2335	17.2335	5.27286	4.89394	5.90163	1650.26	10.6479	555.613	4.59432	4.81955	3810.13	2073.66	8.67987	91.4	1.08	14.2581	0.38	#N/A	#N/A
JGH_557_F1	557	JGH	80 - 89	M	F1	POSITIF	YES	07492-20	2	17.4167	follow1	0	MODERATE	0	591.567	563.302	165.028	32.8248	20.3915	444.261	500	159.633	23.172	1216.44	3.02498e+06	81.2208	63.3415	41.7136	17.2335	10.2493	4.89394	5.90163	6428.48	10.6479	853.712	4.59432	15.0869	9093.51	5285	18.6758	105.7	1.08	0.975	0.38	#N/A	#N/A
JGH_557_F2	557	JGH	80 - 89	M	F2	POSITIF	YES	08349-20	7	10.25	follow2	0	MODERATE	0	477.663	565.145	129.194	32.8248	20.3915	328.889	500	112.162	14.9966	772.896	2.39035e+06	67.5055	42.3818	3.76653	17.2335	6.69588	4.89394	5.90163	641.758	10.6479	542.368	4.59432	10.6843	5198.6	13482.9	8.92239	92.5	33.1073	9.70617	11.1555	#N/A	#N/A
JGH_565_B	565	JGH	40 - 49	F	B	POSITIF	YES	07447-20	7	11.5	baseline	1	SEVERE	0	836.444	53.3455	58.2174	32.8248	20.3915	544.725	47.7677	104.171	4.66807	212.787	5.61709e+06	8.58461	4.32137	3.76653	17.2335	1.39686	4.89394	5.90163	577.823	10.6479	48.7698	4.59432	6.46982	1190.89	18532.3	2.59582	24.8	23.9153	83.5982	87.7661	1.89809	0.952908
JGH_573_B	573	JGH	80 - 89	M	B	POSITIF	YES	07999-20	5	16.3333	baseline	1	SEVERE	0	2594.58	377.992	111.02	32.8248	20.3915	437.877	500	251.052	5.86865	750.404	2.2514e+06	101.537	51.2166	3.76653	17.2335	5.6653	4.89394	5.90163	1898.37	10.6479	305.487	4.59432	38.4684	10425.8	6259.09	10.4381	124.3	8.58529	9.6925	2.62863	1.90838	1.39411
JGH_573_F1	573	JGH	80 - 89	M	F1	POSITIF	YES	07944-20	7	11.25	follow1	1	SEVERE	0	1906.08	596.046	73.9856	32.8248	20.3915	299.446	500	106.663	13.3818	998.204	2.07498e+06	47.0893	45.9338	3.76653	17.2335	5.27286	4.89394	5.90163	733.408	10.6479	225.109	55.074	23.2925	6594.16	8561.05	9.43982	6.5	48.5453	0.975	3.21594	#N/A	#N/A
JGH_573_F2	573	JGH	80 - 89	M	F2	POSITIF	YES	08346-20	13	10.5	follow2	1	SEVERE	0	1880.67	434.829	58.2174	32.8248	20.3915	284.351	414.114	98.062	8.43792	772.896	8.32429e+06	39.7805	31.5421	3.76653	17.2335	1.39686	4.89394	5.90163	1059.45	10.6479	48.7698	112.262	20.1324	1810.12	23303.2	12.4168	6.5	79.3576	38.8801	12.6919	1.99225	1.06606
JGH_581_F1	581	JGH	30 - 39	F	F1	POSITIF	YES	07933-20	11	10.5	follow1	0	MODERATE	0	1011.78	934.908	87.9704	32.8248	20.3915	224.91	41.0135	55.2629	6.05231	212.787	873818	60.8965	4.32137	3.76653	57.1156	1.39686	100.253	5.90163	1098.51	10.6479	48.7698	4.59432	7.46114	773.099	2298.14	7.41648	6.5	1.08	0.975	0.38	#N/A	#N/A
JGH_582_B	582	JGH	40 - 49	F	B	POSITIF	YES	07990-20	10	10.8333	baseline	1	SEVERE	0	1394.82	1047.55	87.5297	65.7952	20.3915	415.302	500	183.894	29.8843	1110.24	2.36581e+06	107.961	58.1741	8.94466	46.0602	9.94076	4.89394	5.90163	2356.31	10.6479	574.91	4.59432	36.1809	2612.31	1175.9	9.43982	6.5	1.08	18.2119	0.38	2.1473	1.50559
JGH_582_F1	582	JGH	40 - 49	F	F1	POSITIF	YES	07932-20	13	10.5	follow1	1	SEVERE	0	1648.2	707.592	32.5157	32.8248	20.3915	284.351	208.518	77.2733	32.8849	212.787	1.25642e+06	8.58461	4.32137	3.76653	17.2335	1.39686	4.89394	5.90163	1452.11	10.6479	48.7698	4.59432	8.08556	2092.24	5023	7.91066	6.5	60.0656	0.975	13.9672	#N/A	#N/A
JGH_583_B	583	JGH	20 - 29	F	B	POSITIF	YES	07989-20	13	10.8333	baseline	0	MODERATE	0	568.778	422.18	22.9848	32.8248	20.3915	599.32	48.8622	67.527	5.01531	212.787	595043	8.58461	4.32137	7.5436	17.2335	1.39686	4.89394	5.90163	4440.28	10.6479	48.7698	4.59432	1.47285	1911.36	15779.3	5.87637	6.5	84.6079	38.0185	21.9574	2.31926	1.14281
JGH_594_B	594	JGH	80 - 89	M	B	POSITIF	YES	07978-20	7	17.4167	baseline	0	MODERATE	1	3246.26	1303.76	100.715	32.8248	20.3915	473.754	500	401.682	14.6714	919.932	2.84326e+06	67.5055	69.3094	56.8231	17.2335	10.7801	4.89394	5.90163	4805.29	10.6479	828.056	4.59432	62.9286	2684.37	7381.73	5.36122	340.5	1.08	0.975	0.38	#N/A	#N/A
JGH_594_F1	594	JGH	80 - 89	M	F1	POSITIF	YES	07926-20	9	17.1667	follow1	1	SEVERE	1	3108.29	1297.52	71.2967	32.8248	20.3915	459.275	500	402.674	19.1194	816.501	2.82045e+06	81.2208	71.7946	12.3579	17.2335	11.0042	4.89394	5.90163	3292.42	10.6479	803.236	4.59432	85.4621	5998.59	10533.1	2.59582	409	1.08	0.975	0.38	#N/A	#N/A
JGH_594_F2	594	JGH	80 - 89	M	F2	POSITIF	YES	08340-20	18	10.75	follow2	1	SEVERE	1	2784.98	1333.64	912.487	32.8248	20.3915	459.275	317.043	314.973	11.759	212.787	6.51202e+06	33.2674	22.2398	3.76653	17.2335	3.49145	4.89394	5.90163	1542.93	10.6479	247.075	4.59432	74.5188	1976.09	95561.9	9.43982	6.5	136.81	36.517	197.934	2.15843	1.1013
JGH_600_B	600	JGH	80 - 89	F	B	POSITIF	YES	07972-20	12	11.25	baseline	0	MODERATE	0	733.785	252.631	59.1828	32.8248	20.3915	254.653	500	69.466	5.71714	633.96	4.10549e+06	8.58461	13.6317	3.76653	17.2335	1.39686	4.89394	5.90163	1812.45	10.6479	48.7698	4.59432	3.80165	3164.38	4459.65	8.92239	6.5	11.4137	8.14421	5.21293	#N/A	#N/A
JGH_600_F1	600	JGH	80 - 89	F	F1	POSITIF	YES	07924-20	14	10.6667	follow1	0	MODERATE	0	553.377	294.95	61.0645	32.8248	20.3915	72.9672	255.568	41.1397	5.71714	212.787	3.30723e+06	8.58461	4.32137	3.76653	17.2335	1.39686	4.89394	5.90163	390.675	10.6479	48.7698	4.59432	4.47442	2484.58	9117.39	6.88882	6.5	177.731	0.975	8.26885	1.96599	1.1417
JGH_611_B	611	JGH	70 - 79	M	B	POSITIF	YES	07961-20	4	11.25	baseline	0	MODERATE	0	1334.39	229.014	170.122	32.8248	20.3915	320.785	46.766	115.655	8.68069	212.787	3.46446e+06	8.58461	4.32137	7.90655	17.2335	1.39686	4.89394	5.90163	931.917	10.6479	48.7698	4.59432	10.3704	2726.68	8912.85	2.59582	6.5	83.978	0.975	100.733	#N/A	#N/A
JGH_611_F1	611	JGH	70 - 79	M	F1	POSITIF	YES	08360-20	5	10.6667	follow1	0	MODERATE	0	3965.55	211.233	179.028	32.8248	20.3915	72.9672	45.4234	116.022	11.1732	212.787	3.46559e+06	8.58461	4.32137	3.76653	17.2335	1.39686	4.89394	5.90163	806.195	10.6479	48.7698	4.59432	9.33465	2496.79	9540.36	2.59582	6.5	31.247	21.0588	14.496	1.91317	1.00062
JGH_611_F2	611	JGH	70 - 79	M	F2	POSITIF	YES	08338-20	11	10.8333	follow2	0	MODERATE	0	1469.71	278.794	212.489	32.8248	20.3915	336.128	28.0012	74.5216	13.9557	212.787	1.81369e+06	8.58461	4.32137	8.51377	17.2335	1.39686	4.89394	5.90163	711.15	10.6479	48.7698	4.59432	12.8052	1724.38	7787.21	2.59582	6.5	46.5556	13.5562	28.1872	1.94894	0.946336
JGH_614_F1	614	JGH	50 - 59	M	F1	POSITIF	YES	08357-20	7	10.5	follow1	1	SEVERE	0	788.459	134.549	46.22	32.8248	20.3915	195.055	500	274.715	12.8891	212.787	756521	8.58461	36.9998	3.76653	17.2335	6.13368	4.89394	5.90163	672.348	10.6479	276.441	4.59432	8.7344	3312.64	2622.27	6.39324	540.7	15.0114	9.5131	74.6967	#N/A	#N/A
JGH_628_B	628	JGH	80 - 89	F	B	POSITIF	YES	08394-20	7	12.5	baseline	1	SEVERE	0	1213.3	588.35	358.987	32.8248	20.3915	165.045	470.986	102.653	6.05231	633.96	1.56238e+06	8.58461	26.9427	3.76653	17.2335	1.39686	4.89394	5.90163	942.282	10.6479	112.142	4.59432	27.7401	4170.24	22859.7	2.59582	6.5	74.7122	21.2629	76.9475	1.97462	1.03213
JGH_628_F1	628	JGH	80 - 89	F	F1	POSITIF	YES	08356-20	10	10.6667	follow1	1	SEVERE	0	1464.82	549.219	230.919	32.8248	20.3915	327.707	133.751	141.342	7.76481	584.181	5.59227e+06	8.58461	4.32137	3.76653	17.2335	1.39686	4.89394	5.90163	3108.13	10.6479	48.7698	4.59432	13.8423	2496.28	31785.9	2.59582	6.5	122.658	25.6123	61.0289	2.08889	0.960449
JGH_628_F2	628	JGH	80 - 89	F	F2	POSITIF	YES	08739-20	14	10.75	follow2	1	SEVERE	0	550.039	154.109	206.172	32.8248	20.3915	72.9672	109.409	82.2483	6.4045	212.787	1.17352e+06	8.58461	4.32137	3.76653	17.2335	1.39686	4.89394	5.90163	918.826	10.6479	48.7698	4.59432	10.5139	1810.81	17261.8	2.59582	6.5	144.798	27.8243	68.2769	1.83131	0.954854
JGH_629_F2	629	JGH	50 - 59	F	F2	POSITIF	YES	08734-20	11	11.0833	follow2	0	MODERATE	0	1537.9	610.301	151.786	32.8248	20.3915	269.853	500	533.674	15.3142	478.215	2.15892e+06	8.58461	36.9998	95.8707	17.2335	5.43004	4.89394	5.90163	1149.14	10.6479	501.623	4.59432	8.42782	3361.98	2835.87	13.8729	6.5	1.08	3.06872	9.70747	2.14964	1.37912
JGH_634_B	634	JGH	80 - 89	F	B	POSITIF	YES	08388-20	7	16.1667	baseline	2	CRITICAL	1	5552.15	484.379	263.73	32.8248	20.3915	444.261	500	702.364	15.6378	545.248	5.30109e+06	47.0893	32.4721	10.5642	17.2335	4.46486	4.89394	5.90163	3680.7	10.6479	460.075	4.59432	329.461	5616.74	29232	18.1819	421	21.1622	3.63734	6.89251	2.01179	1.1042
JGH_636_B	636	JGH	70 - 79	F	B	POSITIF	YES	08386-20	9	10.5	baseline	0	MODERATE	0	1154.61	388.093	26.9434	32.8248	20.3915	72.9672	150.124	54.4898	10.816	602.72	538867	8.58461	4.32137	8.23671	17.2335	1.39686	4.89394	5.90163	2079.13	10.6479	211.077	4.59432	1.47285	785.062	2843.53	9.99051	52	1.08	0.975	0.38	#N/A	#N/A
JGH_636_F1	636	JGH	70 - 79	F	F1	POSITIF	YES	08337-20	15	10.75	follow1	0	MODERATE	0	2194.76	440.389	20.2537	32.8248	20.3915	168.531	208.943	96.5112	7.23194	925.229	961883	8.58461	14.5981	3.76653	17.2335	3.24434	4.89394	5.90163	643.262	10.6479	269.029	4.59432	4.6393	1786.85	13554.7	9.99051	6.5	11.8628	0.975	12.0469	1.83973	1.12477
JGH_636_F2	636	JGH	70 - 79	F	F2	POSITIF	YES	08733-20	17	10.1667	follow2	0	MODERATE	0	1768.42	326.711	13.2598	32.8248	20.3915	72.9672	114.003	58.0937	5.76055	548.442	789418	8.58461	4.32137	3.76653	17.2335	1.39686	4.89394	5.90163	441.624	10.6479	152.318	4.59432	1.47285	1285.97	13449.2	6.41593	6.5	11.0652	3.67334	13.1699	1.74071	0.858047
JGH_642_F1	642	JGH	20 - 29	M	F1	POSITIF	YES	08348-20	7	10.5	follow1	1	SEVERE	0	881.075	569.603	75.3105	32.8248	20.3915	288.623	500	40.6939	11.0021	212.787	1.0253e+06	49.3973	55.487	53.8593	41.3859	7.24161	4.89394	5.90163	3125.38	10.6479	582.37	4.59432	27.0375	3332.23	2084.7	5.96959	253.5	1.08	0.975	0.38	1.88033	1.61992
JGH_647_B	647	JGH	80 - 89	F	B	POSITIF	YES	08375-20	16	10.25	baseline	1	SEVERE	0	1690.2	408.589	196.044	32.8248	20.3915	320.861	500	155.103	5.99715	212.787	5.18436e+06	8.58461	18.562	3.76653	17.2335	1.39686	4.89394	5.90163	1454.79	10.6479	196.926	4.59432	30.6643	3104.49	18070.2	10.7389	6.5	89.2764	28.0628	145.338	#N/A	#N/A
JGH_647_F1	647	JGH	80 - 89	F	F1	POSITIF	YES	08344-20	18	16.5833	follow1	1	SEVERE	0	1864.22	352.381	43.7187	32.8248	20.3915	72.9672	186.953	137.797	5.56545	212.787	4.0635e+06	8.58461	4.32137	3.76653	17.2335	1.39686	4.89394	5.90163	1649.22	10.6479	48.7698	4.59432	9.687	1756.61	13368	10.2026	6.5	134.214	33.4705	338.166	#N/A	#N/A
JGH_682_B	682	JGH	80 - 89	M	B	POSITIF	YES	08792-20	6	10.75	baseline	2	CRITICAL	0	7033.45	1826.82	957.398	109.202	20.3915	674.759	500	7020	29.2188	799.013	3.73517e+06	339.435	84.5411	10.1806	17.2335	10.0116	24.6745	5.90163	10553.2	10.6479	1112.07	15.0797	1065.04	13090.5	4543.12	24.396	4860.4	1.08	0.975	3.1299	2.33369	1.38578
JGH_682_F1	682	JGH	80 - 89	M	F1	POSITIF	YES	08981-20	10	10.1667	follow1	2	CRITICAL	0	5737.97	1530.88	191.41	80.2783	20.3915	573.2	500	7020	25.9701	793.294	5.94952e+06	60.4208	79.7631	3.76653	17.2335	10.3295	29.1553	5.90163	4778.88	10.6479	885.209	4.59432	152.565	12066.8	16074.7	20.0451	10123.4	25.2469	0.975	4.30164	2.08635	1.43147
JGH_682_F2	682	JGH	80 - 89	M	F2	POSITIF	YES	08972-20	13	10.4167	follow2	3	CRITICAL	0	2634.8	3402.8	163.804	32.8248	20.3915	461.026	500	7020	34.7096	498.203	7.51076e+06	43.0789	33.7538	3.76653	17.2335	4.74091	29.1553	5.90163	1304.2	10.6479	482.927	4.59432	97.8132	8894	56968	23.8204	4984.4	32.016	0.975	16.5892	2.28331	1.07114
JGH_684_B	684	JGH	60 - 69	F	B	POSITIF	YES	08790-20	9	10.75	baseline	0	MODERATE	0	840.295	51.8608	51.697	32.8248	20.3915	72.9672	90.3306	42.1365	25.803	212.787	1.39243e+06	8.58461	4.32137	3.76653	17.2335	1.39686	4.89394	5.90163	793.136	10.6479	48.7698	4.59432	10.4358	1621.73	1527.49	2.59582	6.5	30.4077	9.40734	0.38	2.02659	1.19498
JGH_685_B	685	JGH	30 - 39	F	B	POSITIF	YES	08789-20	9	10.5	baseline	1	SEVERE	0	20108.3	261.363	250.355	32.8248	20.3915	369.341	500	135.939	9.87468	212.787	3.02616e+06	126.833	18.562	13.8439	17.2335	4.06448	4.89394	13.4326	5362.15	10.6479	315.741	4.59432	58.8911	3021.15	2219.36	9.69171	6.5	1.08	0.975	4.56675	2.10417	1.53051
JGH_691_B	691	JGH	70 - 79	M	B	POSITIF	YES	08783-20	7	10.75	baseline	0	MODERATE	0	1192.56	10.6082	85.0363	32.8248	20.3915	72.9672	341.941	36.2713	7.55937	212.787	4.21715e+06	8.58461	11.1236	17.0692	17.2335	1.39686	4.89394	5.90163	729.451	10.6479	48.7698	4.59432	8.93613	2318.88	1156.11	12.8122	6.5	1.08	0.975	0.38	2.1124	1.42026
JGH_697_B	697	JGH	50 - 59	M	B	POSITIF	YES	08777-20	12	16.25	baseline	3	CRITICAL	0	1504.16	658.98	108.909	102.801	20.3915	501.526	500	125.05	19.1194	1207.66	2.71693e+06	94.6828	76.908	27.3891	89.3379	11.156	4.89394	5.90163	3770.87	10.6479	940.514	22.4301	35.3147	8762.81	5846.33	14.3663	775.3	1.08	0.975	0.38	1.98197	1.50417
JGH_697_F1	697	JGH	50 - 59	M	F1	POSITIF	YES	08735-20	14	10.75	follow1	1	SEVERE	0	1408.85	635.681	115.323	133.01	20.3915	670.269	500	284.675	10.9335	1163.47	2.3574e+06	67.5055	67.6114	3.76653	86.7266	10.7779	4.89394	5.90163	2648.39	10.6479	853.323	23.9968	25.6736	11938.2	19154.7	16.7689	2119.4	7.52969	5.01728	0.38	2.07138	1.53535
JGH_703_F1	703	JGH	50 - 59	F	F1	POSITIF	YES	08989-20	11	11.0833	follow1	2	CRITICAL	0	500.947	170.025	39.659	32.8248	20.3915	304.652	159.241	79.5415	7.23194	1088.43	4.89891e+06	8.58461	4.32137	3.76653	17.2335	1.39686	4.89394	5.90163	2117.83	10.6479	48.7698	4.59432	1.47285	823.546	47022.3	8.97343	242.5	85.9627	33.3317	25.2463	2.01345	0.827539
JGH_706_B	706	JGH	80 - 89	M	B	POSITIF	YES	08768-20	12	10.3333	baseline	0	MODERATE	0	4591.24	315.259	282.802	32.8248	20.3915	317.871	500	145.988	7.76481	212.787	3.98001e+06	25.9799	32.0114	7.71309	17.2335	7.16946	4.89394	5.90163	2840.1	10.6479	501.623	41.1359	17.2413	3327.1	6226.6	14.1061	6.5	4.97273	2.23771	0.38	2.11232	1.41528
JGH_706_F1	706	JGH	80 - 89	M	F1	POSITIF	YES	08987-20	15	9.66667	follow1	0	MODERATE	0	3103.55	260.41	1554.98	32.8248	20.3915	284.351	386.697	162.1	5.71714	212.787	7.17564e+06	8.58461	20.8365	3.76653	17.2335	4.29465	4.89394	5.90163	2314.61	10.6479	419.073	27.203	30.0927	2481.66	6490.05	14.3342	6.5	251.921	20.1934	3.9821	2.10929	1.09005
JGH_706_F2	706	JGH	80 - 89	M	F2	POSITIF	YES	09627-20	20	11.1667	follow2	0	MODERATE	0	2836.57	236.794	91.9116	32.8248	20.3915	148.34	106.658	70.5785	1.41177	212.787	5.26264e+06	8.58461	4.32137	3.76653	17.2335	1.39686	4.89394	5.90163	3331.94	10.6479	48.7698	20.7351	10.3596	1578.15	10734.2	11.3879	6.5	607.75	21.7423	7.6131	1.96232	1.04204
JGH_709_B	709	JGH	70 - 79	M	B	POSITIF	YES	08765-20	8	10.3333	baseline	2	CRITICAL	1	3759.64	278.05	385.787	74.0221	20.3915	524.402	500	703.271	35.0217	957.763	5.40477e+06	91.2884	53.0147	3.76653	17.2335	9.07318	4.89394	5.90163	4151.94	10.6479	1203.23	22.891	41.1398	32312.8	14087.7	12.0732	12253.5	1.08	6.43439	0.38	2.33448	1.32636
JGH_709_F1	709	JGH	70 - 79	M	F1	POSITIF	YES	08984-20	10	10.1667	follow1	2	CRITICAL	1	2078	481.574	335.46	69.7592	20.3915	472.545	500	615.632	39.8093	745.643	5.8076e+06	102.773	39.0603	12.9113	17.2335	7.05525	12.3467	5.90163	1943.58	10.6479	923.582	25.5351	20.4922	25362.8	37645.3	12.5036	19460.1	7.69756	24.3982	3.3419	2.09055	1.31899
JGH_715_B	715	JGH	40 - 49	F	B	POSITIF	YES	08759-20	9	17.75	baseline	0	MODERATE	0	770.24	464.143	115.023	32.8248	20.3915	1027.65	500	190.114	19.4591	529.864	3.1875e+06	55.1744	48.3791	62.9744	17.2335	8.06797	4.89394	5.90163	3438.59	10.6479	631.377	4.59432	24.6345	5333.1	2048.78	6.50393	85.4	1.08	0.975	0.38	1.96523	1.57821
JGH_717_F1	717	JGH	70 - 79	M	F1	POSITIF	YES	08982-20	11	10.1667	follow1	3	CRITICAL	1	2533.52	399.628	78.6854	87.7972	20.3915	643.591	500	799.687	13.9414	1044.88	9.78029e+06	22.211	39.0603	3.76653	17.2335	7.81596	4.89394	5.90163	1194.73	10.6479	387.05	15.3085	17.1283	22683.9	8559.99	15.8446	1936.1	10.1703	2.89888	4.75916	2.23626	1.33267
JGH_717_F2	717	JGH	70 - 79	M	F2	POSITIF	YES	08967-20	17	10.3333	follow2	2	CRITICAL	1	3545.08	3975.57	1393.98	123.339	83.6778	913.429	500	660.697	57.6204	2237.58	9.78984e+06	59.3672	57.5654	16.2247	36.1088	12.1439	14.3916	5.90163	10553.2	21.3701	1221.51	35.2014	630.798	6888.55	52130.2	30.8756	1608.6	150.502	36.339	259.574	#N/A	#N/A
JGH_728_B	728	JGH	80 - 89	M	B	POSITIF	YES	08726-20	5	10.75	baseline	0	MODERATE	0	2120.97	537.893	53.8856	32.8248	20.3915	351.038	500	100.287	11.573	557.951	5.33395e+06	18.4338	49.2484	42.8444	17.2335	6.67431	4.89394	5.90163	1510.82	10.6479	917.308	4.59432	8.29003	3565.36	3505.81	16.2536	6.5	1.08	0.975	0.38	1.82258	1.59713
JGH_728_F1	728	JGH	80 - 89	M	F1	POSITIF	YES	08979-20	7	9.66667	follow1	0	MODERATE	0	2757.5	589.906	61.9709	32.8248	20.3915	392.246	500	104.089	14.2377	843.254	5.31292e+06	22.211	49.2484	38.31	17.2335	7.55408	4.89394	5.90163	1854.59	10.6479	941.26	4.59432	9.33329	4053.82	6173.48	17.9139	6.5	1.08	0.975	0.38	1.8871	1.5125
JGH_775_B	775	JGH	70 - 79	F	B	POSITIF	YES	08999-20	9	10	baseline	0	MODERATE	0	1726.08	308.577	55.5312	32.8248	20.3915	72.9672	242.071	14.7502	7.04014	212.787	4.91673e+06	8.58461	4.32137	3.76653	17.2335	1.39686	4.89394	5.90163	1152.97	10.6479	48.7698	4.59432	1.47285	1490.08	17601.2	2.59582	6.5	103.703	30.8464	36.6678	#N/A	#N/A
JGH_776_B	776	JGH	70 - 79	F	B	POSITIF	YES	08998-20	8	10	baseline	0	MODERATE	1	1175.06	442.659	62.0595	32.8248	20.3915	72.9672	258.067	16.8299	21.4569	212.787	2.91235e+06	8.58461	4.32137	3.76653	17.2335	1.39686	4.89394	5.90163	2093.99	10.6479	48.7698	4.59432	1.47285	1572.98	13595.2	7.37421	6.5	109.614	135.512	5.25452	#N/A	#N/A
JGH_776_F1	776	JGH	70 - 79	F	F1	POSITIF	YES	09624-20	12	9.41667	follow1	0	MODERATE	1	1376.19	308.327	70.435	32.8248	20.3915	72.9672	223.186	20.2183	14.8235	212.787	1.45567e+06	8.58461	4.32137	3.76653	17.2335	1.39686	4.89394	5.90163	3018.98	10.6479	48.7698	4.59432	1.47285	2415.9	16613.2	6.05148	6.5	7.02278	52.4024	4.60672	1.94414	0.757308
JGH_776_F2	776	JGH	70 - 79	F	F2	POSITIF	YES	09610-20	20	10.8333	follow2	0	MODERATE	1	1431.09	393.407	126	32.8248	20.3915	72.9672	164.459	33.2696	14.2377	212.787	1.28872e+06	8.58461	4.32137	3.76653	17.2335	1.39686	4.89394	5.90163	3368.03	10.6479	48.7698	4.59432	1.47285	1720.36	11109.4	6.05148	6.5	75.859	21.1753	6.77602	1.89114	0.88482
JGH_778_B	778	JGH	70 - 79	F	B	POSITIF	YES	08996-20	7	16.5833	baseline	0	MODERATE	1	2357.12	250.232	109.102	32.8248	20.3915	392.246	500	265.785	17.4385	795.021	5.0998e+06	51.2009	51.7739	40.061	17.2335	7.29999	4.89394	5.90163	3023.32	10.6479	669.445	10.1117	25.1819	8168.26	2171.78	2.59582	26.5	1.08	6.32996	0.38	#N/A	#N/A
JGH_787_B	787	JGH	70 - 79	M	B	POSITIF	YES	08961-20	15	11.1667	baseline	0	MODERATE	0	1990.05	143.025	84.8597	32.8248	20.3915	72.9672	224.286	125.51	1.41177	212.787	1.60948e+06	42.9837	4.32137	3.76653	17.2335	1.39686	4.89394	5.90163	10284.8	10.6479	48.7698	4.59432	12.2684	2561.91	11965.6	6.92658	6.5	130.388	27.7831	31.6452	2.01933	1.03468
JGH_787_F1	787	JGH	70 - 79	M	F1	POSITIF	YES	09618-20	19	9.83333	follow1	0	MODERATE	0	2459.48	149.155	47.2848	32.8248	20.3915	214.237	432.869	263.795	1.41177	212.787	3.4161e+06	8.58461	4.32137	3.76653	17.2335	1.39686	4.89394	5.90163	9849.26	10.6479	48.7698	207.806	11.6867	2019.14	11086.4	6.92658	6.5	594.207	24.782	18.6386	2.10303	0.99058
JGH_792_B	792	JGH	70 - 79	M	B	POSITIF	YES	09676-20	3	9.83333	baseline	0	MODERATE	0	1240.84	405.4	30.9067	32.8248	20.3915	72.9672	137.305	94.4586	7.95475	654.916	1.54468e+06	8.58461	4.32137	3.76653	17.2335	1.39686	4.89394	5.90163	280.336	10.6479	297.547	4.59432	1.47285	2509.2	6898.66	9.52173	6.5	6.26362	0.975	0.38	1.94328	1.18926
JGH_792_F1	792	JGH	70 - 79	M	F1	POSITIF	YES	09613-20	5	9.83333	follow1	0	MODERATE	0	1017.69	302.512	20.2419	32.8248	20.3915	72.9672	108.851	80.1927	5.17958	745.643	1.39392e+06	8.58461	4.32137	3.76653	17.2335	1.39686	4.89394	5.90163	280.418	10.6479	249.868	4.59432	1.47285	2022.26	6060.2	8.45417	6.5	12.6007	0.975	0.38	1.95191	1.20935
JGH_792_F2	792	JGH	70 - 79	M	F2	POSITIF	YES	04593-20	10	10	follow2	0	MODERATE	0	967.275	335.77	13.3188	32.8248	20.3915	72.9672	143.311	84.8579	5.80329	586.92	1.19326e+06	8.58461	4.32137	3.76653	17.2335	1.39686	4.89394	5.90163	266.377	10.6479	297.547	4.59432	1.47285	2001.61	5460.69	8.24107	6.5	1.08	0.975	0.38	1.93515	1.18461
JGH_796_B	796	JGH	70 - 79	M	B	POSITIF	YES	09672-20	10	10.5833	baseline	2	CRITICAL	0	1107.6	490.588	127.455	32.8248	20.3915	338.238	500	316.688	26.2618	212.787	1.69046e+06	8.58461	21.5917	22.3549	17.2335	1.39686	4.89394	5.90163	2673.28	10.6479	425.495	4.59432	18.8155	3429.77	6416.79	6.50393	854.3	1.08	0.975	3.25429	2.23907	1.55596
JGH_796_F1	796	JGH	70 - 79	M	F1	POSITIF	YES	09611-20	12	9.83333	follow1	2	CRITICAL	0	1160.39	495.037	91.0244	32.8248	20.3915	249.187	500	405.738	18.0166	212.787	1.82745e+06	26.4925	33.0361	3.76653	17.2335	1.39686	4.89394	5.90163	2659.37	10.6479	558.014	4.59432	42.9833	5573.52	11510.2	7.79725	1596.9	12.3728	0.975	3.04728	2.14921	1.32043
JGH_796_F2	796	JGH	70 - 79	M	F2	POSITIF	YES	04570-20	17	10	follow2	1	SEVERE	0	930.132	235.548	48.9549	32.8248	20.3915	214.237	408.352	182.794	5.80329	212.787	4.8144e+06	8.58461	4.32137	3.76653	17.2335	1.39686	4.89394	5.90163	1129.63	10.6479	923.582	4.59432	10.8042	1755.45	41203.7	7.79725	57.9	381.911	70.3907	46.9408	2.0801	1.18512
JGH_797_B	797	JGH	40 - 49	M	B	POSITIF	YES	09671-20	13	17.75	baseline	0	MODERATE	0	1302.76	179.516	27.9121	32.8248	20.3915	72.9672	485.89	72.0461	11.8596	212.787	1.34637e+06	8.58461	4.32137	3.76653	17.2335	1.39686	4.89394	5.90163	856.13	10.6479	48.7698	4.59432	13.1337	2310.9	6862.74	5.62585	6.5	35.307	5.41915	3.88091	1.8032	1.3022
JGH_798_B	798	JGH	70 - 79	M	B	POSITIF	YES	09670-20	3	17.75	baseline	0	MODERATE	1	924.146	362.537	174.881	32.8248	20.3915	72.9672	396.067	163.415	24.5666	499.421	2.59806e+06	26.4925	4.32137	3.76653	17.2335	1.39686	4.89394	5.90163	1051.02	10.6479	48.7698	4.59432	10.5145	2331.39	4402.73	9.52173	6.5	353.272	187.959	131.757	2.33197	1.16412
JGH_798_F1	798	JGH	70 - 79	M	F1	POSITIF	YES	09607-20	7	9.33333	follow1	1	SEVERE	1	2203.07	290.635	220.798	32.8248	20.3915	72.9672	136.303	267.981	23.4374	212.787	3.70758e+06	205.442	4.32137	3.76653	17.2335	1.39686	4.89394	5.90163	1615.02	10.6479	48.7698	4.59432	69.0015	2235.34	5268.86	8.24107	6.5	432.656	256.431	190.723	2.2983	0.946306
JGH_798_F2	798	JGH	70 - 79	M	F2	POSITIF	YES	05289-20	12	9.91667	follow2	3	CRITICAL	1	3255.6	138.846	625.127	32.8248	20.3915	72.9672	24.6295	827.802	34.6058	212.787	3.3635e+06	157.63	4.32137	3.76653	17.2335	1.39686	4.89394	5.90163	2403.5	10.6479	48.7698	4.59432	28.721	1436.53	9482.24	6.25401	6.5	159.949	108.685	226.075	2.32225	0.80208
JGH_800_B	800	JGH	80 - 89	M	B	POSITIF	YES	09668-20	0	9.83333	baseline	0	MODERATE	0	2254.19	330.003	92.5457	87.7972	20.3915	159.038	150.007	55.1483	29.0555	499.421	2.61282e+06	8.58461	4.32137	3.76653	17.2335	1.39686	4.89394	5.90163	1129.8	10.6479	48.7698	4.59432	5.40522	22792.5	32761.8	9.10047	6.5	442.622	18.9624	26.8452	2.0959	1.22592
JGH_800_F1	800	JGH	80 - 89	M	F1	POSITIF	YES	09606-20	5	10.8333	follow1	1	SEVERE	0	2828.77	356.481	144.74	111.128	20.3915	160.888	157.631	67.2177	14.8117	514.957	2.5543e+06	8.58461	4.32137	3.76653	17.2335	1.39686	4.89394	5.90163	1709.05	10.6479	48.7698	4.59432	8.73736	20843.1	26376.2	13.9571	6.5	413.752	21.2996	24.4857	2.00428	1.16996
JGH_800_F2	800	JGH	80 - 89	M	F2	POSITIF	YES	06188-20	9	9.91667	follow2	0	MODERATE	0	2337.77	398.268	84.1259	87.7972	20.3915	146.714	170.528	30.1913	17.7305	470.292	2.28116e+06	8.58461	4.32137	3.76653	17.2335	1.39686	4.89394	5.90163	1252.98	10.6479	48.7698	4.59432	5.40522	15939	23319.5	11.6576	6.5	151.794	11.5083	49.0574	1.84924	1.2073
JGH_801_B	801	JGH	60 - 69	M	B	POSITIF	YES	09667-20	9	9.83333	baseline	0	MODERATE	0	844.869	86.275	412.3	32.8248	20.3915	392.246	500	138.935	4.22705	212.787	3.41797e+06	18.4338	4.32137	3.76653	17.2335	1.39686	4.89394	5.90163	1489.6	10.6479	48.7698	4.59432	9.48043	2311.37	1893.79	5.62585	55.8	22.7065	9.97667	17.6723	2.15382	1.39509
JGH_806_B	806	JGH	70 - 79	F	B	POSITIF	YES	09662-20	7	10	baseline	1	SEVERE	0	1383.33	641.817	119.779	32.8248	20.3915	214.237	500	124.193	12.1672	212.787	3.13069e+06	51.2009	23.3758	12.1346	64.8247	5.8971	4.89394	5.90163	1154.83	10.6479	348.56	32.9649	49.9066	3372.38	11649.8	11.2277	272.1	265.756	0.975	0.38	#N/A	#N/A
JGH_806_F1	806	JGH	70 - 79	F	F1	POSITIF	YES	05318-20	9	10.3333	follow1	2	CRITICAL	0	858.13	672.569	153.817	32.8248	20.3915	72.9672	500	74.384	16.5609	212.787	3.36866e+06	18.4338	18.9231	3.76653	40.9929	5.25578	4.89394	5.90163	798.951	10.6479	310.006	20.4583	26.5347	2687.09	16453.5	10.3771	75.6	1.08	3.52071	0.38	#N/A	#N/A
JGH_806_F2	806	JGH	70 - 79	F	F2	POSITIF	YES	06836-20	13	10.25	follow2	2	CRITICAL	0	464.834	398.748	70.0229	32.8248	20.3915	72.9672	458.323	20.2183	9.17321	212.787	3.32084e+06	8.58461	4.32137	3.76653	17.2335	1.39686	4.89394	5.90163	545.484	10.6479	48.7698	15.3085	13.1337	1341.36	29122.2	7.37421	6.5	22.0079	12.9828	0.38	1.95628	1.16941
JGH_809_B	809	JGH	40 - 49	F	B	POSITIF	YES	09659-20	8	16.5	baseline	0	MODERATE	0	5177.6	165.124	10.9372	32.8248	20.3915	72.9672	94.2888	133.457	3.59273	470.292	3.08861e+06	8.58461	4.32137	3.76653	17.2335	1.39686	4.89394	5.90163	547.823	10.6479	125.804	4.59432	1.47285	12512.8	4080	15.0135	6.5	27.6909	0.975	2.38624	2.0979	0.75464
JGH_1192_B	1192	JGH	NA	NA	B	POSITIF	YES	18750-20	6	6.45	baseline	NA	NA	0	1814.36	326.632	41.6208	113.493	20.3915	208.977	500	990.088	5.66588	590.271	3.70561e+06	27.208	35.8944	3.76653	17.2335	29.2821	4.89394	5.90163	712.304	10.6479	1669.26	4.59432	11.9409	5674.71	10332.9	11.9375	37729	58.4651	35.9566	0.38	#N/A	#N/A
JGH_1192_F1	1192	JGH	NA	NA	F1	POSITIF	YES	17799-20	7	7.16667	follow1	NA	NA	0	2271.31	434.588	55.8982	100.459	20.3915	251.696	500	417.363	5.98978	1010.66	3.89767e+06	22.1474	49.4034	3.76653	17.2335	30.1858	4.89394	5.90163	1549.7	10.6479	1665.33	4.59432	9.36784	4388.36	6967.32	15.4269	15999	136.923	117.588	8.84856	#N/A	#N/A
JGH_1192_F2	1192	JGH	NA	NA	F2	POSITIF	YES	00929-21	12	11.5	follow2	NA	NA	0	8122.66	668.654	491.611	185.854	20.3915	357.601	500	1491.34	11.7146	1152.41	5.35655e+06	22.1474	60.653	3.76653	17.2335	31.8833	4.89394	5.90163	2526.36	10.6479	1820.95	4.59432	13.9168	1860.08	30725.6	28.5144	535.076	310.456	488.47	69.2882	#N/A	#N/A
JGH_1192_F3	1192	JGH	NA	NA	F3	POSITIF	YES	03780-21	20	8.08333	follow3	NA	NA	0	6356.83	270.308	93.7485	32.8248	20.3915	72.9672	199.456	292.125	12.6414	727.392	3.9652e+06	8.58461	4.32137	3.76653	17.2335	3.86484	4.89394	5.90163	932.332	10.6479	304.1	4.59432	1.47285	692.056	20534.8	13.9295	6.5	316.533	209.364	47.9654	#N/A	#N/A
JGH_1193_B	1193	JGH	NA	NA	B	POSITIF	YES	18749-20	12	5.66667	baseline	NA	NA	0	1686.7	168.189	75.7423	32.8248	20.3915	72.9672	354.701	184.724	7.14086	212.787	1.27707e+06	8.58461	4.32137	3.76653	17.2335	7.05122	4.89394	5.90163	1126.62	10.6479	571.418	4.59432	10.6389	5014.09	6485.23	2.59582	2196.73	24.3926	29.3095	0.38	#N/A	#N/A
JGH_1193_F1	1193	JGH	NA	NA	F1	POSITIF	YES	17802-20	13	7.33333	follow1	NA	NA	0	1229.77	130.278	89.2986	32.8248	20.3915	72.9672	113.264	104.005	9.21327	212.787	1.12224e+06	8.58461	4.32137	3.76653	17.2335	1.39686	4.89394	5.90163	1356.94	10.6479	48.7698	4.59432	68.8483	2889.89	10434.4	2.59582	591.983	55.6774	64.7187	0.38	#N/A	#N/A
JGH_1193_F2	1193	JGH	NA	NA	F2	POSITIF	YES	00928-21	18	11.5	follow2	NA	NA	0	2142.65	247.3	45.9793	32.8248	20.3915	72.9672	94.6572	79.5154	10.1649	212.787	1.00461e+06	8.58461	4.32137	3.76653	17.2335	1.39686	4.89394	5.90163	3750.66	10.6479	115.524	4.59432	55.4406	584.548	9760.49	8.4321	6.5	280.912	270.951	33.2568	#N/A	#N/A
JGH_1231_B	1231	JGH	NA	NA	B	POSITIF	YES	03812-21	14	14.8	baseline	NA	NA	0	1304.37	1586.92	132.105	143.31	260.242	1883.06	500	153.535	130.95	1490.16	8.48772e+06	36.0039	36.3293	3.76653	17.2335	28.8791	4.89394	5.90163	2700.67	10.6479	1594.63	9.99879	58.0456	5482.77	31758.7	16.2482	NA	199.09	102.156	76.3022	#N/A	#N/A
JGH_1231_F1	1231	JGH	NA	NA	F1	POSITIF	YES	03779-21	18	8.83333	follow1	NA	NA	0	1612	2921.83	207.938	95.32	52.1548	1037.58	500	277.993	77.9877	2957.6	8.55978e+06	108.85	55.1618	3.76653	17.2335	37.6632	4.89394	5.90163	2238.11	10.6479	2259.8	25.8609	1655.99	13957.7	72059	18.8063	841.249	469.376	210.063	130.365	#N/A	#N/A
JGH_1280_B	1280	JGH	NA	NA	B	POSITIF	YES	04335-21	10	33.0667	baseline	NA	NA	0	181.106	390.374	12.285	32.8248	52.7041	737.976	129.854	2354.46	51.9073	212.787	6.95773e+06	30.4452	4.32137	3.76653	17.2335	1.39686	4.89394	5.90163	609.843	10.6479	446.123	4.59432	118.483	1116.94	26479.7	6.60291	NA	324.124	135.456	29.1263	#N/A	#N/A
JGH_1307_B	1307	JGH	NA	NA	B	POSITIF	YES	04994-21	11	9.5	baseline	NA	NA	0	1907.77	4822.8	307.179	169.469	20.3915	563.655	500	429.79	106.269	1983.55	2.38612e+06	133.471	81.3987	3.76653	38.0024	51.3737	12.1398	5.90163	7703.24	10.6479	2899.14	28.2519	1655.99	8744.04	20946.5	44.5228	1196.84	40.2577	20.487	0.38	#N/A	#N/A
JGH_1307_F1	1307	JGH	NA	NA	F1	POSITIF	YES	04357-21	13	10.1667	follow1	NA	NA	0	3993.71	6128.31	665.354	210.842	79.6017	806.538	500	110.916	402.749	3645.81	4.21763e+06	659.041	104.924	3.76653	103.08	57.7903	25.0373	21.3095	10553.2	38.3957	3728.15	43.7924	1655.99	5931.12	30338.4	50.0849	949.658	134.969	35.8791	10.6639	#N/A	#N/A
JGH_1307_F2	1307	JGH	NA	NA	F2	POSITIF	YES	06036-21	18	10.1333	follow2	NA	NA	0	2753.67	321.042	197.674	74.0877	20.3915	182.311	500	238.819	22.9224	1058.38	2.91963e+06	8.58461	10.8492	3.76653	17.2335	18.4567	4.89394	5.90163	1939.47	10.6479	976.555	4.59432	145.729	1314.08	21321.3	12.4434	17.4232	405.583	99.791	26.6896	#N/A	#N/A
JGH_1307_F3	1307	JGH	NA	NA	F3	POSITIF	YES	06857-21	25	7	follow3	NA	NA	0	7347.89	2056.2	296.618	74.0877	20.3915	357.601	500	91.1004	47.6691	1404.82	3.50498e+06	72.9912	12.6301	3.76653	17.2335	18.0511	4.89394	5.90163	10553.2	10.6479	1036.17	14.1548	1246.88	971.726	33182.7	22.7475	6.5	466.105	81.7124	34.0251	#N/A	#N/A
JGH_1316_F2	1316	JGH	NA	NA	F2	POSITIF	YES	06033-21	35	33.4833	follow2	NA	NA	0	4224.26	420.127	99.4026	32.8248	41.8759	1039.56	231.592	183.593	106.45	490.819	3.14154e+06	8.58461	4.32137	3.76653	17.2335	3.17415	4.89394	5.90163	3497.98	10.6479	449.275	4.59432	1.47285	835.047	33988.7	14.0438	NA	336.317	126.322	170.09	#N/A	#N/A
JGH_1328_F1	1328	JGH	NA	NA	F1	POSITIF	YES	06054-21	18	11.4167	follow1	NA	NA	0	2850.53	3951.29	69.5761	122.056	41.2722	357.601	500	273.361	40.0521	1284.23	6.11638e+06	42.7339	45.5616	3.76653	17.2335	32.1207	4.89394	5.90163	482.425	10.6479	1952.4	9.34716	1026.55	1415.2	59443.1	20.319	102.694	142.665	144.538	158.394	#N/A	#N/A
JGH_1328_F2	1328	JGH	NA	NA	F2	POSITIF	YES	06005-21	22	7.08333	follow2	NA	NA	0	4010.46	2615.95	71.6598	105.135	20.3915	243.609	500	163.543	26.3205	1107.61	5.35575e+06	37.6226	35.8944	3.76653	17.2335	22.3892	4.89394	5.90163	463.351	10.6479	1544.86	4.59432	555.088	1262.81	46027.3	22.2705	106.226	188.762	155.385	148.195	#N/A	#N/A
JGH_1328_F3	1328	JGH	NA	NA	F3	POSITIF	YES	06824-21	29	5.83333	follow3	NA	NA	0	3694.32	1339.65	37.0504	32.8248	20.3915	226.591	437.529	131.29	29.3855	957.376	3.46707e+06	32.8473	13.9709	3.76653	17.2335	17.1283	4.89394	5.90163	396.858	10.6479	934.394	4.59432	122.626	1203.42	37759.6	16.8947	15.1535	204.116	152.982	172.148	#N/A	#N/A
JGH_1378_B	1378	JGH	NA	NA	B	POSITIF	YES	06812-21	12	10.0167	baseline	NA	NA	0	1442.16	423.517	38.7708	84.0647	147.111	1782.18	500	293.876	72.1501	541.485	6.74268e+06	27.7054	20.8226	3.76653	17.2335	26.3001	4.89394	5.90163	976.653	10.6479	1275.09	4.59432	133.343	6521.49	27061.6	10.9652	NA	128.005	86.4877	17.0106	#N/A	#N/A

## Sheet: Fig1_Legend
NOTES
LEGENDS	RespSupp	Respiratory Support
		0 = no supplemental oxygen
		1 = nasal cannula
		2 = Non-invasive ventilation
		3 = intubation
		4 = Extracorporeal Membrane Oxygenation (ECMO)
	COVID Symptom	Symptomatic COVID-19? 0 = NO, 1=YES
	ELLIGIBILITY	No if:	Enrolled in IL-6R antagonist clinical trial
			False positive PCR test
			No acute samples
			Previously resolved COVID infection (prior to baseline sampling for acute infection).
			Vaccinated prior to COVID-19?
	PHATE cluster	High fatality = 1
		critical survivors = 2
		non-critical survivors with no Abs = 3
		non-critical survivors with Abs = 4
DATA CURATING/NOTES
	Luminex	Meaurement of blood proteins (analytes) in plasma collected from hospitalized patients.
		All Included Luminex data is adjusted (i.e. values from Round 1 were corrected)
		Values below LLOD (S6*0.7) were changed to : (S6*0.7)/2
	SARS-CoV-2 vRNA (N, E)	Quantification of SARS-CoV-2 RNA by RT-PCR with one of 2 probes : N or E
		Limit of detection (both N and E) is 13 copies/ml
		Values <13 copies/ml were changed to (13/2) = 6.5
	RBD-specific IgM/G/A	Quantitative measurement of isotypes specific to SARS-CoV-2'S RBD region
		LLOD : 1.95 (IgM), 2.16 (IgG) or 0.76 (IgA)
		Values < LLOD were changed to : LLOD/2
	vRNA	All values about 13 copies/ml are considered positive

## Sheet: Fig3
See Supplemental Tables S1, S2 and S3

## Sheet: Fig4
Assigned_Name	PHATE_cluster	ssIFN	ssCOVID	RBD B - abs count	RBD-spe PC - abs count
CHUM_99_F2	1	1.11	2.42	36.456	744
CHUM_118_B	1	1.1	2.29	66.96	745.2
CHUM_19_F1	1	1.26	2.44	0	88
CHUM_94_F1	1	1.44	2.24	7.72	11.56
CHUM_194_F1	1	1.47	2.22	0	171
CHUM_164_F1	1	1.43	2.04	0	1.5886
CHUM_86_F1	1	1.33	2.12	16.728	81.6
CHUM_203_B	1	1.25	2.13	17.1	315
CHUM_163_B	1	1.24	1.99	0	0
CHUM_1_F1	1	1.39	2.35	45.652	0
CHUM_2_B	1	1.44	2.44	2.814	8.442
CHUM_188_F2	2	1.13	2.12	187	476
CHUM_82_F1	2	1.03	2.04	32.12	32.12
CHUM_196_F1	2	1.26	2.02	352	680
CHUM_61_F1	2	1.04	1.95	53.523	188.1
CHUM_179_F2	2	1.08	1.98	17.304	66.435
CHUM_51_F1	2	1.15	2.14	116.4	814.8
CHUM_175_B	2	1.37	2.09	0	0
CHUM_10_B	2	1.15	2.14	0	195.2
CHUM_90_F1	2	0.99	2.04	52	300
CHUM_4_B	2	1.38	1.88	2.4708	39.547
CHUM_200_F1	2	1.1	2.17	0	25.555
CHUM_165_B	3	1.37	2.19	0	0
CHUM_185_F1	3	1.52	1.94	0	0
CHUM_30_B	3	1.52	2.06	0	204.82
CHUM_170_B	3	1.62	2.24	0	0
CHUM_88_B	3	1.34	1.91	21.996	21.996
CHUM_97_F1	3	1.53	2.12	0	2.3184
CHUM_73_B	3	1.54	1.99	2.2968	21.489
CHUM_32_F1	3	1.09	2.15	61.236	497.7
CHUM_248_F1	3	1.36	1.96	1.984	116
CHUM_67_B	4	1.08	2.11	4.9864	154.928
CHUM_210_B	4	1.11	1.92	15.73	154
CHUM_162_B	4	1.23	2.03	77.29	0
CHUM_168_B	4	1.27	1.93	3.22	4.8208
CHUM_149_F1	4	1.07	1.97	98.54	130
CHUM_41_B	4	1.19	2.09	16.875	101.25
CHUM_193_B	4	1.15	1.98	88	1360
CHUM_106_B	4	1.1	2.09	7.5504	67.925
CHUM_192_B	4	1.11	2.26	26.35	374
CHUM_202_F2	4	0.95	2.03	0	45.2

## Sheet: Fig5
Assigned_Name	PHATE_cluster	ssIFN	ssCOVID	2fold Unst_CD4	NET_AIM+CD4-abs count	2fold over Unst_CD8	NET_AIM+CD8-abs count
CHUM_99_F2	1	1.11	2.42	1	449.94	0	-11.42
CHUM_118_B	1	1.1	2.29	1	5298.19	0	-11.2
CHUM_19_F1	1	1.26	2.44	1	68.05	0	-31.69
CHUM_94_F1	1	1.44	2.24	1	18606	1	5614.05
CHUM_194_F1	1	1.47	2.22	1	289.08	1	72.12
CHUM_164_F1	1	1.43	2.04	0	65.28	0	16.94
CHUM_86_F1	1	1.33	2.12	1	226.87	0	6.44
CHUM_203_B	1	1.25	2.13	0	29.53	0	18.47
CHUM_163_B	1	1.24	1.99	1	317.5	0	2.36
CHUM_1_F1	1	1.39	2.35	0	-726.51	0	14.34
CHUM_2_B	1	1.44	2.44	1	322.32	0	286.5
CHUM_188_F2	2	1.13	2.12	1	12808	1	2223.96
CHUM_82_F1	2	1.03	2.04	0	131.07	1	83.99
CHUM_196_F1	2	1.26	2.02	1	493.56	1	55.92
CHUM_61_F1	2	1.04	1.95	1	10113.7	1	288.68
CHUM_179_F2	2	1.08	1.98	1	1018.69	0	49.03
CHUM_51_F1	2	1.15	2.14	1	815.33	1	212.17
CHUM_175_B	2	1.37	2.09	0	-16.5	0	-33.46
CHUM_10_B	2	1.15	2.14	0	214.79	1	329.18
CHUM_90_F1	2	0.99	2.04	1	468.12	0	41.95
CHUM_4_B	2	1.38	1.88	0	175.31	0	47.79
CHUM_200_F1	2	1.1	2.17	1	1289.13	1	408.2
CHUM_165_B	3	1.37	2.19	1	1342.23	0	105.94
CHUM_185_F1	3	1.52	1.94	0	-544.49	0	0
CHUM_30_B	3	1.52	2.06	0	-1556.02	0	93.15
CHUM_170_B	3	1.62	2.24	0	-1835.24	0	185.01
CHUM_88_B	3	1.34	1.91	1	1165.91	1	46.72
CHUM_97_F1	3	1.53	2.12	0	-97.18	0	-29.71
CHUM_73_B	3	1.54	1.99	0	234.03	1	33.95
CHUM_32_F1	3	1.09	2.15	0	-3.04	0	7.36
CHUM_248_F1	3	1.36	1.96	0	0	0	-3.43
CHUM_67_B	4	1.08	2.11	1	4242.21	0	105.24
CHUM_210_B	4	1.11	1.92	1	3798.33	0	1163.76
CHUM_162_B	4	1.23	2.03	1	19137.4	0	329.53
CHUM_168_B	4	1.27	1.93	1	642.24	0	177.59
CHUM_149_F1	4	1.07	1.97	1	3266.42	1	799.15
CHUM_41_B	4	1.19	2.09	0	-67.83	0	-30.03
CHUM_193_B	4	1.15	1.98	1	9420.6	0	205.52
CHUM_106_B	4	1.1	2.09	1	1287.62	1	37.84
CHUM_192_B	4	1.11	2.26	1	1229.6	0	25.62
CHUM_202_F2	4	0.95	2.03	1	4476.71	0	361.53
